# Supplementary material for: Cocaine-mediated circadian reprogramming in the striatum through dopamine D2R and PPARγ activation
Source: Nat Commun. 2020 Sep 7;11:4448. doi: 10.1038/s41467-020-18200-6 (PMC7477550; doi:10.1038/s41467-020-18200-6)
Supplement: Supplementary file 3 — Source Data [file 41467_2020_18200_MOESM3_ESM.xlsx]

## Sheet: Figure 1c
Pre-Cocaine	WT						iMSN-D2RKO
ZT	Avg Day 1	Avg Day 2	Avg Day 3	Avg Day 4			Avg Day 1	Avg Day 2	Avg Day 3	Avg Day 4
0	2.01717	1.47167	1.51333	1.4155			0.3094	0.268	0.5908	0.2634
1	0.6595	1.0285	0.840667	0.526667			0.1848	0.4106	0.3932	0.466
2	2.34433	2.3065	1.451	0.983833			0.3568	0.3792	0.4132	0.89
3	1.05217	0.420667	0.4				0.5268	0.2466	0.1754
4	1.4045	0.920667	0.571667				0.576	0.13	0.188
5	0.344333	0.207167	2.97683				0	0.1666	1.8454
6	0.975	0.6605	0.359				0.6646	0	0.3314
7	1.23	0.481667	0.437667				0.9096	0.434	0.03
8	1.50383	0.0216667	0.853333				0.4826	0.4328	0.5006
9	1.16483	0.597833	0.253833				0.9132	0.0412	0.8694
10	1.07767	0.229167	0.181833				0.06	0.2586	0
11	0.67	1.14433	0.206667				0	0.1132	0.0366
12	2.87017	3.81567	3.53183				1.0288	2.8846	1.5766
13	7.32683	5.66433	7.22983				3.5226	3.8294	4.124
14	5.00783	3.219	3.135				2.94	2.9908	1.774
15	3.98333	3.38283	3.0355				2.0034	1.4808	1.6328
16	2.53667	1.18867	2.57667				0.8952	0.346	0.9934
17	1.12767	2.36717	3.4255				0.94	1.698	1.0858
18	4.50733	3.31667	3.29983				2.168	2.25	1.5746
19	1.36283	1.8805	1.66883				1.1078	0.4754	0.344
20	1.961	0.0583333	2.00383				0.4786	0.018	0.6726
21	3.08567	0.843333	2.21933				0.6846	0.8458	0.3534
22	3.21817	4.446	3.47367				0.5474	1.814	0.6926
23	4.33467	2.49667	2.4755				0.5648	1.1586	0.5374
Post-Cocaine	WT						iMSN-D2RKO
ZT	Avg Day 4	Avg Day 5	Avg Day 6	Avg Day 7	Avg Day 8		Avg Day 4	Avg Day 5	Avg Day 6	Avg Day 7	Avg Day 8
0		0.946833	0.788333	1.029	2.00933			0.598	0.274	0.1006	0.5248
1		0.7095	0.952333	0.775	0.677833			0.1854	0.3394	0.6248	0.356
2		1.09883	1.14567	1.09167	1.41833			0.3906	0.2526	0.0366	0.0134
3	*2.139	0.255667	0.2305	0.1945	0.462833		*0.9728	0.0772	0.366	0.1134	0.2866
4	1.95967	0.544	0.563333	0.578333	1.14617		0.588	0.06	0.17	0.0366	0.4966
5	0.655833	0.9975	0.4545	0.531167	0.12		0.1574	0.39	0.1568	0.5614	0.0134
6	1.02	0.208833	0.746167	0.954333	0.531		0.5592	0	0.1474	0.0054	0.1366
7	0.4155	0.1805	0.267833	0.45	0.967		0.2538	0.544	0.3092	0.1134	0.23
8	0.249833	0.530667	0.363333	0.0278333	0.161667		0.1062	0.0594	0.2466	0.2868	0.04
9	0.256167	0.376667	0.0166667	0.24	0.335		0.1126	0.2066	0.478	0.6794	0.042
10	0.228833	0.258333	0.0883333	0.116	0.251667		0.3574	0.0466	0.142	0.0506	0.378
11	0.107833	0.5	0.479	0.3955	0.3445		0	0.0634	0.0666	0.1652	0.2834
12	2.83983	3.07733	2.69783	2.97667	2.4935		1.1058	2.138	1.388	1.9106	2.1374
13	3.1	3.9095	3.70433	3.72033	3.32883		1.68	2.2842	2.3788	2.4174	2.8786
14	0.972167	0.616	0.511667	0.366667	1.506		0.5234	0.2354	0.58	0.854	1.3294
15	1.5245	0.9405	0.7705	1.91617	2.31433		0.1932	0.3648	0.9852	0.3866	0.4826
16	2.39733	1.6095	3.68	2.24883	2.01017		1.6052	0.56	0.2546	0.4072	0.6926
17	1.051	1.07	2.18767	3.7705	3.736		1.4242	0.632	0.7414	0.9034	0.524
18	2.51283	2.60717	1.415	2.745	2.58		0.4774	0.906	0.3914	0.9188	0.604
19	0.617167	0.728833	1.57933	0.407167	1.14367		0.3282	0.8808	0.7906	0.488	1.0228
20	0.773333	0.4305	0.0783333	0.674	1.8745		0.792	0.0348	0.428	0.0634	0.7968
21	0.7645	0.927333	0.693167	1.4315	1.50983		0.1186	0.0814	0.2254	0.6812	0.54
22	2.725	1.14233	1.93767	1.62617	1.676		0.5744	1.2332	0.2278	0.8034	0.7268
23	1.76283	1.78333	3.28167	2.50783	2.39317		0.3966	0.1272	1.2802	0.5234	0.0826
	*Time of injection						*Time of injection

## Sheet: Figure 1d
Pre-Cocaine
	WT						iMSN-D2RKO
Light	9.46	6.48433	6.72767	8.23133	6.38333		7.68667	2.02867	1.90133	4.06333
Dark	46.3895	41.6296	33.8005	29.2797	34.6259		5.59608	11.9972	8.40625	25.2943
Post-Cocaine
	WT						iMSN-D2RKO
Light	6.1318	3.4918	3.8966	7.7238	5.2582		6.3714	1.562	3.2168	3.05235
Dark	33.2716	22.8102	16.8202	23.7868	30.2188		3.0816	8.38	5.1198	16.83

## Sheet: Figure 1e
Difference post-pre
ZT	WT								iMSN-D2RKO
0	-0.429589								-0.0804
1	-0.114622								0.0743667
2	-0.886278								0.00938333
3	0.0322222								0.0660833
4	-0.0073111								-0.08435
5	-0.624311								-0.354267
6	0.0272333								-0.154
7	-0.260278								-0.152767
8	-0.526278								-0.29725
9	-0.427267								-0.238783
10	-0.307589								0.04295
11	-0.3083								0.0238667
12	-0.588856								-0.1944
13	-2.1645								-0.928867
14	-2.33342								-1.50058
15	-1.49617								-0.748683
16	0.2885								-0.0381167
17	0.0562556								-0.316017
18	-1.33594								-1.32413
19	-0.742156								-0.0205
20	-0.574922								-0.0601833
21	-0.984178								-0.351283
22	-1.89118								-0.3083
23	-0.756511								-0.17175
percent change counts/min	WT				iMSN-D2RKO
Light	-33.8354				-25.9506
Dark	-35.517				-37.4574

## Sheet: Figure 1g
Bmal1	ZT	WT Saline				WT Cocaine				iMSN-D2RKO Saline				iMSN-D2RKO Cocaine
	3	0.964987	1.42603	0.608977		0.964987	1.42603	0.608977		1.11852	1.17134	1.05251		1.11852	1.17134	1.05251
	7	0.953563	1.18715	0.506733		0.865236	1.22395	1.20497		0.825671	0.882621	0.508135		1.37466	0.899677	0.703402
	11	0.532026	0.577478	0.649283		0.987685	0.836152	0.716108		0.632183	1.03318	0.653366		0.703416	0.548413	0.618892
	15	0.982536	0.909513	1.03795		0.852823	1.11449	1.12232		1.79644	1.12294	1.01399		1.08886	1.3503	1.66294
	19	0.73386	1.15036	0.862784		0.990012	1.02804	1.22692		1.3044	1.598	1.19788		1.33645	1.28198	0.892732
	23	0.870151	0.808362	0.983379		1.29522	1.43127	1.11608		0.802526	1.20131	1.05836		1.13048	1.28919	1.09889
Cry1
	3	1.00704	1.28899	0.703972		1.00704	1.28899	0.703972		0.880475	0.939586	1.14885		0.880475	0.939586	1.14885
	7	0.984139	0.757647	0.658493		0.84813	0.746173	0.91885		0.874946	0.616131	0.696172		1.08596	1.05615	0.838755
	11	0.917338	0.955622	0.933464		1.088	0.96969	1.03589		0.734762	0.903416	0.875987		0.863505	0.675934	0.768617
	15	1.54556	0.963261	1.3801		1.00274	1.78556	1.10778		1.28068	0.766367	0.775035		0.974244	1.64336	1.09601
	19	0.897816	1.2029	1.4366		1.27727	1.14126	1.30011		0.987582	1.64861	0.916259		2.03451	1.43387	0.969115
	23	1.13709	1.20044	0.983824		1.07454	0.883037	1.05398		0.797934	0.965941	1.2975		1.08925	1.16115	1.76376
Dbp
	3	1.469	1.231	0.531		1.46853	1.231	0.531468		1.581	0.808	0.62		1.58121	0.807749	0.620389
	7	1.28	1.389	1.237		2.011	1.249	1.792		1.951	0.795	1.318		1.43927	2.55911	0.946865
	11	2.06	1.857	1.498		2.723	2.147	1.476		1.535	2.572	1.225		0.804016	1.22957	1.49068
	15	1.629	1.409	1.585		1.745	1.727	2.08		1.606	1.336	0.975		1.09377	0.779972	0.914514
	19	0.992	1.157	1.374		0.955	0.609	1.118		0.862	1.281	0.565		0.755135	0.626388	0.580998
	23	0.98	0.812	1.253		0.505	0.829	0.863		0.478	0.562	0.669		0.523317	1.07611	1.68627
Per1
	3	0.851236	1.4134	0.735365		0.851236	1.4134	0.735365		0.621	0.53	0.763		0.621	0.53	0.763
	7	0.57821	0.48183	0.471814		0.740755	0.608587	0.646707		0.631	0.362	0.685		0.771	0.853	0.684
	11	0.784264	0.6793	0.722827		1.00689	0.791986	0.834226		0.88	0.867	0.85		0.913	0.622	0.874
	15	0.876514	0.935781	1.19718		0.971285	1.35678	0.979009		1.063	0.795	1.165		1.062	1.412	1.288
	19	0.482878	0.560824	0.705305		0.783861	0.974443	0.674137		0.564	0.918	0.953		1.215	0.969	0.87
	23	0.478415	0.544976	0.513105		0.589554	0.689444	0.870924		0.45	0.532	0.656		0.873	0.835	1.007

## Sheet: Figure 2a
GeneSym	circadian_0_001	circadian_0_01	circadian_0_05	MEAN_Sal_ZT3	MEAN_Sal_ZT7	MEAN_Sal_ZT11	MEAN_Sal_ZT15	MEAN_Sal_ZT19	MEAN_Sal_ZT23	MEAN_Coc_ZT3	MEAN_Coc_ZT7	MEAN_Coc_ZT11	MEAN_Coc_ZT15	MEAN_Coc_ZT19	MEAN_Coc_ZT23	Sal_JTK_ADJP	Sal_JTK_BHQ	Sal_JTK_PERIOD	Sal_JTK_LAG	Sal_JTK_AMP	Sal_JTK_TAU	Coc_JTK_ADJP	Coc_JTK_BHQ	Coc_JTK_PERIOD	Coc_JTK_LAG	Coc_JTK_AMP	Coc_JTK_TAU	SD_Sal_ZT3	SD_Sal_ZT7	SD_Sal_ZT11	SD_Sal_ZT15	SD_Sal_ZT19	SD_Sal_ZT23	SD_Coc_ZT3	SD_Coc_ZT7	SD_Coc_ZT11	SD_Coc_ZT15	SD_Coc_ZT19	SD_Coc_ZT23	CyberT_Sal_df_ZT3	CyberT_Sal_df_ZT7	CyberT_Sal_df_ZT11	CyberT_Sal_df_ZT15	CyberT_Sal_df_ZT19	CyberT_Sal_df_ZT23	CyberT_Coc_df_ZT3	CyberT_Coc_df_ZT7	CyberT_Coc_df_ZT11	CyberT_Coc_df_ZT15
Lypla1	NEITHER	NEITHER	NEITHER	10.7973	10.7144	10.0068	11.1485	18.1013	9.8788	10.7973	9.38356	10.3711	8.06541	19.7634	13.9901	0.212923	1	20	16	0.708309	0.466667	0.397664	1	24	18	0.689274	0.407407	0.742369	1.22843	0.707057	0.354106	6.5955	0.0539452	0.742369	1.46884	0.944421	2.7847	1.03123	6.64777	3	3	3	3	3	2	3	3	3	3
Tcea1	NEITHER	NEITHER	NEITHER	9.70115	8.71467	10.5548	9.48737	13.8994	11.5518	9.70115	9.6354	9.59743	7.93486	15.2697	10.9748	0.0809096	1	24	16	0.336265	0.511111	0.484262	1	20	18	0.520501	0.392593	0.201757	0.509842	0.208557	0.518705	3.23898	2.44125	0.201757	1.08587	0.406509	2.8938	0.625617	2.69256	3	3	3	3	3	3	3	3	3	3
Atp6v1h	NEITHER	BOTH	BOTH	85.209	82.1613	84.5729	84.4957	94.3208	101.179	85.209	79.1707	80.1759	70.2255	101.755	94.1947	0.00533015	1	24	20	6.49216	0.644444	0.00754717	1	24	18	7.19799	0.62963	1.83677	4.24251	4.70923	3.1472	3.83678	3.93836	1.83677	5.35103	2.23427	21.8582	7.8507	6.49562	3	3	3	3	3	3	3	3	3	3
Oprk1	NEITHER	NEITHER	NEITHER	7.13417	7.30761	10.1448	8.62957	10.422	8.33927	7.13417	8.86034	8.5739	8.3667	11.2638	8.20973	0.166094	1	24	16	1.15658	0.483333	1	1	22.1818	12.5455	0.263348	0.288889	0.771019	1.34094	1.68633	1.2878	1.24101	0.114707	0.771019	1.49358	1.56236	1.79433	3.12927	1.42613	3	3	3	3	3	2	3	3	3	3
Rb1cc1	NEITHER	NEITHER	Sal-alone	11.6475	12.5298	12.2774	13.7319	33.4863	14.8956	11.6475	12.2034	12.0306	12.3746	36.6341	24.5745	0.0410331	1	24	18	2.07387	0.566667	0.397664	1	24	18	1.0678	0.407407	1.03455	1.56565	1.36361	1.00103	16.6733	0.259862	1.03455	0.788918	0.230812	1.16658	6.22327	17.8801	3	3	3	3	3	2	3	3	3	3
Fam150a	NEITHER	NEITHER	NEITHER	0.0846327	0.11879	0.109977	0.0522051	0.132609	0.119394	0.0846327	0.195243	0	0.0676827	0.341874	0.0835631	1	1	22.1818	5.45455	0.00709595	0.0416667	1	1	22.1818	10.7273	0.0211185	0.00833333	0.0805066	0.0486875	0.00993842	0.0005572	0.119026	0.160112	0.0805066	0.213487	0	0.058629	0.207134	0.0363352	3	3	3	2	3	3	3	3	2	3
St18	NEITHER	NEITHER	NEITHER	2.66138	3.01502	2.63843	3.04459	4.45123	3.07659	2.66138	2.75468	2.56247	2.97732	3.83182	3.33163	1	1	22.1818	14.5455	0.0518566	0.185185	1	1	22.1818	14.7273	0.164127	0.140741	0.228128	0.394515	0.114909	0.348257	1.92833	1.07405	0.228128	0.649601	0.217852	1.05712	1.14117	2.1363	3	3	3	3	3	3	3	3	3	3
Pcmtd1	NEITHER	NEITHER	Sal-alone	21.3814	22.9402	24.2603	24.0213	53.1154	42.9677	21.3814	25.0092	24.0205	21.2605	57.2886	37.9683	0.0359403	1	24	18	3.49657	0.555556	1	1	22.1818	11.8182	0.0297371	0.17037	1.66217	3.24633	3.74726	1.61022	21.4577	27.2428	1.66217	1.74684	1.69571	2.78482	16.8354	21.9926	3	3	3	3	3	3	3	3	3	3
Rrs1	Sal-alone	Sal-alone	BOTH	11.0539	10.5626	10.7053	11.6371	15.8001	14.4678	11.0539	10.5425	10.2988	10.0922	17.6247	14.7414	0.000558737	1	24	18	1.66114	0.75	0.0216125	1	24	20	1.74945	0.6	0.692241	0.0379716	0.765	0.803358	2.98851	2.79778	0.692241	0.0133643	0.796984	1.24678	4.11392	1.66239	3	2	3	3	3	3	3	2	3	3
Adhfe1	NEITHER	NEITHER	NEITHER	4.5341	4.44583	4.44536	4.59931	4.89073	4.55541	4.5341	3.60196	4.03958	4.22215	5.0005	4.7549	1	1	22.1818	14.7273	0.140523	0.1	0.324227	1	24	18	0.24369	0.422222	0.31099	0.00533866	0.74872	0.487609	0.570479	0.369218	0.31099	0.577775	0.944611	0.82245	1.24652	0.526774	3	2	3	3	3	3	3	3	3	3
3110035E14Rik	NEITHER	NEITHER	NEITHER	44.3031	30.0478	38.8976	31.6701	25.4112	83.534	44.3031	22.2383	40.2177	19.7773	60.8117	68.4691	0.167981	1	20	2	5.39869	0.466667	0.167981	1	24	21	21.6518	0.466667	7.90069	7.99032	12.6358	10.034	9.97345	24.2942	7.90069	11.3902	32.8171	8.32898	28.9875	10.2349	3	3	3	3	3	3	3	3	3	3
1700034P13Rik	NEITHER	Coc-alone	Coc-alone	0.176689	0.13472	0.304389	0.234378	0.187074	0.331694	0.176689	0.263528	0.16525	0.0745898	0.0403057	0.245357	1	1	22.1818	13.8182	0.022871	0.155556	0.00754717	1	20	6	0.10093	0.62963	0.0388814	0.0858085	0.382861	0.125531	0.0451516	0.224107	0.0388814	0.0406365	0.0927429	0.0650728	0.0355595	0.19293	3	3	3	3	3	3	3	3	3	3
Sgk3	NEITHER	NEITHER	NEITHER	5.66124	6.36662	7.4586	7.49482	7.64577	6.89835	5.66124	6.55086	6.88424	6.03954	7.95046	7.14481	0.210777	1	24	13	0.925673	0.451852	0.484262	1	24	14	0.330021	0.392593	0.704891	0.749955	1.43701	0.142682	0.636048	1.39467	0.704891	0.259469	0.0458018	1.08357	1.20008	2.0609	3	3	3	3	3	3	3	3	3	3
Mcmdc2	NEITHER	NEITHER	NEITHER	0.555634	0.644848	0.742675	0.646644	0.94051	0.832076	0.555634	0.359242	0.720356	0.916376	0.579621	0.760579	0.270375	1	24	16	0.183242	0.45	0.397664	1	24	16	0.144755	0.407407	0.0845177	0.213368	0.21288	0.00419597	0.112267	0.118779	0.0845177	0.0995889	0.191956	0.411059	0.262444	0.120442	3	3	3	2	3	3	3	3	3	3
Cspp1	NEITHER	NEITHER	Coc-alone	2.50755	3.09843	2.8003	4.04776	7.11476	3.80878	2.50755	3.37905	3.59152	4.8407	8.19547	6.32867	0.0584183	1	24	17	1.15545	0.566038	0.0145769	1	24	16	1.22331	0.6	0.310038	0.689942	0.0136118	0.746489	2.32976	0.0500914	0.310038	0.420389	0.244142	2.15328	1.38071	2.91648	3	3	2	3	3	2	3	3	3	3
Prex2	NEITHER	NEITHER	Sal-alone	8.02272	7.45254	9.63406	9.33029	11.0446	9.39019	8.02272	7.83042	8.4374	8.40181	9.95558	8.76096	0.0410331	1	24	16	0.948223	0.566667	0.995356	1	24	17	0.601083	0.333333	0.582218	0.644163	0.0461811	0.543759	2.59943	2.22014	0.582218	0.119491	1.25634	1.59553	1.96497	3.28431	3	3	2	3	3	3	3	3	3	3
A830018L16Rik	NEITHER	NEITHER	NEITHER	13.667	10.4862	15.5738	15.3165	17.2679	21.4707	13.667	10.4093	12.8956	10.3911	26.2888	17.0714	0.0623201	1	24	16	0.78906	0.525926	0.0623201	1	24	18	0.585484	0.525926	1.14673	2.24466	0.716838	1.15989	4.73115	11.846	1.14673	0.66493	1.49974	0.631853	6.47226	5.68291	3	3	3	3	3	3	3	3	3	3
Sulf1	NEITHER	NEITHER	NEITHER	5.77096	3.99718	5.88022	5.69036	4.38435	6.36034	5.77096	3.75969	6.44016	3.80535	8.01665	7.08195	1	1	22.1818	14.7273	0.189083	0.0833333	0.703462	1	24	18	0.869755	0.362963	0.776897	0.89728	1.44853	0.766297	0.574775	0.0547937	0.776897	1.77482	1.93445	0.825001	2.41267	0.465155	3	3	3	3	3	2	3	3	3	3
Kcnb2	NEITHER	NEITHER	Sal-alone	1.48035	1.3077	1.48165	1.69904	2.46083	2.13709	1.48035	1.20991	1.72238	1.92368	2.67529	2.1734	0.0105521	1	24	18	0.188345	0.614815	0.324227	1	24	16	0.0913865	0.422222	0.0653803	0.231889	0.173338	0.114617	0.864124	0.894585	0.0653803	0.0681672	0.172098	1.11926	1.31924	1.17984	3	3	3	3	3	3	3	3	3	3
Terf1	NEITHER	BOTH	BOTH	2.56102	2.50054	2.64928	2.73516	5.43551	4.18153	2.56102	2.43609	2.60378	2.86834	6.99472	4.17237	0.00143457	1	24	18	0.496693	0.716667	0.00222663	1	24	18	0.340811	0.7	0.148638	0.390997	0.553865	0.00162635	1.67518	1.73899	0.148638	0.198947	0.249567	0.512729	1.88109	0.0345563	3	3	3	2	3	3	3	3	3	3
Rdh10	NEITHER	NEITHER	NEITHER	4.06645	3.74929	4.86302	4.94463	3.76189	3.95912	4.06645	3.83398	4.13009	4.36155	4.71144	4.12996	0.397664	1	22	11	0.450728	0.407407	0.262412	1	20	16	0.0978141	0.437037	0.33118	0.26019	0.54621	0.547352	0.396252	0.63005	0.33118	0.531538	0.495005	0.0968282	0.779055	0.0901655	3	3	3	3	3	3	3	3	3	3
Tmem70	NEITHER	Sal-alone	BOTH	20.7713	18.9229	20.1374	21	25.2658	22.9878	20.7713	19.8328	19.9144	17.9002	27.4946	23.3492	0.00255268	1	24	18	1.3196	0.674074	0.0359403	1	24	18	1.40955	0.555556	1.39064	0.645383	0.519398	1.78018	3.2187	3.93929	1.39064	0.574652	0.955936	5.73827	5.92534	2.51296	3	3	3	3	3	3	3	3	3	3
Ly96	NEITHER	NEITHER	NEITHER	0.503799	1.04433	0.509974	0.677404	1.12452	0.758703	0.503799	0.741477	0.860674	0.670452	0.707529	1.2984	0.94493	1	20	4	0	0.35	1	1	22.1818	12	0.0600386	0.0518519	0.147561	0.221332	0.211944	0.0759637	1.24744	0.0135135	0.147561	0.377213	0.309027	0.581557	0.468738	0.693084	3	3	3	3	3	2	3	3	3	3
Gdap1	NEITHER	Sal-alone	Sal-alone	27.1588	26.2365	26.5422	28.2495	44.5298	29.9261	27.1588	27.3852	27.2722	25.7434	49.0355	37.4853	0.00401109	1	24	18	2.45493	0.698113	0.782771	1	24	20	1.55012	0.366667	1.74749	2.60832	0.0215668	1.54459	11.1458	0.103591	1.74749	0.00544472	0.257544	1.56745	9.02884	12.8416	3	3	2	3	3	2	3	2	3	3
Pi15	NEITHER	NEITHER	NEITHER	0.0347644	0.0433184	0.0397106	0.0781164	0.102761	0.0444211	0.0347644	0.0448217	0.0956292	0.0766884	0.0502089	0.0942179	0.995356	1	24	14	0.00386667	0.333333	1	1	22.1818	12.7273	0.0116252	0.140741	0.00612804	0.0122872	0.0157251	0.0261692	0.116625	0.0335981	0.00612804	0.0477412	0.0155038	0.0771578	0.024317	0.0399128	3	3	3	3	3	3	3	3	3	3
Crispld1	NEITHER	NEITHER	NEITHER	1.16266	1.43293	1.55274	1.60616	2.45304	2.1129	1.16266	1.45799	1.43947	1.60925	2.29289	1.85016	0.167981	1	24	16	0.213631	0.466667	1	1	22.1818	14.7273	0.0448126	0.2	0.223395	0.357085	0.336065	0.178293	0.81835	1.01957	0.223395	0.221366	0.179119	0.809042	1.14668	0.7525	3	3	3	3	3	3	3	3	3	3
Tfap2d	NEITHER	NEITHER	NEITHER	0.2202	0.152777	0.230489	0.0844125	0.107633	0.523268	0.2202	0.0835043	0.145309	0.0466914	0.401468	0.27686	0.703462	1	24	2	0.0656874	0.362963	0.360946	1	22.6667	20	0.119457	0.414815	0.0713619	0.106527	0.0852684	0.0305252	0.0338542	0.680692	0.0713619	0.0750731	0.180881	0.0143268	0.330524	0.133733	3	3	3	3	3	3	3	3	3	3
Tfap2b	NEITHER	NEITHER	NEITHER	0.0172031	0.017336	0.0451499	0.0325717	0.0348688	0.0400716	0.0172031	0.0194775	0.0278242	0.0254592	0.0529911	0.0449688	0.643419	1	24	13	0.00749887	0.383333	0.167981	1	24	18	0.0149917	0.466667	0.00965236	0.015468	0.0166005	0.000445477	0.0195503	0.0182781	0.00965236	0.0132163	0.0129528	0.014604	0.0160022	0.0189351	3	3	3	2	3	3	3	3	3	3
Paqr8	NEITHER	NEITHER	NEITHER	27.8178	26.9979	18.7505	22.5017	30.7369	22.3036	27.8178	23.3143	22.1455	26.1156	23.9839	24.9541	0.0802549	1	20	18	4.89473	0.54717	1	1	22.1818	12.7273	1.07136	0	0.0164049	3.35498	1.20418	0.0423557	5.54129	1.42478	0.0164049	7.66727	5.39677	3.24627	2.33558	5.73147	2	3	3	2	3	3	2	3	3	3
Efhc1	NEITHER	NEITHER	NEITHER	0.438778	0.476763	0.537048	0.680005	0.831837	0.472416	0.438778	0.531939	0.802265	0.766648	0.565307	0.581253	0.839459	1	24	13	0.0314479	0.348148	1	1	22.1818	10.5455	0.0698028	0.140741	0.0886349	0.0852004	0.134126	0.216106	0.636982	0.117208	0.0886349	0.238119	0.264106	0.623187	0.4389	0.373784	3	3	3	3	3	3	3	3	3	3
Tmem14a	NEITHER	NEITHER	NEITHER	23.765	26.4813	25.9012	25.3465	28.125	30.0598	23.765	26.2151	28.5368	18.7912	28.1276	27.198	1	1	22.1818	10.9091	0.179785	0.0962963	1	1	22.1818	10.9091	0.310645	0.133333	2.10166	0.16208	1.12088	1.75341	2.16474	1.02253	2.10166	1.78756	0.0816708	8.04278	6.76881	1.06432	3	3	3	3	3	3	3	3	2	3
Gsta3	NEITHER	NEITHER	NEITHER	0.736102	0.732726	0.913391	1.02223	0.975794	0.885468	0.736102	0.921086	1.10767	0.939768	1.16084	0.75718	0.167981	1	24	14	0.096851	0.466667	0.995356	1	22	11	0.15742	0.333333	0.144129	0.254959	0.260422	0.212122	0.279851	0.205564	0.144129	0.116415	0.300834	0.203072	0.519486	0.272187	3	3	3	3	3	3	3	3	3	3
B3gat2	NEITHER	NEITHER	NEITHER	4.47231	4.50783	4.76804	4.42662	4.27593	4.41935	4.47231	3.98174	4.4719	3.91821	4.6688	4.12353	1	1	22.1818	9.45455	0.0849602	0.00740741	1	1	22.1818	13.6364	0.1133	0.0814815	0.637487	0.456886	0.855455	0.415299	0.154123	0.875308	0.637487	0.271916	0.375169	1.03172	0.431199	0.260828	3	3	3	3	3	3	3	3	3	3
Col9a1	NEITHER	NEITHER	NEITHER	0.074214	0.146625	0.0973038	0.0774923	0.0627842	0.0883298	0.074214	0.11861	0.108827	0.102106	0.0504939	0.0683567	0.167981	1	20	6	0.0297751	0.466667	0.0741918	1	24	6	0.0235668	0.533333	0.0167978	0.0405757	0.0345113	0.0322808	0.0333249	0.0218281	0.0167978	0.000381131	0.023099	0.0675371	0.0401978	0.00963758	3	3	3	3	3	3	3	2	3	3
Lmbrd1	NEITHER	NEITHER	NEITHER	39.7429	40.1581	40.2832	39.8974	51.505	48.1248	39.7429	38.4099	39.845	35.1723	54.5005	43.1544	1	1	22.1818	11.8182	0.042825	0.0666667	1	1	22.1818	10.7273	0.892304	0.0962963	1.33316	3.89947	1.00497	0.685208	11.9905	11.389	1.33316	3.11223	2.53378	1.49985	12.1987	12.2043	3	3	3	3	3	3	3	3	3	3
Khdrbs2	NEITHER	NEITHER	NEITHER	7.383	8.66816	10.1538	8.63475	9.75369	10.7483	7.383	8.36647	7.0846	5.64943	11.52	9.38954	1	1	22.1818	13.8182	0.148439	0.2	0.270375	1	22	20	1.48633	0.45	0.0170201	1.12015	1.21518	0.741333	2.07977	1.02073	0.0170201	1.45456	0.69788	0.925228	1.5801	1.38575	2	3	3	3	3	3	2	3	3	3
1700001G17Rik	NEITHER	NEITHER	NEITHER	0.282831	0.410464	0.429676	0.37976	0.223973	0.304989	0.282831	0.499039	0.330096	0.549311	0.14876	0.121963	1	1	22.1818	9.45455	0.0382594	0.111111	0.150388	1	24	6	0.0927774	0.474074	0.0267428	0.291662	0.22633	0.0195871	0.141623	0.162502	0.0267428	0.21221	0.177567	0.382286	0.153293	0.105996	3	3	3	3	3	3	3	3	3	3
Rab23	NEITHER	NEITHER	Sal-alone	7.07281	6.87889	7.04548	7.76291	8.94603	7.60372	7.07281	6.42587	7.09852	7.31267	8.59813	8.03371	0.0359403	1	20	16	0.649987	0.555556	0.0809096	1	24	17	0.277822	0.511111	0.391741	0.254923	0.400988	0.277113	1.1629	1.11571	0.391741	0.311083	0.252486	1.06268	0.240532	1.7398	3	3	3	3	3	3	3	3	3	3
Dst	NEITHER	NEITHER	NEITHER	24.2829	28.7785	23.8435	31.372	48.5094	38.9459	24.2829	24.546	26.136	20.4143	42.2122	39.6031	0.0741918	1	24	18	9.04361	0.533333	1	1	22.1818	12.7273	0.436863	0.0666667	1.09231	3.68451	0.112501	3.16627	15.9427	11.3001	1.09231	2.35601	1.90935	1.31154	14.3882	17.4992	3	3	2	3	3	3	3	3	3	2
Imp4	NEITHER	NEITHER	NEITHER	11.127	10.1702	11.2245	11.326	10.6752	9.133	11.127	9.8992	9.9305	11.1688	11.2957	9.44887	0.324227	1	22	11	0.289136	0.422222	0.585635	1	20	16	0.778666	0.377778	0.192838	0.714942	1.10365	1.25565	1.25111	0.543551	0.192838	0.769731	0.518483	0.66929	1.86999	0.826848	3	3	3	3	3	3	3	3	3	3
Ptpn18	NEITHER	Coc-alone	Coc-alone	0.699267	0.709833	0.715129	0.850505	0.524198	0.50841	0.699267	1.05539	0.773075	0.546724	0.347539	0.772128	1	1	22.1818	9.45455	0.0415472	0.0222222	0.00745347	1	20	6	0.253902	0.65	0.225152	0.133724	0.257275	0.229246	0.366458	0.251177	0.225152	0.201323	0.103954	0.00630386	0.156065	0.451662	3	3	3	3	3	3	3	3	3	2
Amer3	NEITHER	NEITHER	NEITHER	8.75829	8.61729	10.2206	8.65353	10.2371	10.3827	8.75829	9.4504	8.82168	10.3962	10.1338	8.93753	0.995356	1	24	17	0.645737	0.333333	0.424286	1	24	12	0.282397	0.416667	0.306813	0.894477	0.800543	0.549821	0.163118	1.09078	0.306813	0.341294	0.050148	2.30681	0.207222	0.249771	3	3	3	3	3	3	3	3	2	3
Arhgef4	NEITHER	NEITHER	NEITHER	91.586	93.8948	98.3142	94.7672	86.5296	95.9481	91.586	95.5563	96.5725	96.1408	76.8956	90.0585	1	1	22.1818	8.54545	1.82169	0.0666667	0.397664	1	20	8	6.00906	0.407407	1.57237	7.32294	6.74291	2.65671	19.2605	15.0032	1.57237	5.26811	7.46724	5.35843	8.75907	17.982	3	3	3	3	3	3	3	3	3	3
Plekhb2	NEITHER	NEITHER	NEITHER	108.395	96.9963	107.42	106.758	102.153	101.067	108.395	99.2324	100.358	90.7494	106.711	94.8911	1	1	22.1818	13.4545	0	0.0222222	0.703462	1	22	0	5.32667	0.362963	0.41346	2.73685	2.81564	5.06238	9.90369	11.2006	0.41346	5.21837	3.79218	7.27518	6.48417	11.0704	3	3	3	3	3	3	3	3	3	3
Hs6st1	NEITHER	NEITHER	NEITHER	17.5488	18.3854	15.0928	15.9566	17.2063	15.0669	17.5488	16.6591	18.847	19.9834	14.077	15.5727	1	1	22.1818	7.45455	0.857174	0.244444	0.167981	1	24	9	1.41358	0.466667	0.89262	1.00523	0.937464	0.636977	1.55884	1.02982	0.89262	0.863571	1.56613	2.38828	1.38562	1.01047	3	3	3	3	3	3	3	3	3	3
Arid5a	NEITHER	NEITHER	Sal-alone	1.92592	1.44832	0.919793	1.1929	1.56157	1.21008	1.92592	1.39253	1.27295	1.56223	1.13614	1.39165	0.0145769	1	20	0	0.461642	0.6	1	1	22.1818	8.54545	0.065975	0.185185	0.439061	0.264457	0.112682	0.113938	0.203258	0.219815	0.439061	0.294129	0.472695	0.210135	0.237812	0.0948086	3	3	3	3	3	3	3	3	3	3
Fer1l5	NEITHER	NEITHER	NEITHER	0.63025	0.486732	0.558376	0.556352	0.371456	0.38813	0.63025	0.503351	0.494708	0.626736	0.27133	0.473498	1	1	22.1818	8.18182	0.00962809	0.2	1	1	22.1818	7.27273	0.00478673	0.214815	0.0363031	0.0644338	0.00034224	0.0481552	0.192611	0.0540103	0.0363031	0.0153083	0.0311803	0.0709595	0.0658321	0.0681204	3	3	2	3	3	3	3	3	3	3
Cnnm4	NEITHER	NEITHER	Coc-alone	5.3849	4.48377	4.92013	4.87537	4.75205	4.91212	5.3849	4.83499	4.63106	5.38493	6.12205	4.78753	1	1	22.1818	10.5455	0.0816528	0.140741	0.0410331	1	20	18	0.558812	0.566667	0.12789	0.312955	0.294439	0.606585	0.674119	0.832859	0.12789	0.636539	0.565275	0.920577	0.86502	0.0267569	3	3	3	3	3	3	3	3	3	3
Cnnm3	NEITHER	NEITHER	BOTH	8.31584	8.57068	8.89738	8.69615	6.3154	7.20708	8.31584	8.89428	8.2837	10.2814	5.49679	6.87586	0.0145769	1	24	8	0.369393	0.6	0.0359403	1	24	6	0.460008	0.555556	0.454414	0.0938745	0.480706	0.213407	1.70564	1.51428	0.454414	0.217626	0.169233	2.54664	0.862188	1.56171	3	3	3	3	3	3	3	3	3	3
Cox5b	NEITHER	Coc-alone	Coc-alone	34.2358	34.7722	33.8027	33.2389	20.4249	23.3236	34.2358	36.7927	31.5273	24.5859	15.2479	22.3277	0.524654	1	24	6	2.56015	0.4	0.00115194	1	24	4	5.44826	0.703704	0.9143	1.49401	6.70015	0.0509117	13.6239	10.9214	0.9143	1.50358	2.51475	10.5765	5.42639	13.5815	3	3	3	2	3	3	3	3	3	3
4933424G06Rik	NEITHER	NEITHER	NEITHER	0.138033	0.0310016	0.0676755	0.064363	0	0.209113	0.138033	0.0597601	0.0905397	0	0.209332	0.0831868	0.212923	1	20	2	0.00710755	0.466667	1	1	22.1818	11.6364	0.0320892	0.0916667	0.0761902	0.0270337	0.0431754	0.048174	0	0.143985	0.0761902	0.0701325	0.0955433	0	0.136588	0.0775126	3	3	3	3	2	3	3	3	3	2
Zap70	NEITHER	NEITHER	NEITHER	0.465913	0.782099	0.46384	0.634615	0.675168	0.506698	0.465913	0.572814	0.761491	0.702694	0.721777	0.489339	1	1	22.1818	11.4545	0.0485285	0.155556	0.397664	1	20	12	0.0956546	0.407407	0.0379441	0.196961	0.237961	0.145719	0.221966	0.0776251	0.0379441	0.115175	0.322884	0.383308	0.243813	0.107114	3	3	3	3	3	3	3	3	3	3
Cnga3	NEITHER	NEITHER	NEITHER	0.0890775	0.0536672	0.102755	0.0496492	0.0881152	0.0293326	0.0890775	0.035077	0.0273693	0.0375061	0.1127	0.0234058	1	1	22.1818	9.27273	0	0.037037	1	1	22.1818	12.5455	0.00652401	0.0518519	0.066631	0.0271342	0.0411	0.0153552	0.0381092	0.0422301	0.066631	0.0104619	0.007477	0.0192761	0.104946	0.0133754	3	3	3	3	3	3	3	3	3	3
Inpp4a	NEITHER	NEITHER	NEITHER	44.2601	38.4626	42.925	46.6363	37.2092	38.1209	44.2601	44.7038	44.3983	53.3814	34.0341	35.794	0.484262	1	20	12	2.9294	0.392593	0.0809096	1	24	8	5.108	0.511111	3.66526	1.3228	1.55213	1.92866	2.97393	3.1539	3.66526	5.29536	1.77056	15.8029	8.15	2.21844	3	3	3	3	3	3	3	3	3	3
Unc50	NEITHER	NEITHER	NEITHER	23.3469	23.773	23.4691	23.7298	20.331	21.5229	23.3469	23.8846	22.3771	22.462	21.1572	22.8762	1	1	22.1818	9.45455	0.191028	0	1	1	22.1818	7.63636	0.225336	0.166667	0.0147785	0.968546	1.81255	0.934583	5.35845	2.68653	0.0147785	1.50137	0.583482	4.52921	4.82636	3.41503	2	3	3	3	3	3	2	3	3	3
Lipt1	NEITHER	NEITHER	NEITHER	3.12309	2.59017	3.31619	3.18837	3.02608	3.60122	3.12309	3.16125	2.97642	2.72994	3.58531	3.47857	1	1	22.1818	11.8182	0	0.0518519	0.839459	1	24	21	0.284441	0.348148	0.584049	0.103411	0.401566	0.612782	0.337481	0.265125	0.584049	0.174755	0.0419662	0.582255	0.533223	0.827261	3	3	3	3	3	3	3	3	3	3
Mrpl30	NEITHER	NEITHER	Coc-alone	70.3712	66.7161	69.9365	62.9755	48.8984	58.5169	70.3712	70.9327	67.4198	50.6243	43.0514	61.0662	0.585635	1	24	2	1.16948	0.377778	0.0475564	1	24	4	4.92344	0.540741	3.96051	0.549488	7.5784	3.51373	16.2957	16.415	3.96051	6.33041	3.16406	26.5614	11.8384	25.2736	3	3	3	3	3	3	3	3	3	3
Eif5b	NEITHER	NEITHER	Sal-alone	9.48752	10.3525	9.9241	10.5089	24.3455	18.3615	9.48752	10.7277	9.75623	9.74015	33.7937	12.6703	0.0153768	1	24	18	1.81997	0.616667	0.782771	1	24	18	0.943768	0.366667	0.482236	1.74824	0.0214678	0.952923	9.51949	9.37932	0.482236	1.66198	0.408105	1.1973	2.99844	0.188515	3	3	2	3	3	3	3	3	3	3
Nms	NEITHER	NEITHER	NEITHER	0.0655883	0.0922205	0.106115	0.158822	0.0781576	0.0995277	0.0655883	0.0863453	0.157935	0.256395	0.130363	0.0800554	1	1	22.1818	11.6364	0.00352248	0.0833333	1	1	22.1818	10.5455	0.0141078	0.258333	0.0724828	0.0241343	0.0882535	0.0941626	0.0205777	0.00055317	0.0724828	0.0239466	0.000869034	0.312638	0.150221	0.0431292	3	3	3	3	3	2	3	3	2	3
Pdcl3	NEITHER	NEITHER	Sal-alone	13.819	13.4832	13.7566	14.4516	23.5014	20.3163	13.819	13.9007	12.66	12.0728	27.9944	19.2324	0.0105521	1	24	18	2.33062	0.614815	0.0741918	1	24	20	1.72909	0.533333	0.660059	2.15702	1.32374	0.727577	4.94206	6.24082	0.660059	1.0733	1.10158	2.48091	0.125511	4.36422	3	3	3	3	3	3	3	3	3	3
Npas2	NEITHER	NEITHER	NEITHER	23.3835	20.9223	24.8497	24.5319	30.6416	27.7055	23.3835	28.8326	22.26	30.6303	34.3079	25.7435	0.324227	1	20	14	1.56143	0.422222	1	1	22.1818	14.7273	0.853639	0.155556	1.56684	1.49564	0.564806	2.84238	7.69551	9.47875	1.56684	6.85803	2.13938	12.4486	9.06507	8.28529	3	3	3	3	3	3	3	3	3	3
Rpl31	NEITHER	NEITHER	NEITHER	5.91223	6.24396	6.49975	6.17795	5.84764	7.13191	5.91223	6.41197	5.83308	5.68123	8.00859	7.82432	1	1	22.1818	5.45455	0.0609745	0.0188679	1	1	22.1818	11.8182	0.112326	0	0.00857721	0.468201	1.07539	0.713727	0.0309783	1.42538	0.00857721	1.2003	0.284087	2.34082	3.20225	0.0212768	2	3	3	3	2	3	2	3	3	3
Cnot11	NEITHER	NEITHER	Sal-alone	10.1024	10.5164	10.782	10.8618	17.3795	14.9135	10.1024	10.9372	10.4907	11.6164	20.6082	11.6791	0.0199069	1	24	18	0.82979	0.585185	0.128293	1	24	16	1.02495	0.5	0.69844	0.471567	0.576606	0.037297	4.56248	4.98528	0.69844	1.27496	0.356646	2.05292	2.17116	0.17713	3	3	3	3	3	3	3	3	3	3
Map4k4	NEITHER	NEITHER	Coc-alone	27.5812	33.7848	25.2952	27.2508	48.1982	37.1317	27.5812	26.5815	24.1136	34.0998	46.8258	40.0558	0.484262	1	24	21	1.25016	0.392593	0.0153768	1	22.6667	18.6667	2.88973	0.616667	0.974315	3.65283	3.31754	1.03419	16.8713	10.7439	0.974315	0.022981	0.439995	10.879	7.65258	17.3189	3	3	3	3	3	3	3	2	3	3
Il1r2	NEITHER	NEITHER	NEITHER	0.0497655	0.271337	0.231027	0.119936	0.137196	0.170717	0.0497655	0.123641	0.156968	0.0606877	0.0881104	0.18012	0.0809096	1	20	6	0.114908	0.511111	1	1	22.1818	7.63636	0.00382225	0.0583333	0.0467096	0.0685314	0.0523881	0.0783738	0.078422	0.0470911	0.0467096	0.060099	0.000582656	0.0802352	0.0363537	0.0351765	3	3	3	3	3	3	3	3	2	3
Il1r1	NEITHER	NEITHER	NEITHER	0.53183	0.384609	0.501881	0.438193	0.796278	0.71224	0.53183	0.622657	0.572318	0.513018	0.641417	0.551041	0.104105	1	24	18	0.0583908	0.496296	1	1	22.1818	13.6364	0.0121939	0.0962963	0.172266	0.022702	0.0506994	0.130741	0.311856	0.198602	0.172266	0.262169	0.0517958	0.0299027	0.0378224	0.135714	3	3	3	3	3	3	3	3	3	3
Il1rl2	NEITHER	NEITHER	NEITHER	0.119357	0.115761	0.171997	0.122903	0.14497	0.339122	0.119357	0.140401	0.103988	0.222073	0.188001	0.0886427	1	1	22.1818	11.6364	0.0131866	0.0962963	1	1	22.1818	13.4545	0.0214489	0.283333	0.076346	0.0335832	0.0425341	0.0640216	0.101302	0.388363	0.076346	0.000683772	0.0460396	0.096333	0.104999	0.0911869	3	3	3	3	3	3	3	2	3	3
Il1rl1	NEITHER	NEITHER	NEITHER	0.0515455	0.0476617	0.0247986	0.0435583	0.0344787	0.0558977	0.0515455	0.0404988	0.0445681	0.0411047	0.0372985	0.0208896	0.132795	1	24	22	0.00519681	0.481481	1	1	22.1818	7.27273	0.00183931	0.125926	0.009114	0.0268094	0.00418785	0.0133143	0.0130862	0.0102313	0.009114	0.0237467	0.0302938	0.0198433	0.0257645	0.0193133	3	3	3	3	3	3	3	3	3	3
Il18rap	NEITHER	NEITHER	NEITHER	0	0.0142254	0.00668847	0.00831835	0	0.0136925	0	0.00927589	0	0.0176726	0	0.00681837	1	1	22.1818	7.63636	0.00198477	0.00943396	1	1	22.1818	11.6364	0.00210034	0.193548	0	0.0181439	0.00631076	0.0041504	0	0.0076344	0	0.010384	0	0.0110263	0	0.00612171	2	3	3	3	2	3	2	3	2	3
Slc9a4	NEITHER	NEITHER	NEITHER	0.0484172	0.0226598	0.0442375	0.0386921	0.0405272	0.0407677	0.0484172	0.0119058	0.0391535	0.0211473	0.0408507	0.109665	1	1	22.1818	11.6364	0.00352679	0.0148148	0.0716149	1	24	20	0.0210134	0.518519	0.0166877	0.0208859	0.0384824	0.0241964	0.0319762	0.0410428	0.0166877	0.0124195	0.0165038	0.0183153	0.0049218	0.0255351	3	3	3	3	3	3	3	3	3	3
Slc9a2	NEITHER	NEITHER	NEITHER	2.71263	2.94989	3.39433	3.35718	3.46893	3.49284	2.71263	3.25976	3.3067	4.74546	2.54952	3.07216	0.424286	1	24	14	0.15813	0.416667	0.703462	1	20	8	0.34632	0.362963	0.365691	0.199509	0.831219	0.40299	0.70703	0.0100975	0.365691	0.28184	0.70282	2.25521	0.68329	0.579525	3	3	3	3	3	2	3	3	3	3
Pou3f3	NEITHER	NEITHER	NEITHER	46.9056	47.6771	42.7881	50.6648	41.7188	42.3029	46.9056	45.8609	43.4131	52.8076	34.9914	47.8199	1	1	22.1818	12.5455	0.279731	0.05	1	1	22.1818	8.54545	0.531269	0.037037	6.89372	0.0907925	2.92531	0.89408	9.66663	10.8071	6.89372	2.08652	2.72515	3.14536	5.99405	6.89841	3	2	3	3	3	3	3	3	3	3
2900092D14Rik	NEITHER	NEITHER	NEITHER	8.00075	7.41415	8.50063	7.99667	10.8635	9.31914	8.00075	8.68415	7.91474	9.07946	11.3425	8.61032	1	1	22.1818	14.5455	0.0654614	0.185185	1	1	22.1818	14.7273	0.295591	0.2	1.06961	0.866438	0.296532	0.105285	2.53151	2.70175	1.06961	0.0714296	0.651239	1.48564	2.46069	2.82533	3	3	3	3	3	3	3	3	3	3
Dalir	NEITHER	NEITHER	NEITHER	0.942836	1.27667	1.58126	1.21376	1.61652	1.79459	0.942836	1.58539	1.62452	2.09179	1.53615	1.22368	1	1	22.1818	10.9091	0.0278774	0.214815	0.167981	1	20	10	0.242813	0.466667	0.162178	0.0981882	0.322954	0.105454	0.276797	0.567276	0.162178	0.260826	0.282216	1.46083	0.538861	0.353049	3	3	3	3	3	3	3	3	3	3
Mrps9	NEITHER	NEITHER	NEITHER	20.7042	24.6892	24.7053	23.6044	34.3279	29.129	20.7042	25.5256	23.5768	20.9441	39.4555	29.1136	0.262412	1	24	16	4.27305	0.437037	0.262412	1	24	17	3.52104	0.437037	1.12938	3.12102	2.35594	3.2422	5.21162	3.13842	1.12938	5.27256	0.840229	5.38276	9.28231	2.46015	3	3	3	3	3	3	3	3	3	3
Gpr45	NEITHER	NEITHER	NEITHER	2.95435	2.47236	2.62998	2.59812	1.58773	1.87459	2.95435	2.21962	2.7666	2.67987	1.73048	1.99155	0.132795	1	24	6	0.466231	0.481481	0.839459	1	24	6	0.342176	0.348148	0.28222	0.430391	0.268193	0.204026	0.45717	0.0915213	0.28222	0.262113	0.232978	0.223705	0.146856	0.33293	3	3	3	3	3	3	3	3	3	3
AI597479	NEITHER	NEITHER	NEITHER	12.3365	11.8511	12.3015	12.9898	14.3373	13.5267	12.3365	11.6413	11.3988	11.2104	14.5006	14.0015	0.0809096	1	24	16	0.334249	0.511111	0.0809096	1	24	20	0.772656	0.511111	0.163712	1.21425	0.866327	0.393598	1.62884	1.8327	0.163712	0.547578	0.13708	0.409939	1.5394	4.42473	3	3	3	3	3	3	3	3	3	3
Nck2	NEITHER	NEITHER	NEITHER	9.37125	9.53085	9.2427	9.57412	8.91971	11.2328	9.37125	9.96559	10.3567	9.0778	8.95194	10.8251	1	1	22.1818	8.90909	0.174333	0	1	1	22.1818	5.45455	0.15461	0.0666667	0.662784	0.72043	1.09171	0.774725	1.39392	0.0591848	0.662784	1.57131	1.67322	1.48624	1.5529	2.28998	3	3	3	3	3	2	3	3	3	3
1500015O10Rik	NEITHER	NEITHER	NEITHER	2.11483	0.866585	0.525299	0.958022	0.14837	0.284283	2.11483	0.414964	4.4229	0.110638	0.138821	2.26857	0.47447	1	24	2	0.351578	0.408333	1	1	22.1818	9.63636	0.594893	0.283019	0.338031	0.731953	0.620488	0.780578	0.0217973	0.252645	0.338031	0.649202	5.52655	0.03077	0.00106561	2.27921	3	3	3	3	2	3	3	3	3	2
Tpp2	NEITHER	NEITHER	NEITHER	12.5148	12.8738	13.2731	13.3686	24.7878	13.6182	12.5148	13.137	12.6664	12.4012	24.6277	16.9371	0.323831	1	24	16	0.578838	0.45283	1	1	22.1818	13.8182	0.277366	0.2	0.746818	1.36629	1.03041	0.787933	0.140431	0.132441	0.746818	1.0283	0.250966	0.933225	5.29504	6.93702	3	3	3	3	2	2	3	3	3	3
Bivm	NEITHER	NEITHER	NEITHER	6.41334	6.55812	6.48879	6.69687	8.67382	7.75666	6.41334	6.47204	6.61876	6.22781	10.2997	7.4354	1	1	22.1818	15.6364	0.119406	0.3	1	1	22.1818	14.5455	0.133772	0.183333	0.45583	0.578859	0.349344	0.0103096	1.90187	2.29432	0.45583	0.128339	0.459493	0.722958	0.0323855	2.34263	3	3	3	2	3	3	3	3	3	3
Ercc5	NEITHER	NEITHER	Coc-alone	6.59617	7.28669	7.36906	7.24508	10.9595	9.30409	6.59617	7.00045	6.89001	7.96284	11.1198	8.57352	0.166094	1	24	18	1.31617	0.483333	0.0140803	1	24	16	0.736218	0.641509	0.00956715	0.556245	0.907789	0.882413	2.09446	1.59926	0.00956715	0.0171827	0.183465	1.44674	1.40755	1.75827	2	3	3	3	3	3	2	2	3	3
Gulp1	NEITHER	NEITHER	NEITHER	3.36424	3.5232	4.18145	3.5912	5.97773	3.51093	3.36424	3.99228	3.83249	2.93724	7.37467	4.68686	1	1	22.1818	13.4545	0.0863512	0.283333	1	1	22.1818	11.8182	0.157445	0.037037	0.755079	0.680468	0.252961	0.188679	1.79882	0.0615041	0.755079	0.208389	0.335745	0.788988	1.84958	2.55164	3	3	3	3	3	2	3	3	3	3
Col3a1	NEITHER	Sal-alone	Sal-alone	0.25718	0.330717	0.262187	0.145687	0.199581	0.324422	0.25718	0.350483	0.237459	0.264867	0.187281	0.284764	0.00754717	1	20	4	0.0685321	0.62963	0.167981	1	22	5	0.018255	0.466667	0.0442498	0.0879203	0.0913446	0.0728102	0.0503539	0.0640397	0.0442498	0.0454593	0.0248452	0.0411396	0.0302456	0.084195	3	3	3	3	3	3	3	3	3	3
Wdr75	NEITHER	NEITHER	NEITHER	10.4393	10.3993	11.43	10.5675	11.1165	11.2404	10.4393	10.0095	10.1945	10.2313	13.9723	11.5275	1	1	22.1818	14.5455	0.052448	0.116667	0.0623201	1	24	18	0.696359	0.525926	0.784329	0.751952	0.0119501	0.325878	0.584472	1.00871	0.784329	0.786645	0.564121	0.898396	1.22658	1.41256	3	3	2	3	3	3	3	3	3	3
Dnah7b	NEITHER	NEITHER	NEITHER	0.145596	0.231777	0.181944	0.256099	0.366998	0.175331	0.145596	0.177938	0.263245	0.334339	0.24664	0.259998	0.585635	1	24	14	0.0328868	0.377778	0.262412	1	24	14	0.0227936	0.437037	0.0506123	0.0451024	0.0422283	0.0579835	0.193142	0.0948641	0.0506123	0.0388198	0.122313	0.16957	0.086597	0.058829	3	3	3	3	3	3	3	3	3	3
Tmeff2	NEITHER	NEITHER	NEITHER	20.9594	26.3945	19.9861	18.9544	30.293	28.0625	20.9594	22.7289	18.1238	18.3532	34.2257	26.4292	0.323831	1	24	20	2.67463	0.45283	0.270262	1	24	21	4.37749	0.483871	1.52926	0.104015	1.8967	0.0174655	6.26755	5.74432	1.52926	2.75976	0.0386787	0.0758726	0.0211425	8.55242	3	2	3	2	3	3	3	3	2	2
Sdpr	NEITHER	NEITHER	Sal-alone	3.64505	3.23458	3.61907	3.74023	8.14302	4.84193	3.64505	3.42298	3.34084	3.21953	6.25076	4.25266	0.0153768	1	24	18	0.43212	0.616667	0.397664	1	20	18	0.4095	0.407407	0.355874	0.256715	0.300763	0.283352	0.0360766	1.60681	0.355874	0.110104	0.457194	0.306089	0.640906	1.88568	3	3	3	3	2	3	3	3	3	3
Stat4	NEITHER	NEITHER	NEITHER	0.138623	0.165597	0.243337	0.153877	0.148424	0.218409	0.138623	0.156271	0.121922	0.165939	0.0600141	0.108618	1	1	22.1818	7.63636	0.0049914	0.0814815	0.65328	1	24	6	0.0207331	0.396226	0.0324635	0.0483378	0.0881287	0.0319765	0.060848	0.0825941	0.0324635	0.0248161	9.19239e-06	0.105767	0.00328395	0.0510234	3	3	3	3	3	3	3	3	2	3
Stat1	NEITHER	NEITHER	NEITHER	4.21729	4.13667	4.02907	3.90988	5.7557	4.89615	4.21729	3.7389	3.72646	3.6507	5.59729	4.56286	0.397664	1	24	20	0.464597	0.407407	0.0623201	1	20	18	0.610368	0.525926	0.338679	0.478578	0.646319	0.471877	1.56854	0.688354	0.338679	0.249544	0.396843	0.483262	0.309653	1.00779	3	3	3	3	3	3	3	3	3	3
Tmem194b	NEITHER	NEITHER	NEITHER	1.13559	1.32611	1.17693	1.05037	1.22826	1.23806	1.13559	1.21115	1.26845	1.32109	1.17037	1.13948	1	1	22.1818	6.54545	0.0283453	0.111111	1	1	22.1818	10.5455	0.0601838	0.155556	0.207321	0.214955	0.0934224	0.0357905	0.323941	0.321117	0.207321	0.197793	0.207438	0.559722	0.305829	0.110004	3	3	3	3	3	3	3	3	3	3
Hibch	NEITHER	Sal-alone	BOTH	8.57541	8.08931	8.06766	8.46091	11.0338	10.6806	8.57541	8.15698	8.55167	6.85359	12.5288	10.9288	0.00222663	1	24	19	0.9027	0.7	0.0475564	1	24	18	0.693976	0.540741	0.228393	0.716851	0.0164827	0.218676	0.692795	2.14472	0.228393	0.657942	0.660436	2.25689	2.19784	2.08134	3	3	2	3	3	3	3	3	3	3
Mstn	NEITHER	NEITHER	NEITHER	0.10475	0.0534013	0.0930399	0.104837	0.0774739	0.100005	0.10475	0.0858905	0.0785051	0.0698423	0.219014	0.101892	1	1	22.1818	13.6364	0.0148425	0.155556	0.397664	1	20	18	0.0287512	0.407407	0.0739218	0.0372046	0.0319691	0.0269421	0.0274491	0.0523664	0.0739218	0.0305705	0.0168422	0.0605414	0.07988	0.0651947	3	3	3	3	3	3	3	3	3	3
Ormdl1	NEITHER	NEITHER	NEITHER	4.8476	4.73282	4.88744	4.86702	5.76498	4.74263	4.8476	4.51905	4.75113	3.73533	7.19308	4.89265	1	1	22.1818	14.5455	0.0849595	0.2	0.212923	1	20	18	0.415743	0.466667	0.519866	0.375825	0.627321	0.38171	0.894817	0.00661145	0.519866	0.0482066	0.323753	1.15862	1.0063	0.0150189	3	3	3	3	3	2	3	3	3	3
Osgepl1	NEITHER	NEITHER	Sal-alone	6.69882	6.59063	7.47845	7.02352	11.3867	7.88931	6.69882	7.90809	7.17687	5.42593	11.7319	8.59909	0.0299708	1	24	16	0.727174	0.583333	1	1	22.1818	7.63636	0.207675	0.0518519	0.1876	0.37823	0.64643	0.503084	3.35122	0.0962726	0.1876	0.162244	0.391173	1.5275	0.69041	3.47352	3	3	3	3	3	2	3	3	3	3
Ccdc150	NEITHER	NEITHER	Sal-alone	0	0.0164263	0.0117873	0.0373758	0.120975	0.0358254	0	0.0250156	0.0481337	0.0451278	0.0348227	0.0497028	0.0153768	1	24	16	0.0223975	0.616667	0.782771	1	24	14	0.0117588	0.366667	0	0.00560019	0.0105704	0.0153394	0.135642	0.00826501	0	0.00413389	0.0171256	0.025648	0.0340594	0.0271748	2	3	3	3	3	3	2	3	3	3
Coq10b	NEITHER	NEITHER	NEITHER	19.0842	13.2179	15.5007	15.8293	13.4926	12.7999	19.0842	13.8104	15.5565	12.8359	15.4971	12.3	1	1	22.1818	10.1818	0.408836	0.0814815	1	1	22.1818	9.27273	0.241618	0.125926	3.01436	0.301893	0.902786	0.870426	1.46323	2.8669	3.01436	0.559347	1.40364	5.67511	3.07434	1.72706	3	3	3	3	3	3	3	3	3	3
Hspe1	NEITHER	BOTH	BOTH	44.0466	39.3854	37.0985	39.1432	57.9724	54.6035	44.0466	40.8836	35.5316	31.9125	76.1857	56.846	0.00371463	1	24	20	5.9025	0.659259	0.00255268	1	24	20	6.13988	0.674074	8.58687	6.32199	2.05294	2.34564	3.5745	11.3459	8.58687	5.57814	0.723528	12.422	30.1257	11.7438	3	3	3	3	3	3	3	3	3	3
Mob4	NEITHER	NEITHER	NEITHER	23.7645	22.84	23.2714	22.3346	28.9691	26.2228	23.7645	21.8801	22.3691	16.1502	33.9548	27.2154	0.703462	1	22	19	0.975136	0.362963	0.0980841	1	20	18	2.50288	0.516667	1.42741	2.12405	1.09618	0.1964	4.63488	5.30344	1.42741	1.17546	0.00579828	6.72949	4.14893	5.57827	3	3	3	3	3	3	3	3	2	3
Mars2	NEITHER	NEITHER	NEITHER	5.07704	4.11345	4.47605	4.81666	4.51556	4.45402	5.07704	3.95744	4.54678	4.60807	4.23239	4.18543	1	1	22.1818	14.7273	0.155025	0.125926	1	1	22.1818	11.6364	0.0942348	0.0518519	0.948964	0.323016	0.240211	0.495556	0.456838	0.465658	0.948964	0.587322	0.3311	0.966644	1.32988	1.04024	3	3	3	3	3	3	3	3	3	3
Plcl1	NEITHER	NEITHER	NEITHER	6.96064	9.56119	6.55486	8.10456	12.2658	6.85548	6.96064	8.49471	6.06968	8.98198	9.76841	9.8481	1	1	22.1818	14.5455	0.254807	0.216667	0.484262	1	24	18	1.45078	0.392593	0.558203	1.77036	0.946056	0.979753	3.89207	0.0419031	0.558203	3.35985	0.957365	2.31968	1.40747	5.39268	3	3	3	3	3	2	3	3	3	3
9130024F11Rik	NEITHER	NEITHER	NEITHER	1.45858	1.39747	1.87263	1.25444	1.65081	4.94016	1.45858	1.53309	1.82422	0.659714	4.50287	4.08745	1	1	22.1818	8.90909	0.150829	0.0666667	0.128293	1	24	20	1.08513	0.5	0.416384	0.481078	0.753544	0.687206	1.22002	1.88575	0.416384	0.0207465	1.82523	0.328268	2.36711	1.50383	3	3	3	3	3	3	3	2	3	3
1700066M21Rik	NEITHER	NEITHER	NEITHER	8.37635	8.23888	7.90002	8.03736	11.6277	8.49798	8.37635	7.78662	8.26992	5.68626	10.836	9.1694	0.108756	1	20	18	0.281499	0.528302	0.839459	1	20	18	0.932596	0.348148	0.356683	0.307075	0.351764	0.355856	0.018809	0.0723582	0.356683	0.290542	0.25765	2.40877	1.54253	2.36218	3	3	3	3	2	2	3	3	3	3
9430016H08Rik	NEITHER	NEITHER	NEITHER	11.3504	12.5757	12.0873	11.1215	15.612	14.3548	11.3504	13.2064	11.7416	9.44826	16.202	13.678	1	1	22.1818	11.8182	0.494435	0.111111	0.94493	1	24	18	1.10259	0.35	0.91742	1.12782	1.01075	0.344385	1.40014	3.40094	0.91742	0.72521	0.00304056	4.13881	2.18663	0.584068	3	3	3	3	3	3	3	3	2	3
Spats2l	NEITHER	NEITHER	BOTH	6.23048	6.25262	5.62693	6.00181	10.0385	7.90702	6.23048	6.03412	5.7702	6.39447	12.1778	8.1954	0.0145769	1	20	18	0.362067	0.6	0.0105521	1	24	18	0.463742	0.614815	0.136703	0.218192	0.195741	0.121527	2.74723	3.0456	0.136703	0.318652	0.515632	0.446468	1.17115	3.13056	3	3	3	3	3	3	3	3	3	3
Sgol2a	NEITHER	NEITHER	NEITHER	0.251638	0.342246	0.288577	0.300672	0.621946	0.385213	0.251638	0.298727	0.321548	0.317182	0.427133	0.446323	0.703462	1	24	18	0.0118681	0.362963	1	1	22.1818	12.7273	0	0.17037	0.0626749	0.091998	0.112649	0.0208018	0.258906	0.117539	0.0626749	0.100595	0.112822	0.132566	0.176854	0.167016	3	3	3	3	3	3	3	3	3	3
Aox1	NEITHER	Sal-alone	Sal-alone	0.750301	0.821379	0.849279	0.938517	0.997669	0.888207	0.750301	0.909037	0.925749	0.83618	0.807386	1.0233	0.00222663	1	24	16	0.112987	0.7	1	1	22.1818	6.72727	0.015831	0.0322581	6.36396e-06	0.080665	0.0656557	0.0785896	0.0176264	0.0466103	6.36396e-06	0.0740296	0.336844	0.00113137	0.0981658	0.00243952	2	3	3	3	3	3	2	3	3	2
Aox3	NEITHER	Sal-alone	Sal-alone	0.167722	0.228881	0.188053	0.37121	0.275395	0.277288	0.167722	0.158934	0.229971	0.241479	0.232684	0.21819	0.00666588	1	24	14	0.0504118	0.698925	0.524654	1	24	16	0.040764	0.4	0.0467107	0.00121622	0.00315228	0.0915318	0.0492617	0.000730441	0.0467107	0.005937	0.072023	0.108884	0.00792879	0.0628162	3	2	2	3	3	2	3	3	3	3
Aox4	NEITHER	NEITHER	NEITHER	0.0970073	0.142056	0.078179	0.0361805	0.10495	0.0678688	0.0970073	0.0784528	0.112934	0.0941407	0.122666	0.127143	0.839459	1	24	4	0.0226675	0.348148	1	1	22.1818	12.7273	0.00700088	0.0962963	0.0602565	0.0792904	0.0137344	0.00641324	0.0757575	0.00357018	0.0602565	0.018049	0.031844	0.0704617	0.0412188	0.0267272	3	3	3	3	3	3	3	3	3	3
Bzw1	NEITHER	NEITHER	NEITHER	44.9759	44.2835	44.4582	42.0902	51.8214	50.8603	44.9759	40.6916	42.339	36.4604	53.3593	46.2042	0.524654	1	24	20	2.06192	0.4	0.585635	1	20	18	4.33336	0.377778	1.65196	2.77496	2.00505	0.0253851	7.6118	6.90954	1.65196	2.92139	3.8027	5.78431	11.7038	6.00687	3	3	3	2	3	3	3	3	3	3
Nif3l1	NEITHER	BOTH	BOTH	10.0516	9.41617	8.63514	8.4753	9.43859	9.64452	10.0516	9.34987	8.35849	7.57531	9.83405	10.3004	0.00255268	1	24	0	0.546353	0.674074	0.00533015	1	22	12	1.13729	0.644444	0.415078	0.345102	0.386358	0.53464	0.634136	0.260543	0.415078	0.269309	0.196252	1.13094	1.71989	0.445319	3	3	3	3	3	3	3	3	3	3
Ndufb3	NEITHER	NEITHER	NEITHER	141.574	163.117	152.776	141.898	171.641	182.715	141.574	156.578	139.9	110.59	182.927	181.077	1	1	22.1818	10.9091	3.79286	0.037037	0.524654	1	20	2	8.94844	0.4	15.8139	23.6945	7.52335	10.0716	14.3133	19.9502	15.8139	0.0240416	8.50193	57.7988	79.4082	37.8802	3	3	3	3	3	3	3	2	3	3
Gm20257	NEITHER	NEITHER	BOTH	1.18728	1.20251	1.16853	0.999417	0.709134	0.782797	1.18728	1.01964	1.29373	1.07323	0.569184	0.599692	0.0199069	1	24	6	0.259244	0.585185	0.0359403	1	24	6	0.247014	0.555556	0.0721749	0.283322	0.0871555	0.302164	0.284895	0.0828731	0.0721749	0.206061	0.16332	0.0466686	0.328266	0.188655	3	3	3	3	3	3	3	3	3	3
Cflar	NEITHER	NEITHER	NEITHER	2.20763	2.26398	2.14955	2.23745	3.12524	2.51159	2.20763	2.11545	2.19569	2.57303	2.57674	2.44769	0.94493	1	24	17	0.0538462	0.35	0.839459	1	24	20	0.191569	0.348148	0.0594765	0.164196	0.270472	0.170004	0.0155705	0.503185	0.0594765	0.165382	0.100269	0.881541	0.0344175	0.721775	3	3	3	3	2	3	3	3	3	3
Casp8	NEITHER	NEITHER	NEITHER	0.722378	1.03845	0.921711	0.824853	1.21062	1.03523	0.722378	0.9924	0.846727	0.989729	1.16245	0.992076	1	1	22.1818	13.8182	0.0112353	0.155556	0.839459	1	24	16	0.0637124	0.348148	0.184593	0.228125	0.0971898	0.0639715	0.183258	0.0854332	0.184593	0.112044	0.0908227	0.233656	0.124891	0.11401	3	3	3	3	3	3	3	3	3	3
Stradb	NEITHER	Coc-alone	Coc-alone	15.5113	14.2495	14.4643	14.5065	17.7773	14.7866	15.5113	14.1418	14.1993	15.3588	25.4502	16.1413	0.524654	1	20	18	0.83184	0.4	0.00533015	1	20	16	1.79987	0.644444	0.771325	1.30014	0.601028	0.360166	3.60214	0.0693672	0.771325	1.15757	0.539893	1.26893	2.50052	2.85404	3	3	3	3	3	2	3	3	3	3
Cdk15	NEITHER	NEITHER	NEITHER	0.0994787	0.133457	0.0892999	0.0648174	0.132988	0.113444	0.0994787	0.0824827	0.158727	0.0733402	0	0.0872657	1	1	22.1818	7.63636	0	0.207407	0.863851	1	20	8	0.021194	0.358333	0.101479	0.0213182	0.0452749	0.0666532	0.00228014	0.0601655	0.101479	0.0562595	0.0665089	0.0651523	0	0.0774342	3	3	3	3	3	3	3	3	3	3
Fzd7	NEITHER	NEITHER	NEITHER	2.31008	1.76226	2.30796	2.39817	1.77727	1.82198	2.31008	1.77601	1.88576	2.23047	1.68584	1.94146	0.643419	1	20	14	0	0.383333	1	1	22.1818	9.27273	0.0133566	0.17037	0.246603	0.0821722	0.251825	0.162098	0.280503	0.007064	0.246603	0.399384	0.0202245	0.352035	0.114869	0.147851	3	3	3	3	3	2	3	3	3	3
Gm973	NEITHER	NEITHER	NEITHER	1.52783	1.74683	1.62279	1.83375	3.32159	2.4665	1.52783	1.59805	1.83165	2.0425	3.33633	3.1131	0.324227	1	24	18	0.334391	0.422222	0.167981	1	24	16	0.566576	0.466667	0.151083	0.159853	0.522306	0.466172	1.79807	0.44849	0.151083	0.396665	0.101667	1.00208	1.87515	0.502839	3	3	3	3	3	3	3	3	3	3
Nop58	NEITHER	NEITHER	BOTH	11.3345	11.1198	11.9453	12.1503	23.9473	19.9548	11.3345	10.7741	10.6906	10.1732	32.6367	21.475	0.0359403	1	24	18	1.98167	0.555556	0.0475564	1	24	18	1.75433	0.540741	1.07938	1.81691	2.00727	1.69191	7.65919	9.7432	1.07938	1.29481	1.31636	0.961902	3.72295	8.87681	3	3	3	3	3	3	3	3	3	3
Bmpr2	NEITHER	NEITHER	NEITHER	19.8108	18.5113	20.8061	22.3189	33.1519	28.8919	19.8108	18.3713	20.9158	22.2555	36.1387	26.107	0.104105	1	24	16	1.67987	0.496296	0.839459	1	24	16	0.740199	0.348148	1.31846	1.78415	1.52194	1.09423	13.439	16.1714	1.31846	0.806729	0.600658	8.46625	15.7303	15.2884	3	3	3	3	3	3	3	3	3	3
Fam117b	NEITHER	NEITHER	NEITHER	18.2481	16.147	19.5796	19.136	17.8034	17.4446	18.2481	18.4838	18.1837	19.2255	17.7458	16.9617	0.484262	1	20	14	0.830638	0.392593	1	1	22.1818	7.45455	0.073597	0.0333333	0.916598	1.6685	0.230381	0.341618	1.80407	1.82879	0.916598	0.0328805	1.39588	3.76259	1.88219	3.25108	3	3	3	3	3	3	3	2	3	3
Carf	NEITHER	NEITHER	NEITHER	4.33828	4.88122	5.55321	4.7675	6.84867	5.60603	4.33828	5.34374	5.62627	4.88069	6.47646	5.82976	0.413439	1	24	14	0.390669	0.433962	1	1	22.1818	14.5455	0.257816	0.274074	0.215364	0.370458	0.415374	0.0148987	1.53197	0.02547	0.215364	0.167676	0.513427	0.951629	1.02664	1.89236	3	3	3	2	3	2	3	3	3	3
Nbeal1	NEITHER	NEITHER	Sal-alone	1.39256	1.32545	1.39103	1.81689	2.50687	1.84091	1.39256	1.3805	1.71578	1.22697	2.02718	2.05776	0.0475564	1	20	16	0.25272	0.540741	1	1	22.1818	11.8182	0.0290582	0.0666667	0.121333	0.164889	0.179686	0.111372	0.89539	0.900015	0.121333	0.276034	0.224344	0.0112076	1.38677	1.26586	3	3	3	3	3	3	3	3	3	2
Cyp20a1	NEITHER	NEITHER	NEITHER	4.78463	5.79693	5.03404	4.74508	4.76025	4.30877	4.78463	4.27428	4.72264	3.54104	4.36605	4.50417	0.167981	1	24	6	0.212874	0.466667	1	1	22.1818	9.63636	0.109621	0.301887	0.128288	0.274268	0.462921	0.279775	1.04426	0.46471	0.128288	1.05516	0.00470933	0.0238931	0.598454	0.460313	3	3	3	3	3	3	3	3	2	2
Abi2	NEITHER	NEITHER	NEITHER	44.3916	42.8384	45.2267	47.8898	47.8795	50.6859	44.3916	48.5626	46.7876	48.9233	48.3799	43.0455	0.192181	1	24	16	2.46215	0.490566	1	1	22.1818	11.4545	1.70919	0.2	0.0912875	4.93798	0.176352	2.58368	2.45251	4.77355	0.0912875	7.32359	2.68517	10.3968	15.2062	7.3442	2	3	2	3	3	3	2	3	3	3
Cd28	NEITHER	NEITHER	NEITHER	0.0287823	0.0236746	0.0373097	0.0283201	0.0296693	0.038458	0.0287823	0.0228645	0.0547596	0.0260375	0.0507824	0.0531478	1	1	22.1818	12.9091	6.4456e-05	0.0814815	0.484262	1	24	18	0.0131651	0.392593	0.00957884	0.0118677	0.0213522	0.00291885	0.0193009	0.00813262	0.00957884	0.00272409	0.0501478	0.0229141	0.00842542	0.0243456	3	3	3	3	3	3	3	3	3	3
Ctla4	NEITHER	NEITHER	NEITHER	0.0345622	0.014388	0.0320885	0.0125583	0.0635875	0.0430685	0.0345622	0.0255184	0.0469972	0	0.0290087	0.029143	1	1	22.1818	10.7273	0.00071781	0.0518519	1	1	22.1818	5.63636	0.00421246	0.208333	0.0268419	0.0125676	0.0133749	0.0108778	0.0660117	0.0383218	0.0268419	0.0129671	0.0261624	0	0.0264381	0.0313388	3	3	3	3	3	3	3	3	3	2
Icos	NEITHER	NEITHER	NEITHER	0.027457	0.0175728	0.0351311	0.0135934	0.0309929	0.0316032	0.027457	0.0238767	0.0221305	0.0264834	0.0242413	0.0104804	1	1	22.1818	9.81818	0	0.0740741	1	1	22.1818	11.2727	0.000604718	0.0592593	0.0204357	0.0165428	0.013285	0.0161691	0.0183905	0.0273637	0.0204357	0.0259226	0.0113598	0.0184933	0.0124953	0.0100681	3	3	3	3	3	3	3	3	3	3
Pard3b	NEITHER	NEITHER	NEITHER	0.404281	0.376969	0.434208	0.46239	0.428971	0.39441	0.404281	0.357303	0.409533	0.497813	0.293052	0.450346	1	1	22.1818	12.5455	0.0149891	0.22963	1	1	22.1818	8.54545	0	0.00740741	0.0447931	0.0670241	0.0720938	0.0836051	0.075003	0.0150306	0.0447931	0.00691982	0.0494606	0.185463	0.0713681	0.0934464	3	3	3	3	3	3	3	3	3	3
Nrp2	NEITHER	NEITHER	NEITHER	5.10031	3.70091	4.86724	4.57589	2.8956	4.75892	5.10031	2.60298	4.58677	3.61237	4.76824	4.56565	1	1	22.1818	6.36364	0.233194	0.155556	0.839459	1	20	16	0.234597	0.348148	1.20718	0.596026	1.00562	0.804472	0.725501	1.54556	1.20718	0.622059	0.369217	1.52484	0.365819	0.625924	3	3	3	3	3	3	3	3	3	3
Ino80dos	NEITHER	NEITHER	NEITHER	1.54112	2.24049	2.45101	2.44814	2.8641	2.53987	1.54112	2.25063	2.37767	2.6472	2.04168	2.24936	0.585635	1	24	14	0.0755331	0.377778	0.104105	1	20	10	0.204446	0.496296	0.163402	0.282876	0.308353	0.687256	0.711195	0.35463	0.163402	0.0847634	0.0260292	1.2643	0.415211	0.0946311	3	3	3	3	3	3	3	3	3	3
Eef1b2	NEITHER	NEITHER	NEITHER	59.5414	56.5718	60.3523	58.2873	64.4044	64.6256	59.5414	61.3917	54.17	45.4595	69.887	65.7463	1	1	22.1818	12.7273	0.231082	0.05	0.270375	1	24	22	2.885	0.45	0.151957	5.97771	4.32236	3.35813	7.71424	8.18518	0.151957	4.17872	1.25575	22.8372	22.225	10.3621	2	3	3	3	3	3	2	3	3	3
Zdbf2	NEITHER	NEITHER	Coc-alone	7.99401	4.68264	5.9794	7.25639	7.09429	4.1455	7.99401	4.85274	4.84376	6.87985	10.1694	7.12308	0.212923	1	20	14	1.22906	0.466667	0.0145769	1	20	18	1.159	0.6	2.74497	0.580709	1.09731	0.390348	2.74377	0.0133855	2.74497	0.570447	0.161691	2.7118	2.91954	3.79785	3	3	3	3	3	2	3	3	3	3
Adam23	NEITHER	Sal-alone	Sal-alone	31.2178	32.0009	36.7946	39.2673	50.8967	43.3042	31.2178	36.6308	36.3396	49.8432	46.6541	40.2719	0.00754717	1	24	16	4.13884	0.62963	1	1	22.1818	13.6364	2.73369	0.303704	3.19531	3.58521	3.69976	3.2675	12.2082	11.8138	3.19531	2.81643	3.69159	25.2395	19.2926	14.3045	3	3	3	3	3	3	3	3	3	3
Fastkd2	NEITHER	NEITHER	NEITHER	5.48146	5.63979	5.21079	5.54476	9.27148	7.04052	5.48146	5.67901	5.12477	5.24984	9.26356	7.26217	0.643419	1	24	20	0.447768	0.383333	0.104105	1	24	20	0.683737	0.496296	0.592526	0.570662	0.471382	0.444327	0.056611	2.52614	0.592526	0.310318	0.124001	0.624332	0.784134	2.19356	3	3	3	3	2	3	3	3	3	3
Gm13749	NEITHER	NEITHER	NEITHER	0.0587487	0	0.0930215	0.0721816	0	0.201884	0.0587487	0	0.0567263	0.0552916	0.0660635	0.0784694	1	1	22.1818	8.90909	0	0.0377358	1	1	22.1818	14.7273	0.00368876	0.0916667	0.0208726	0	0.106343	0.0426329	0	0.10876	0.0208726	0	0.0513162	0.0181188	0.035945	0.0908969	3	2	3	3	2	3	3	2	3	3
Creb1	NEITHER	NEITHER	NEITHER	6.67229	6.13005	6.52229	7.32161	13.3533	6.55657	6.67229	6.43559	6.31063	6.18274	15.9331	11.1157	0.212923	1	20	16	1.03055	0.466667	0.397664	1	20	18	0.474688	0.407407	0.556545	0.614857	0.886374	0.0660082	6.13588	0.156165	0.556545	0.298932	0.225858	0.349602	3.78942	7.47285	3	3	3	3	3	2	3	3	3	3
Ccnyl1	NEITHER	NEITHER	NEITHER	5.27494	4.79218	5.00038	5.58129	5.9054	4.95074	5.27494	5.54533	4.92675	6.81826	5.99649	5.2454	0.132795	1	20	16	0.389786	0.481481	1	1	22.1818	13.6364	0.0441903	0.140741	0.363383	0.351553	0.855025	0.356705	0.646041	0.587032	0.363383	0.166378	0.330452	2.09621	1.12091	0.673003	3	3	3	3	3	3	3	3	3	3
Pikfyve	NEITHER	NEITHER	NEITHER	5.16634	5.31371	5.81344	6.30721	7.8747	6.52885	5.16634	5.44794	5.8113	6.88358	7.73134	6.55748	0.0623201	1	24	16	0.562044	0.525926	1	1	22.1818	12.5455	0.0859765	0.288889	0.381807	0.225837	1.00096	0.454679	1.78028	2.00691	0.381807	0.318406	0.338158	3.07327	2.02027	2.4289	3	3	3	3	3	3	3	3	3	3
Pth2r	NEITHER	NEITHER	NEITHER	0.574835	0.308619	0.460057	0.431318	0.253286	0.494567	0.574835	0.267852	0.460072	0.361759	0.399345	0.559925	1	1	22.1818	8.54545	0.0212839	0.259259	0.839459	1	24	22	0.164743	0.348148	0.00600423	0.0898196	0.206073	0.0996026	0.116179	0.0633661	0.00600423	0.18844	0.274578	0.305483	0.0955144	0.103249	3	3	3	3	3	3	3	3	3	3
Map2	NEITHER	NEITHER	NEITHER	128.268	111.624	120.811	128.244	170.818	125.811	128.268	116.001	117.256	121.785	205.482	158.936	0.0554976	1	20	16	11.7422	0.55	0.0623201	1	24	18	10.4489	0.525926	8.62085	6.16383	10.9495	10.1453	43.2207	1.94242	8.62085	11.6071	5.19931	19.0108	27.5523	51.6797	3	3	3	3	3	2	3	3	3	3
Unc80	NEITHER	NEITHER	NEITHER	21.8749	24.221	23.4506	26.7913	33.7466	31.0036	21.8749	21.9084	25.4566	19.8896	30.8095	29.8172	0.104105	1	24	16	2.62839	0.496296	1	1	22.1818	10.7273	0	0.0666667	0.920788	0.441607	1.87825	2.43875	8.96729	9.63015	0.920788	0.802388	0.841496	0.663832	10.6146	10.7783	3	3	3	3	3	3	3	3	3	2
Rpe	NEITHER	Sal-alone	Sal-alone	10.1081	9.55336	10.4898	10.7268	16.393	14.52	10.1081	10.0055	10.2224	8.45783	18.5049	13.6223	0.00115194	1	24	18	1.07414	0.703704	0.995356	1	22	19	0.647568	0.333333	0.859876	1.05677	0.432605	0.380443	3.00903	4.59124	0.859876	0.470128	0.241997	2.1612	3.45649	4.70716	3	3	3	3	3	3	3	3	3	3
Cps1	NEITHER	NEITHER	NEITHER	0.0295016	0.0245023	0.0328697	0.333904	0.0087829	0.106199	0.0295016	0.0330859	0.0215962	0.0129651	0.05004	0.062445	1	1	22.1818	11.4545	0.00275943	0.0666667	0.465063	1	20	2	0.000706683	0.44086	0.000341391	0.00718675	0.0180603	0.239608	0.00772183	0.117284	0.000341391	0.00724339	0.00917208	9.83586e-05	0.0146225	0.0411778	2	3	3	3	3	3	2	3	3	2
Spag16	NEITHER	NEITHER	NEITHER	0.16076	0.277513	0.30195	0.298291	0.0766981	0.186806	0.16076	0.218121	0.579191	0.0591695	0.379374	0.50051	0.212923	1	20	8	0.182772	0.466667	1	1	22.1818	10	0	0.0166667	0.114452	0.121113	0.182815	0.149089	0.00608755	0.140948	0.114452	0.277557	0.221532	0.0226592	0.467955	0.316772	3	3	3	3	2	3	3	3	3	2
Vwc2l	NEITHER	NEITHER	NEITHER	2.06731	1.78389	1.99744	1.57897	2.22284	1.87118	2.06731	1.45689	1.50946	1.25203	2.27041	1.66538	1	1	22.1818	6.54545	0.105167	0.185185	0.167981	1	20	18	0.338089	0.466667	0.624332	0.0705342	0.34825	0.0338821	0.631917	0.674094	0.624332	0.402978	0.115735	0.21899	0.650728	0.389059	3	3	3	3	3	3	3	3	3	3
Atic	NEITHER	NEITHER	NEITHER	12.1848	11.1943	11.3122	11.4999	7.76024	9.98857	12.1848	10.6728	10.7304	9.98074	6.49162	9.66118	1	1	22.1818	4.54545	0.122522	0.185185	0.167981	1	24	4	0.955089	0.466667	1.47973	0.413864	1.65833	0.422035	3.20187	2.22272	1.47973	1.00826	0.383824	2.38342	1.86719	2.46123	3	3	3	3	3	3	3	3	3	3
Tmem169	NEITHER	NEITHER	NEITHER	4.03091	5.40699	4.43312	4.81996	9.10347	5.58371	4.03091	4.42269	4.81994	4.22292	8.5291	6.81036	1	1	22.1818	12.9091	0.0865094	0.207547	0.210777	1	24	17	0.589621	0.451852	0.279443	0.797996	0.430834	0.694624	0.0661852	0.0646649	0.279443	0.422717	0.398565	0.160955	0.670572	1.93775	3	3	3	3	2	2	3	3	3	3
Xrcc5	NEITHER	NEITHER	NEITHER	7.13773	7.79587	7.87448	7.72703	9.80185	8.64508	7.13773	7.30549	6.89434	6.5331	11.3534	8.36828	0.166094	1	24	16	0.884202	0.483333	0.424286	1	22.6667	20	0.670149	0.416667	0.0972822	1.3318	0.822258	0.595455	0.842793	0.00410829	0.0972822	0.134653	0.631511	0.259143	2.37833	0.0288995	3	3	3	3	3	2	3	3	3	3
Smarcal1	NEITHER	NEITHER	NEITHER	14.3341	13.0896	14.0571	13.8723	14.5668	13.7734	14.3341	14.0918	14.0805	17.1181	14.9985	13.8229	1	1	22.1818	12.7273	0.111877	0.00740741	1	1	22.1818	14.5455	0.142816	0.2	0.416484	0.948839	0.298849	0.127901	0.498342	1.66067	0.416484	0.541641	0.562155	4.90471	1.80469	1.99273	3	3	3	3	3	3	3	3	3	3
Rpl37a	NEITHER	NEITHER	NEITHER	8.13013	7.39728	8.41816	6.54283	3.5091	5.47185	8.13013	7.63879	7.6737	5.52503	1.65412	5.73679	0.0809096	1	24	6	1.90473	0.511111	0.270375	1	24	4	1.38751	0.45	1.17337	1.25143	2.16552	1.83147	2.17382	2.12829	1.17337	0.867297	0.388744	3.14601	0.0211001	3.68805	3	3	3	3	3	3	3	3	3	3
Igfbp2	NEITHER	NEITHER	NEITHER	9.37234	10.5495	7.24735	6.86608	7.87935	8.48073	9.37234	9.19226	8.54633	7.49658	6.54757	8.9525	0.132795	1	24	1	0.622254	0.481481	0.94493	1	24	2	1.18525	0.35	1.94075	3.70313	0.261222	0.351417	0.827875	2.6034	1.94075	2.0505	0.174945	2.87065	1.44307	4.41526	3	3	3	3	3	3	3	3	2	3
Rufy4	NEITHER	NEITHER	NEITHER	0.0242504	0.0216357	0	0.0244716	0.0741244	0	0.0242504	0.025101	0	0.0115178	0.0305228	0.0171611	0.531701	1	20	17	0.0300619	0.430108	0.713095	1	20	18	0.00855387	0.375	0.0290402	0.000535633	0	0.0304551	0.0183597	0	0.0290402	0.0133382	0	0.00998718	0.00272318	0.014862	3	2	2	3	3	2	3	3	2	3
Arpc2	NEITHER	NEITHER	NEITHER	124.343	112.266	118.333	117.689	129.922	127.697	124.343	131.14	115.101	117.956	166.143	121.318	0.104105	1	24	18	4.34588	0.496296	0.484262	1	20	18	19.8025	0.392593	11.7199	4.88277	7.2818	5.61001	11.019	7.62977	11.7199	16.59	3.58403	36.2954	11.9071	10.5307	3	3	3	3	3	3	3	3	3	3
Pnkd	NEITHER	NEITHER	NEITHER	74.7007	83.1635	68.1092	69.9572	71.8069	71.6182	74.7007	64.1214	69.7803	67.7471	72.8123	68.4966	0.262412	1	20	4	3.73953	0.437037	0.94493	1	20	18	5.56634	0.35	5.0091	5.36756	5.45656	4.62218	5.05024	3.30803	5.0091	0.188656	3.77388	4.53636	5.14969	1.08961	3	3	3	3	3	3	3	2	3	3
Catip	NEITHER	NEITHER	NEITHER	0.308168	0.609801	0.358192	0.646841	1.13652	0.814174	0.308168	0.474087	0.93103	0.660964	0.989665	1.52122	1	1	22.1818	12	0.0396239	0.17037	1	1	22.1818	14.5455	0.03518	0.125926	0.0342271	0.0590837	0.0605256	0.433552	1.22775	0.201859	0.0342271	0.379995	0.122542	0.850858	1.06685	1.3211	3	3	3	3	3	3	3	3	3	3
Slc11a1	NEITHER	NEITHER	NEITHER	1.45928	1.51847	1.27218	1.22198	0.817739	1.17425	1.45928	1.59306	1.21199	1.30482	1.03198	1.12454	0.0554976	1	24	4	0.239398	0.55	0.212923	1	24	4	0.205181	0.466667	0.0318537	0.071818	0.357402	0.0752217	0.00585767	0.438444	0.0318537	0.684015	0.000770746	0.101855	0.149425	0.372626	3	3	3	3	2	3	3	3	2	3
Ctdsp1	NEITHER	NEITHER	NEITHER	6.68494	7.51948	6.93136	7.12002	6.66811	6.06921	6.68494	6.97541	6.76618	6.48157	5.36622	6.35161	0.839459	1	24	6	0.122669	0.348148	0.132795	1	24	4	0.221834	0.481481	0.339213	0.548691	0.49183	0.460391	0.736782	1.40893	0.339213	0.817493	0.855542	1.47563	0.755748	0.282864	3	3	3	3	3	3	3	3	3	3
Vil1	NEITHER	NEITHER	NEITHER	0.14299	0.213187	0.118519	0.184371	0.241341	0.256785	0.14299	0.204318	0.1907	0.177135	0.142827	0.20803	0.839459	1	24	18	0.0336222	0.348148	1	1	22.1818	8.72727	0.00202188	0.0518519	0.0252061	0.0993977	0.0238132	0.0439854	0.0792869	0.152845	0.0252061	0.0861806	0.124238	0.0295949	0.0297014	0.0379737	3	3	3	3	3	3	3	3	3	3
Rqcd1	Coc-alone	Coc-alone	Coc-alone	11.9259	9.66874	10.6551	10.8477	12.4816	10.6267	11.9259	10.8604	10.2776	10.907	15.6244	11.0609	0.108756	1	20	16	0.86366	0.528302	0.000541787	1	20	18	0.958413	0.773585	0.237024	0.000876812	0.270762	0.227916	1.82561	0.051336	0.237024	0.588958	0.432961	0.562883	0.0297692	0.0347189	3	2	3	3	3	2	3	3	3	3
Plcd4	NEITHER	NEITHER	NEITHER	4.6102	4.91018	3.51464	4.00241	6.25851	4.82501	4.6102	4.4054	3.68815	4.35976	5.20123	5.13929	0.104105	1	20	18	0.852438	0.496296	0.484262	1	24	21	0.541835	0.392593	0.614378	1.33168	0.556366	0.614277	1.4372	0.541015	0.614378	0.751478	1.39691	0.544825	1.68995	0.398797	3	3	3	3	3	3	3	3	3	3
Bcs1l	NEITHER	NEITHER	Coc-alone	11.6634	11.001	11.4565	10.5951	11.8667	12.5352	11.6634	10.9967	10.5126	10.5135	14.6635	12.7023	0.262412	1	24	20	0.781565	0.437037	0.0475564	1	24	20	1.57204	0.540741	1.14785	0.807178	0.374274	0.639547	0.443523	0.747057	1.14785	0.76331	0.558106	0.83282	2.58171	1.02364	3	3	3	3	3	3	3	3	3	3
Stk36	NEITHER	NEITHER	NEITHER	1.28517	1.17743	1.10488	1.48236	1.12211	0.905733	1.28517	1.18612	1.2011	1.91503	1.16718	1.3587	0.340199	1	20	12	0	0.433333	1	1	22.1818	14.7273	0.00762004	0.0666667	0.201896	0.0292704	0.00251023	0.121074	0.118092	0.126258	0.201896	0.336894	0.309276	0.860043	0.243265	0.0775527	3	3	2	3	3	3	3	3	3	3
Ttll4	NEITHER	NEITHER	Sal-alone	3.04371	3.10665	3.43594	3.96031	2.96851	2.54344	3.04371	2.86549	3.64727	3.34597	3.20659	3.005	0.0105521	1	20	12	0.229308	0.614815	0.522334	1	24	10	0.135602	0.415094	0.485958	0.288765	0.290404	0.404874	0.171968	0.392513	0.485958	0.527988	0.194036	0.0252579	0.00240416	0.641457	3	3	3	3	3	3	3	3	3	2
Cyp27a1	NEITHER	NEITHER	NEITHER	2.54306	5.32543	2.63346	2.43761	3.36293	2.31067	2.54306	3.91256	3.4984	3.22409	2.17224	2.64763	1	1	22.1818	5.45455	0	0.1	1	1	22.1818	7.45455	0.0802142	0.0222222	0.732483	0.752604	0.00240416	0.41902	0.543219	0.395097	0.732483	2.28026	1.88011	1.09306	0.770747	0.609515	3	3	2	3	3	3	3	3	3	3
Wnt6	NEITHER	NEITHER	NEITHER	0.0553329	0.0505435	0	0	0.0789083	0.12811	0.0553329	0.0488802	0.0797282	0	0.0965362	0.165389	0.467886	1	24	22	0.0321338	0.424528	1	1	22.1818	9.81818	0.00103222	0.0416667	0.0156395	0.0437765	0	0	0.0774959	0.128859	0.0156395	0.0546745	0.020555	0	0.107367	0.152565	3	3	2	2	3	3	3	3	3	2
Wnt10a	NEITHER	NEITHER	NEITHER	1.95787	1.42606	1.27576	1.06092	0.641702	2.22523	1.95787	1.32509	2.22414	1.08671	0.73698	2.18432	0.585635	1	24	2	0.2854	0.377778	1	1	22.1818	5.45455	0.336602	0.288889	0.685108	0.677309	0.407028	0.115137	0.364416	1.46468	0.685108	0.495088	1.07537	0.847095	0.427319	2.05272	3	3	3	3	3	3	3	3	3	3
Cdk5r2	NEITHER	Sal-alone	Sal-alone	137.122	128.907	117.807	122.22	138.717	147.909	137.122	133.316	140.612	145.052	145.98	130.553	0.00255268	1	24	22	13.3615	0.674074	1	1	22.1818	12.5455	3.62148	0.0814815	15.6385	2.35016	11.6812	9.92455	6.00335	4.28875	15.6385	24.0896	8.14658	25.4326	32.2311	15.5408	3	3	3	3	3	3	3	3	3	3
Fam134a	NEITHER	Coc-alone	BOTH	101.878	102.687	96.4377	92.5466	72.9987	96.1958	101.878	103.894	102.228	93.896	63.5955	80.3865	0.0410331	1	24	4	4.3072	0.566667	0.00115194	1	24	6	6.86968	0.703704	6.08546	5.6452	5.55467	3.30331	22.8475	0.63873	6.08546	4.10617	2.13418	13.6749	8.85317	21.2849	3	3	3	3	3	2	3	3	3	3
Zfand2b	NEITHER	NEITHER	NEITHER	13.9041	15.9114	13.5774	12.7073	14.1448	15.3465	13.9041	16.6723	14.9931	14.1746	15.7515	12.4682	0.132795	1	20	4	0.740482	0.481481	0.94493	1	24	8	1.78891	0.35	1.25438	1.0556	0.285422	0.587674	1.94502	3.13929	1.25438	0.720146	1.83019	2.90113	3.72284	0.0745291	3	3	3	3	3	3	3	3	3	3
Ankzf1	NEITHER	Sal-alone	Sal-alone	7.93816	9.52195	9.20846	10.7328	9.7506	9.06779	7.93816	9.90523	9.99143	11.8052	10.4696	10.4491	0.00533015	1	24	14	0.442232	0.644444	0.484262	1	24	14	0.266183	0.392593	0.0850318	0.530552	0.602876	0.388973	0.166951	0.928416	0.0850318	0.621503	1.18527	4.31524	1.12665	0.461933	3	3	3	3	3	3	3	3	3	3
Stk16	NEITHER	NEITHER	NEITHER	17.0397	16.7204	15.9308	16.3015	14.2172	15.4023	17.0397	16.9305	15.6816	17.2372	13.2748	17.0011	1	1	22.1818	7.63636	0.354203	0.2	1	1	22.1818	6.72727	0.0584199	0.140741	1.46504	1.05287	0.701942	0.00608112	4.46464	4.3406	1.46504	1.819	0.431701	0.652882	3.52741	4.23062	3	3	3	2	3	3	3	3	3	3
Dnajb2	NEITHER	NEITHER	NEITHER	53.7256	61.5364	42.6825	46.038	49.4181	49.0445	53.7256	50.9786	44.2885	43.8694	43.1795	52.5843	0.166094	1	20	4	4.09945	0.483333	0.324227	1	24	1	6.55332	0.422222	5.98517	7.01494	0.0148492	0.946963	3.75178	5.42535	5.98517	8.95393	6.33524	4.71607	15.0342	3.64339	3	3	2	3	3	3	3	3	3	3
Des	NEITHER	NEITHER	NEITHER	0.674058	0.792476	0.73668	0.917055	0.874844	0.823405	0.674058	0.906178	0.899382	0.638364	0.863161	0.768653	1	1	22.1818	14.5455	0.0218362	0.303704	1	1	22.1818	6.54545	0.04288	0.037037	0.214025	0.0912932	0.274014	0.114853	0.206596	0.0312378	0.214025	0.17604	0.0847886	0.127764	0.21425	0.128803	3	3	3	3	3	3	3	3	3	3
Speg	NEITHER	NEITHER	NEITHER	59.8	56.5794	55.4921	60.5971	51.4682	56.1371	59.8	64.0224	61.9674	76.4707	43.0118	56.6076	1	1	22.1818	12.7273	0.590203	0	0.424286	1	20	8	5.06677	0.416667	0.000212132	0.90782	8.56336	6.04396	15.9321	13.0584	0.000212132	14.0274	2.52893	25.5225	5.35018	14.6514	2	3	3	3	3	3	2	3	3	3
Gmppa	NEITHER	NEITHER	NEITHER	22.7593	22.9758	23.5617	22.6635	16.8875	20.4243	22.7593	21.9911	24.1307	24.913	19.4433	18.6867	0.132795	1	24	6	0.646578	0.481481	0.148499	1	24	10	1.6547	0.526882	0.717837	2.79322	2.21104	0.618883	2.3407	2.22138	0.717837	0.0536694	0.0128693	2.38156	3.42252	0.0409415	3	3	3	3	3	3	3	2	2	3
Asic4	NEITHER	NEITHER	NEITHER	40.5642	46.9722	46.5659	44.7456	38.2299	44.9184	40.5642	56.2655	49.392	53.2895	23.4524	37.9042	1	1	22.1818	7.63636	1.23416	0.00740741	0.0809096	1	20	8	14.1725	0.511111	9.15039	2.54451	10.4674	3.72253	22.7455	20.3281	9.15039	14.1862	4.15468	12.1252	4.07418	15.4731	3	3	3	3	3	3	3	3	3	3
Tmem198	NEITHER	NEITHER	NEITHER	45.9999	33.5567	36.6821	36.9951	10.8567	28.6425	45.9999	39.5779	38.5985	43.0147	14.744	30.8996	1	1	22.1818	7.27273	0.203197	0.216667	0.585635	1	24	4	4.28556	0.377778	7.964	1.98045	3.15963	1.6559	0.530259	15.1327	7.964	7.23969	1.96567	7.92419	3.47367	16.9198	3	3	3	3	2	3	3	3	3	3
Inha	NEITHER	NEITHER	NEITHER	15.7939	18.0642	17.445	21.1574	14.125	17.0813	15.7939	21.4408	18.8185	25.2645	13.3024	17.7714	1	1	22.1818	11.4545	1.40775	0.303704	0.210777	1	20	8	4.05724	0.451852	1.28946	1.11621	3.19135	1.34556	6.83153	5.69324	1.28946	3.11215	0.203508	11.9712	4.55821	6.50625	3	3	3	3	3	3	3	3	3	3
Stk11ip	NEITHER	NEITHER	NEITHER	9.76733	9.75677	9.54516	10.0904	7.84903	10.0749	9.76733	10.8116	10.0696	10.2937	6.7756	9.2309	1	1	22.1818	10	0	0.0166667	0.0980841	1	24	6	0.175645	0.516667	0.501346	0.487425	0.190055	0.230947	1.88901	0.0371231	0.501346	0.752003	0.163941	0.107763	0.979038	2.00615	3	3	3	3	3	2	3	3	3	2
Slc4a3	NEITHER	NEITHER	Coc-alone	54.097	59.2121	59.2561	62.0309	30.4224	47.8045	54.097	62.397	60.0733	71.9737	29.7851	48.1272	0.0554976	1	20	10	4.79369	0.55	0.0359403	1	20	8	6.81502	0.555556	1.94635	1.55278	5.63097	0.786832	0.0909339	15.2504	1.94635	2.23947	2.0992	23.8259	1.34442	16.6679	3	3	3	3	2	3	3	3	3	3
Gm17751	NEITHER	NEITHER	NEITHER	0.0223366	0.0228173	0.0228728	0	0.0344903	0	0.0223366	0.0160862	0.0155676	0	0	0.0340633	1	1	22.1818	7.45455	0.00935901	0.0645161	1	1	22.1818	6.72727	0.0150343	0.283019	0.0276353	0.00806951	0.0201761	0	0.00177406	0	0.0276353	0.0152121	0.0156194	0	0	0.0339187	3	3	3	2	2	2	3	3	3	2
Sgpp2	NEITHER	NEITHER	NEITHER	6.12812	9.62857	4.55576	5.57944	12.6315	6.6511	6.12812	7.07133	8.16585	8.23339	6.44066	7.34474	1	1	22.1818	10.7273	0.529698	0.037037	1	1	22.1818	10.5455	0.585536	0.214815	1.38018	2.15572	1.48777	1.17012	3.96288	0.968677	1.38018	3.14382	2.07158	2.04549	1.54944	2.5311	3	3	3	3	3	3	3	3	3	3
Mogat1	NEITHER	NEITHER	NEITHER	0.215889	0.341427	0.0444597	0.124197	0.228373	0.0744687	0.215889	0.11701	0.179616	0.0694652	0.0982447	0.210278	1	1	22.1818	7.45455	0.0522972	0.208333	0.534948	1	20	2	0.04665	0.385185	0.0823102	0.00331987	0.045217	0.0832876	0.261447	0.0706997	0.0823102	0.0769556	0.133953	0.0634031	0.0852249	0.118713	3	2	3	3	3	3	3	3	3	3
Acsl3,Utp14b	NEITHER	NEITHER	Coc-alone	52.0925	59.2057	46.0225	47.2021	137.391	81.3841	52.0925	50.5153	45.449	45.5415	108.486	84.4131	0.0741918	1	24	22	6.61965	0.533333	0.0145769	1	22	19	6.90486	0.6	1.54079	9.12525	5.38116	0.699045	1.55776	40.3554	1.54079	7.44093	4.16795	3.11882	2.00039	51.8197	3	3	3	3	2	3	3	3	3	3
Kcne4	NEITHER	NEITHER	Coc-alone	0.295482	0.614593	0.491007	0.357677	0.574356	0.277152	0.295482	0.451039	0.590102	0.517202	0.168323	0.251952	0.585635	1	24	8	0.070338	0.377778	0.0199069	1	20	8	0.246285	0.585185	0.204471	0.340899	0.0578426	0.0544888	0.271363	0.118851	0.204471	0.243731	0.150706	0.108392	0.0798581	0.0922409	3	3	3	3	3	3	3	3	3	3
Mrpl44	NEITHER	NEITHER	NEITHER	24.0253	21.8116	23.3846	21.9431	19.3043	20.3077	24.0253	22.5562	21.5149	20.0697	21.8931	21.6153	1	1	22.1818	5.45455	0.194628	0.259259	1	1	22.1818	7.63636	0.952756	0.259259	0.727096	1.44856	1.50635	0.496884	3.77755	2.58695	0.727096	1.48545	0.35347	7.26704	6.68334	4.55268	3	3	3	3	3	3	3	3	3	3
Nyap2	NEITHER	NEITHER	Sal-alone	2.08329	1.86529	2.4056	2.60446	4.56098	3.66981	2.08329	2.19508	2.01033	1.88406	7.26522	3.30292	0.0268891	1	24	16	0.289334	0.57037	1	1	22.1818	11.8182	0.142999	0.0754717	0.179832	0.409397	0.154721	0.258196	2.17275	2.42324	0.179832	0.36326	0.197326	0.115046	0.120406	2.42946	3	3	3	3	3	3	3	3	3	2
Rhbdd1	NEITHER	NEITHER	NEITHER	2.17175	2.46845	2.10887	2.18506	2.15082	2.1658	2.17175	2.08258	2.36994	1.90697	1.6972	2.20485	1	1	22.1818	5.63636	0.00983843	0.0962963	0.397664	1	20	6	0.236888	0.407407	0.161349	0.288196	0.120362	0.152887	0.284916	0.303133	0.161349	0.510091	0.28115	0.396597	0.237076	0.267138	3	3	3	3	3	3	3	3	3	3
Col4a3	NEITHER	NEITHER	Sal-alone	0.0606885	0.0585297	0.0579209	0.0689112	0.0942871	0.0818986	0.0606885	0.0552959	0.0688613	0.0677372	0.0899409	0.0647071	0.0153768	1	24	18	0.00956411	0.616667	0.839459	1	24	16	0.00743714	0.348148	0.00483396	0.000259155	0.00718271	0.0148906	0.0279686	0.0166064	0.00483396	0.00770671	0.0338841	0.0112916	0.058023	0.00678429	3	2	3	3	3	3	3	3	3	3
Mff	Coc-alone	Coc-alone	BOTH	88.0586	85.1617	82.7897	78.5973	90.1508	89.9899	88.0586	81.064	78.2653	79.8396	103.69	91.1861	0.0268891	1	22	12	4.09765	0.57037	0.000905337	1	22	19	7.79164	0.733333	2.94569	1.62012	2.6841	1.47088	1.30567	2.05173	2.94569	2.86126	3.16228	0.131805	4.82476	0.183112	3	3	3	3	3	3	3	3	3	2
Agfg1	NEITHER	BOTH	BOTH	17.981	16.2527	17.664	18.8069	28.5357	15.3504	17.981	16.2338	17.3679	17.6752	27.5515	20.6626	0.00622187	1	20	16	0.987545	0.679245	0.00754717	1	24	18	1.0876	0.62963	0.398404	1.5029	1.04414	0.177832	0.0343654	0.000848528	0.398404	1.22429	0.54988	0.893123	7.49696	8.5316	3	3	3	3	2	2	3	3	3	3
Daw1	NEITHER	NEITHER	NEITHER	0.044547	0.242171	0.139286	0.229095	0.371889	0.0557989	0.044547	0	0.313999	0	0	0.415703	1	1	22.1818	8.54545	0.0510565	0.103704	1	1	22.1818	5.63636	0.0123468	0.204301	0.0280899	0.0557155	0.132379	0.198729	0.588581	0.0728393	0.0280899	0	0.140703	0	0	0.395473	3	3	3	3	3	3	3	2	3	2
Fbxo36	NEITHER	NEITHER	NEITHER	1.99442	4.28615	3.38271	3.4388	4.39091	3.55629	1.99442	3.01314	3.13327	2.94959	5.49708	3.43912	1	1	22.1818	10.7273	0.0501808	0.0754717	0.643419	1	24	16	0.525769	0.383333	0.00580535	0.868159	0.00813173	0.602571	1.43392	0.391114	0.00580535	0.546256	0.634639	1.69193	3.01987	0.36654	2	3	2	3	3	3	2	3	3	3
Sp140	NEITHER	NEITHER	NEITHER	0.0832546	0.0821154	0.100367	0.0864249	0.238468	0.128084	0.0832546	0.0953519	0.129344	0.126048	0.150628	0.110145	1	1	22.1818	13.8182	0.00244645	0.140741	1	1	22.1818	12.5455	0.00769159	0.303704	0.029184	0.0309449	0.0105224	0.0234165	0.155992	0.0360785	0.029184	0.0225586	0.009492	0.0548511	0.0862804	0.0576071	3	3	3	3	3	3	3	3	3	3
Sp100	NEITHER	NEITHER	NEITHER	0.798446	1.16	0.831983	0.697676	2.39346	1.78486	0.798446	1.15308	0.885259	0.814314	2.08495	1.2489	0.524654	1	24	20	0.430012	0.4	1	1	22.1818	11.8182	0.0599497	0.111111	0.1917	0.007064	0.211457	0.0753514	1.20557	0.52547	0.1917	0.101235	0.161593	0.162865	0.278934	0.713189	3	2	3	3	3	3	3	3	3	3
Cab39	NEITHER	NEITHER	NEITHER	60.9646	62.0264	60.8912	60.1865	110.128	88.8294	60.9646	58.2863	60.3686	52.0148	121.007	86.7706	0.192181	1	24	20	3.17137	0.490566	0.210777	1	24	18	2.87863	0.451852	2.86682	0.0608112	2.9854	0.00247487	37.6097	40.2858	2.86682	3.43382	2.58132	7.27905	11.4022	40.4023	3	2	3	2	3	3	3	3	3	3
Itm2c	NEITHER	NEITHER	Coc-alone	613.053	660.701	714.31	707.077	417.205	676.158	613.053	657.471	650.659	517.763	321.399	509.595	0.0980841	1	20	9	62.579	0.516667	0.0475564	1	24	6	64.2159	0.540741	66.4251	25.1653	37.1707	32.9507	228.385	8.01223	66.4251	55.8377	23.8733	175.737	76.3132	226.084	3	3	3	3	3	2	3	3	3	3
4933407L21Rik	NEITHER	BOTH	BOTH	3.92482	5.33776	5.99823	3.66098	2.98605	4.31364	3.92482	5.96052	5.03579	3.9822	3.38832	3.70453	0.00371463	1	20	6	1.45121	0.659259	0.00754717	1	24	6	1.09898	0.62963	0.661373	0.536663	1.10957	0.647787	0.920775	1.0813	0.661373	0.703141	0.349182	0.812963	0.216072	1.06344	3	3	3	3	3	3	3	3	3	3
Spata3	NEITHER	NEITHER	NEITHER	0.801463	0.501216	0.539086	0.516962	0.936178	0.421657	0.801463	0.587389	0.472911	0.655637	0.610337	0.452179	1	1	22.1818	9.45455	0.0173748	0.116667	1	1	22.1818	9.45455	0.131506	0.140741	0.263165	0.00281711	0.138742	0.27485	0.537532	0.12008	0.263165	0.302625	0.140561	0.451213	0.253495	0.134208	3	2	3	3	3	3	3	3	3	3
2810459M11Rik	NEITHER	NEITHER	NEITHER	4.80762	3.98251	4.57514	4.69145	3.87211	4.14896	4.80762	3.5704	3.78172	4.50477	4.5271	5.5349	1	1	22.1818	9.27273	0.047166	0.0222222	0.132795	1	24	20	0.717848	0.481481	0.661905	0.350932	0.878125	0.693584	0.949348	0.780267	0.661905	0.866811	0.858678	1.35212	1.01251	0.605548	3	3	3	3	3	3	3	3	3	3
Psmd1	NEITHER	NEITHER	NEITHER	45.1435	45.3906	48.6418	47.0293	65.4534	58.8396	45.1435	47.0879	44.4621	43.4835	77.3102	57.5917	0.167981	1	24	17	3.80805	0.466667	0.324227	1	24	18	2.97777	0.422222	2.71477	5.66327	3.22312	3.87945	11.8186	11.3289	2.71477	5.03084	1.6294	2.96693	5.27493	13.967	3	3	3	3	3	3	3	3	3	3
Armc9	NEITHER	NEITHER	NEITHER	11.7915	13.1375	14.1388	13.8517	15.0553	14.3943	11.7915	13.259	13.6524	15.4163	14.6143	13.5341	0.0741918	1	24	15	1.01558	0.533333	0.270375	1	24	14	0.97609	0.45	0.846049	0.472919	1.16719	0.58035	1.01798	0.00721249	0.846049	1.78208	0.0231224	4.69199	0.682727	0.387901	3	3	3	3	3	2	3	3	2	3
B3gnt7	NEITHER	NEITHER	NEITHER	0.588571	0.531441	0.452599	0.370697	0.434569	0.367717	0.588571	0.496834	0.444402	0.440625	0.454105	0.49139	1	1	22.1818	6.54545	0.0500149	0.333333	0.995356	1	24	1	0.0911751	0.333333	0.139633	0.244246	0.0887946	0.0881647	0.0695345	0.000634275	0.139633	0.0631357	0.0935364	0.110495	0.155278	0.130188	3	3	3	3	3	2	3	3	3	3
C130036L24Rik	NEITHER	NEITHER	Coc-alone	0.715643	1.04448	1.12253	0.858239	0.712037	0.80726	0.715643	1.08502	1.1844	1.3368	0.478212	0.655362	0.0980841	1	20	8	0.188284	0.516667	0.0299708	1	22	8	0.453154	0.583333	0.213866	0.195655	0.278123	0.00101611	0.397074	0.194309	0.213866	0.288784	0.00234052	0.668219	0.251046	0.180026	3	3	3	2	3	3	3	3	2	3
Ptma	NEITHER	NEITHER	NEITHER	28.9479	36.7304	31.0501	31.0983	37.4196	42.4467	28.9479	32.0605	29.9175	24.4929	35.2504	41.1261	1	1	22.1818	11.8182	1.5683	0.0518519	0.270375	1	20	4	1.51194	0.45	4.40142	14.4452	8.55697	3.76237	1.48133	12.7317	4.40142	0.00176777	1.03244	8.76368	17.8325	8.7936	3	3	3	3	3	3	3	2	3	3
Cops7b	NEITHER	NEITHER	NEITHER	10.8835	9.62516	10.5144	10.4906	7.91666	9.03267	10.8835	11.0592	10.6215	11.4706	7.49386	9.21449	1	1	22.1818	9.27273	0.0335869	0.0518519	0.212923	1	24	4	0.424405	0.466667	0.0973779	0.390071	1.10351	0.581076	2.02471	1.30917	0.0973779	1.3418	0.0872995	0.0222739	0.627153	1.9563	3	3	3	3	3	3	3	3	3	2
Dis3l2	NEITHER	NEITHER	NEITHER	8.81253	9.81393	10.2637	9.32503	12.0941	10.1812	8.81253	10.4756	9.99206	11.0092	12.3729	10.3504	1	1	22.1818	14.7273	0.146203	0.166667	1	1	22.1818	14.5455	0.21527	0.333333	1.11481	0.967124	0.918107	0.101285	1.74796	0.0439113	1.11481	0.0177484	0.145937	3.25189	0.672948	1.80147	3	3	3	3	3	2	3	2	3	3
Prss56	NEITHER	NEITHER	NEITHER	2.59387	1.73954	1.83381	1.92628	1.10517	1.87585	2.59387	2.26557	1.99265	1.80758	0.598756	1.89384	1	1	22.1818	7.63636	0.0438143	0.2	0.210777	1	24	4	0.922308	0.451852	0.524578	0.169307	0.0874729	0.379577	1.01212	1.35432	0.524578	0.808269	0.523234	0.92653	0.244431	1.53861	3	3	3	3	3	3	3	3	3	3
Eif4e2	Coc-alone	Coc-alone	Coc-alone	16.932	16.774	15.9132	17.0836	19.3298	19.479	16.932	15.8206	16.0998	18.1111	20.4129	18.7849	0.0623201	1	24	20	0.594535	0.525926	0.00048612	1	24	18	1.28333	0.733333	0.49014	0.307267	1.18754	1.13149	1.66906	3.80051	0.49014	0.577765	0.37409	2.38774	1.799	2.76959	3	3	3	3	3	3	3	3	3	3
Efhd1	NEITHER	NEITHER	NEITHER	22.9779	27.6749	17.5131	21.1395	31.8999	23.0864	22.9779	15.2212	16.022	17.7289	27.2749	23.5024	1	1	22.1818	10.7273	1.39222	0.133333	0.145472	1	20	18	8.71424	0.509434	0.00735391	4.01728	0.991503	5.53034	11.4657	2.51564	0.00735391	0.251589	5.28761	3.64719	5.12145	13.4889	2	3	3	3	3	3	2	2	3	3
Gigyf2	Sal-alone	Sal-alone	Sal-alone	10.0427	10.2295	9.92787	11.8962	18.4009	16.3467	10.0427	10.6682	10.5978	13.8394	22.0265	16.6373	0.000755029	1	24	18	1.963	0.718519	0.0623201	1	24	17	1.38675	0.525926	0.831017	1.22438	0.951122	0.725544	5.52901	7.05972	0.831017	1.09027	0.209448	5.24205	6.40898	7.07443	3	3	3	3	3	3	3	3	3	3
3110079O15Rik	NEITHER	NEITHER	NEITHER	2.02828	1.37848	2.5694	2.11304	0.22338	0.764423	2.02828	1.31546	1.55142	1.59673	0.280579	0.326858	0.340199	1	24	7	0.545572	0.433333	0.440963	1	24	8	0.598693	0.4	0.692975	0.797246	1.21255	0.999035	0.00268064	0.496948	0.692975	0.393032	0.509113	1.2988	0.245691	0.314609	3	3	3	3	2	3	3	3	3	3
Neu2	NEITHER	Coc-alone	Coc-alone	3.89332	4.9505	5.60098	4.50142	4.9349	6.88145	3.89332	5.91847	6.33797	4.96382	3.15483	4.45423	1	1	22.1818	9.81818	0.0506681	0.0188679	0.00506932	1	20	8	1.80099	0.666667	1.19602	0.0196576	1.21819	0.380098	1.67557	0.0488611	1.19602	0.0295146	1.98616	0.765188	0.260625	1.11728	3	2	3	3	3	2	3	2	3	3
Inpp5d	NEITHER	NEITHER	NEITHER	3.54893	3.51854	3.88333	3.51872	3.27844	3.58247	3.54893	4.42527	3.68905	4.45537	3.25425	3.06162	1	1	22.1818	8.54545	0.0335689	0	0.0809096	1	24	8	0.489728	0.511111	0.245702	0.016716	0.323857	0.118592	0.414271	0.322163	0.245702	0.51998	0.347017	1.19553	0.491847	0.389042	3	2	3	3	3	3	3	3	3	3
Atg16l1	NEITHER	NEITHER	NEITHER	21.4106	21.4731	22.1694	23.9959	20.2249	20.6637	21.4106	22.4623	22.5889	27.0143	18.8547	22.2565	1	1	22.1818	12.5455	0.888936	0.259259	0.995356	1	20	8	1.65845	0.333333	0.842167	1.34283	1.0534	1.93284	5.00675	3.92016	0.842167	2.44694	0.502462	5.91938	2.82329	4.24043	3	3	3	3	3	3	3	3	3	3
Scarna6	NEITHER	NEITHER	NEITHER	2.3891	0	1.54953	3.07162	2.56402	0	2.3891	3.88627	2.91311	1.21388	0	0	0.212923	1	20	14	2.31506	0.466667	0.175156	1	24	6	2.03405	0.516129	2.07148	0	0.256444	2.66548	2.29301	0	2.07148	4.02505	0.00130815	1.11869	0	0	3	3	3	3	3	2	3	3	2	3
Sag	NEITHER	NEITHER	NEITHER	0.340993	0.419007	0.554193	0.529158	0.453646	0.568481	0.340993	0.447878	0.420673	0.408348	0.324096	0.345655	0.424286	1	24	14	0.0827046	0.416667	0.839459	1	20	8	0.0878071	0.348148	0.0959198	0.0956083	0.151309	0.0982555	0.113444	0.00139512	0.0959198	0.0526362	0.0611369	0.0935192	0.0624037	0.135928	3	3	3	3	3	2	3	3	3	3
Dgkd	NEITHER	NEITHER	NEITHER	17.6357	15.9771	17.3455	19.4523	13.908	15.215	17.6357	18.1556	17.8363	22.4749	14.1187	16.2665	0.397664	1	20	12	0.928714	0.407407	0.424286	1	24	6	0.400435	0.416667	1.43893	0.265637	0.237508	0.44508	1.67172	0.510786	1.43893	0.0371938	0.124248	7.03121	0.629668	2.20203	3	3	3	3	3	3	3	2	3	3
Ugt1a1,Ugt1a10,Ugt1a2,Ugt1a5,Ugt1a6a,Ugt1a6b,Ugt1a7c,Ugt1a9	NEITHER	NEITHER	NEITHER	0.737851	0.726186	1.03265	1.00592	0.730792	0.722626	0.737851	0.842698	0.856088	0.968396	0.916638	0.846064	0.167981	1	24	10	0.207974	0.466667	0.995356	1	24	14	0.100307	0.333333	0.169347	0.167426	0.0895975	0.135509	0.257584	0.159373	0.169347	0.196072	0.168451	0.210457	0.35023	0.122353	3	3	3	3	3	3	3	3	3	3
Trpm8	NEITHER	NEITHER	NEITHER	0.0309251	0.0662859	0.0361197	0.0278425	0.0377151	0.0201859	0.0309251	0	0.028818	0.0167147	0.0479241	0.0456082	1	1	22.1818	6.36364	0.00321378	0.118519	0.382243	1	20	18	0.019572	0.425	0.0076436	0.0341708	0.00568766	0.031783	0.0275339	0.0209318	0.0076436	0	0.0408516	0.0156087	0.0278497	0.0509217	3	3	3	3	3	3	3	2	3	3
Sh3bp4	NEITHER	Sal-alone	Sal-alone	7.39909	7.93555	7.27419	6.34916	6.17071	6.2485	7.39909	7.29589	6.9747	7.5452	5.82487	6.35962	0.00222663	1	24	6	0.972088	0.7	0.703462	1	24	6	0.265724	0.362963	0.345633	0.223776	0.735482	0.00182434	0.646177	0.417486	0.345633	1.10151	0.560173	0.176199	0.171188	0.744868	3	3	3	2	3	3	3	3	3	3
Agap1	Sal-alone	Sal-alone	Sal-alone	20.0451	20.6188	21.7182	23.6481	22.0906	18.853	20.0451	21.5274	19.9041	31.3842	19.4872	18.6203	0.000905337	1	20	12	1.48401	0.733333	0.703462	1	20	12	0.679459	0.362963	0.863873	1.29943	1.42528	0.00296985	2.41798	0.501858	0.863873	1.5077	1.59848	14.9621	3.54801	3.5955	3	3	3	2	3	3	3	3	3	3
Ackr3	NEITHER	NEITHER	NEITHER	6.43353	5.33723	5.66392	5.25221	6.71541	6.08617	6.43353	5.80111	6.78974	5.89022	8.67584	6.65819	0.166094	1	20	18	0.845516	0.483333	0.145472	1	24	18	0.189625	0.509434	0.488452	0.75045	0.472896	0.457841	0.940833	0.0616597	0.488452	0.657416	0.00179605	0.0128198	0.511453	0.228523	3	3	3	3	3	2	3	3	2	2
Cops8	NEITHER	NEITHER	NEITHER	58.122	50.2312	56.8661	51.593	52.5852	54.9071	58.122	58.0697	53.6989	52.2238	54.3924	51.4081	1	1	22.1818	6.54545	0.415972	0.155556	1	1	22.1818	6.54545	0.968357	0.259259	4.10297	4.72099	0.998076	1.04121	5.55688	2.32018	4.10297	6.36928	2.50593	11.3691	7.57252	7.78996	3	3	3	3	3	3	3	3	3	3
Mlph	NEITHER	NEITHER	NEITHER	0.520572	0.509551	0.447409	0.771068	0.609286	0.645019	0.520572	0.334778	0.515984	0.362835	0.369194	0.566435	0.703462	1	24	14	0.0609858	0.362963	1	1	22.1818	7.81818	0.0129197	0.17037	0.293945	0.0227182	0.162143	0.152582	0.122117	0.0856889	0.293945	0.170685	0.158621	0.0278432	0.07009	0.0939715	3	3	3	3	3	3	3	3	3	3
Lrrfip1	NEITHER	Sal-alone	Sal-alone	12.4746	14.0804	13.6691	16.2133	19.3465	16.0742	12.4746	14.6654	14.2894	16.5061	21.8285	20.2227	0.00745347	1	24	16	3.20701	0.65	0.212923	1	24	16	3.20729	0.466667	1.24319	2.01153	1.80414	1.05062	1.84125	0.0997728	1.24319	0.0176777	0.311565	4.76007	5.39807	3.1645	3	3	3	3	3	2	3	2	3	3
Rbm44	NEITHER	NEITHER	NEITHER	0.0181742	0.00832503	0.0188774	0.0053128	0	0	0.0181742	0.0152793	0	0	0	0	0.467886	1	24	8	0.00662099	0.424528	0.236037	1	24	2	0.0363009	0.494624	0.0158197	0.00740326	0.0115346	0.0046581	0	0	0.0158197	0.0113319	0	0	0	0	3	3	3	3	2	2	3	3	3	2
Ramp1	NEITHER	NEITHER	NEITHER	28.7911	26.1125	26.4311	25.9877	33.6364	33.0042	28.7911	32.7469	27.5366	29.5459	32.9468	33.7909	0.0802549	1	24	20	2.83642	0.54717	1	1	22.1818	10.7273	1.38803	0.0666667	0.0374059	1.59761	3.24499	0.295876	4.07546	0.000707107	0.0374059	7.7839	1.65903	4.15716	9.48948	4.33212	2	3	3	3	3	2	2	3	3	3
Ube2f	Sal-alone	BOTH	BOTH	13.8839	12.3392	12.5514	13.152	15.2233	14.9831	13.8839	12.1194	12.3483	12.5994	17.7509	16.783	0.000115015	1	24	20	1.26021	0.777778	0.00255268	1	24	20	2.94567	0.674074	0.116836	1.7257	0.577896	0.670577	0.332221	0.50272	0.116836	1.47968	0.778637	1.68769	1.8854	0.447282	3	3	3	3	3	3	3	3	3	3
Scly	NEITHER	NEITHER	NEITHER	6.02761	6.79155	5.28959	5.27618	5.58702	6.16108	6.02761	4.73188	5.80603	4.99217	5.00993	5.89323	0.167981	1	20	4	0.0980969	0.466667	1	1	22.1818	7.63636	0.190581	0.266667	0.65388	1.53854	0.41988	0.745808	0.23119	0.438883	0.65388	0.00733977	1.2847	0.624609	0.375394	0.689532	3	3	3	3	3	3	3	2	3	3
Espnl	NEITHER	NEITHER	NEITHER	0.039906	0.027784	0.0503559	0.0431308	0.0138361	0.0991338	0.039906	0.0217428	0.0788459	0.0463765	0.0312849	0.0491923	1	1	22.1818	6.54545	0.00394959	0.0666667	1	1	22.1818	9.45455	0.0065096	0.207547	0.0365609	0.0200521	0.00741144	0.0226626	0.00361399	0.0765999	0.0365609	0.00319377	0.00114834	0.00021892	0.0132637	0.0307615	3	3	3	3	3	3	3	3	2	2
Klhl30	NEITHER	NEITHER	Sal-alone	0.0542581	0.0521178	0.0250036	0.0170133	0.0180327	0.0340616	0.0542581	0.0440502	0.0487487	0.0146184	0.016751	0.0540286	0.0314147	1	24	2	0.0138257	0.562963	0.324227	1	24	4	0.00804864	0.422222	0.0354921	0.0288404	0.0218017	0.00144503	0.0178691	0.0139815	0.0354921	0.0239123	0.0261627	0.0132387	0.00120277	0.0331013	3	3	3	3	3	3	3	3	3	3
Fam132b	NEITHER	NEITHER	Sal-alone	0.258137	0.246626	0.166556	0.0965719	0.0512232	0.288774	0.258137	0.222255	0.327606	0.39195	0.102387	0.25103	0.0145769	1	20	4	0.0963562	0.6	0.839459	1	20	8	0.10516	0.348148	0.041187	0.180721	0.0253146	0.0699031	0.0306943	0.059455	0.041187	0.103953	0.189263	0.255606	0.0139279	0.162427	3	3	3	3	3	3	3	3	3	3
Traf3ip1	NEITHER	Sal-alone	Sal-alone	4.65538	5.3201	4.96311	5.8643	8.80271	7.29096	4.65538	5.1728	5.4467	5.02013	10.1625	8.20394	0.00533015	1	24	18	1.29448	0.644444	0.0741918	1	24	16	0.905578	0.533333	0.306482	0.711394	0.47648	0.383875	1.86099	1.94501	0.306482	0.363242	0.063886	0.00567807	1.1886	2.42807	3	3	3	3	3	3	3	3	3	2
Asb1	NEITHER	NEITHER	Sal-alone	9.65636	9.11774	9.42496	9.0933	6.86522	7.6136	9.65636	9.19884	9.22627	9.83385	5.67232	7.7068	0.0475564	1	24	6	0.673229	0.540741	0.167981	1	24	6	0.391737	0.466667	0.785626	0.495578	0.220895	0.334173	1.48843	1.3256	0.785626	0.206455	0.802046	1.01912	0.463017	1.33435	3	3	3	3	3	3	3	3	3	3
Twist2	NEITHER	NEITHER	NEITHER	0.162858	0.220223	0.157205	0.119796	0.0998608	0.322942	0.162858	0	0.112734	0.136993	0.175569	0.262277	1	1	22.1818	6.72727	0.0315687	0.274074	0.270375	1	24	20	0.0520883	0.45	0.0491356	0.253864	0.0897362	0.0287469	0.0547985	0.189311	0.0491356	0	0.111084	0.0374205	0.0704219	0.166347	3	3	3	3	3	3	3	2	3	3
Gpc1	NEITHER	BOTH	BOTH	35.74	38.1823	34.534	32.1234	28.8198	28.2765	35.74	37.3577	40.0243	37.0017	19.8674	27.9562	0.00115194	1	24	5	3.65454	0.703704	0.00371463	1	24	6	2.86371	0.659259	1.35484	1.19664	2.15206	1.81718	4.51402	6.88147	1.35484	1.73062	6.05153	0.23632	2.08638	6.29041	3	3	3	3	3	3	3	3	3	3
Dusp28	NEITHER	NEITHER	Sal-alone	15.8939	17.0018	20.3087	16.3311	13.1601	14.1109	15.8939	18.024	17.2023	15.5501	12.0694	13.64	0.0359403	1	24	8	1.22669	0.555556	0.132795	1	24	6	1.3382	0.481481	1.3175	4.15493	2.84666	0.783249	2.92012	2.47721	1.3175	1.1072	1.93231	3.48737	3.82506	5.26333	3	3	3	3	3	3	3	3	3	3
Rnpepl1	NEITHER	NEITHER	Sal-alone	16.6565	19.2852	17.0784	17.5231	14.3344	13.6378	16.6565	19.0008	17.2953	22.2986	12.8549	14.9212	0.0268891	1	24	6	1.68362	0.57037	0.424286	1	22	9	0.255018	0.416667	1.44324	2.5991	3.29993	1.88114	1.2587	2.91683	1.44324	0.000212132	0.909444	3.79062	2.05003	2.34394	3	3	3	3	3	3	3	2	3	3
Capn10	NEITHER	NEITHER	NEITHER	13.3707	14.2889	13.4855	14.1936	9.12386	10.2427	13.3707	13.4411	13.064	13.8263	8.23098	11.1591	0.167981	1	24	8	0.773787	0.466667	1	1	22.1818	7.45455	0.164743	0.111111	0.577826	1.05243	0.243414	0.527391	3.63792	3.48326	0.577826	0.366301	0.11106	0.173126	1.63476	4.40686	3	3	3	3	3	3	3	3	3	3
Gpr35	NEITHER	NEITHER	NEITHER	0.103091	0.124719	0.0807829	0.120184	0.175974	0.147557	0.103091	0.0986004	0.0885138	0.157431	0.164975	0.126237	0.484262	1	24	18	0.0406292	0.392593	0.484262	1	24	16	0.0358982	0.392593	0.0386877	0.0630556	0.010452	0.0300604	0.0251021	0.0668921	0.0386877	0.0332609	0.0234006	0.0733023	0.0510369	0.0533602	3	3	3	3	3	3	3	3	3	3
Mir6901,Sned1	NEITHER	NEITHER	NEITHER	0.825071	1.29351	0.920241	1.18288	0.89243	0.871409	0.825071	0.915934	1.21164	1.85885	0.424328	0.80177	0.585635	1	20	10	0.0323127	0.377778	0.104105	1	20	8	0.331024	0.496296	0.10749	0.27856	0.0579374	0.376159	0.0317551	0.10261	0.10749	0.417648	0.294394	1.60775	0.272221	0.397032	3	3	3	3	3	3	3	3	3	3
Ppp1r7	NEITHER	NEITHER	NEITHER	45.965	45.8245	55.6347	51.107	68.2858	63.335	45.965	53.9508	46.1694	49.9808	72.1817	56.4	0.167981	1	24	16	4.81794	0.466667	1	1	22.1818	13.8182	2.56124	0.155556	4.89053	5.56889	6.36359	5.56436	10.6694	13.1439	4.89053	7.69377	3.76969	10.2559	13.6528	16.7784	3	3	3	3	3	3	3	3	3	3
Ano7	NEITHER	NEITHER	NEITHER	0.345739	0.277663	0.569449	0.444651	0.435387	0.351866	0.345739	0.41443	0.286285	0.436017	0.677293	0.349516	1	1	22.1818	12.5455	0.101228	0.2	0.839459	1	20	16	0.086086	0.348148	0.0989948	0.121602	0.0525416	0.190817	0.191289	0.252337	0.0989948	0.140473	0.0613819	0.178372	0.137233	0.190779	3	3	3	3	3	3	3	3	3	3
2018-09-02	NEITHER	NEITHER	NEITHER	21.591	24.5624	20.8984	21.4488	31.3767	26.3147	21.591	22.9082	20.4491	18.7814	29.4794	26.3132	0.270375	1	24	22	1.25787	0.45	0.340199	1	20	18	1.05642	0.433333	0.00339411	1.6795	1.29788	1.38693	7.31148	4.86261	0.00339411	2.62656	0.7714	5.73565	2.86156	8.81129	2	3	3	3	3	3	2	3	3	3
Farp2	NEITHER	NEITHER	Sal-alone	2.0644	1.82363	2.36206	2.56172	2.58587	2.21389	2.0644	2.14085	2.52908	3.41454	2.65324	2.29388	0.0105521	1	20	14	0.286732	0.614815	0.995356	1	24	14	0.165548	0.333333	0.156692	0.283074	0.26372	0.175251	0.468435	0.471254	0.156692	0.0597409	0.334053	2.14253	0.732096	0.751186	3	3	3	3	3	3	3	3	3	3
Bok	NEITHER	NEITHER	Sal-alone	25.0787	33.3054	23.2706	22.8199	11.7502	18.5192	25.0787	17.5727	27.13	17.5832	7.33409	22.0251	0.0145769	1	24	4	1.3382	0.6	1	1	22.1818	5.45455	3.46112	0.244444	3.21132	7.85286	2.0334	2.10427	5.97421	11.3994	3.21132	2.30473	0.311907	8.56153	4.13283	18.0186	3	3	3	3	3	3	3	3	3	3
Atg4b	NEITHER	NEITHER	NEITHER	22.6362	22.6237	21.6307	22.4116	15.2962	19.2329	22.6362	21.4387	20.8815	20.4628	14.3012	20.4119	0.524654	1	24	4	0.434022	0.4	0.210777	1	24	4	1.18688	0.451852	0.772223	1.98994	0.779229	0.766364	0.129188	4.02175	0.772223	0.801976	0.611708	1.0297	2.5097	4.95364	3	3	3	3	2	3	3	3	3	3
Ing5	NEITHER	NEITHER	NEITHER	4.98167	5.14465	5.59862	5.23872	5.45731	6.07095	4.98167	6.00206	5.21309	5.20093	5.18364	5.4574	1	1	22.1818	13.8182	0.0462409	0.17037	0.643419	1	20	6	0.230255	0.383333	0.344734	0.267192	0.493115	0.530123	0.28441	0.227846	0.344734	0.00309713	0.748097	0.643681	0.626123	0.41284	3	3	3	3	3	3	3	2	3	3
D2hgdh	NEITHER	NEITHER	NEITHER	3.02538	3.00932	3.27605	3.26977	4.13321	3.70829	3.02538	3.38976	3.29865	3.79389	5.02437	3.01839	0.585635	1	24	16	0.136535	0.377778	0.128293	1	24	14	0.325502	0.5	0.198283	0.323214	0.14929	0.271342	0.849304	1.47912	0.198283	0.22785	0.13493	0.703299	0.14155	0.0283126	3	3	3	3	3	3	3	3	3	3
Neu4	NEITHER	NEITHER	NEITHER	2.30369	2.72104	2.40416	2.38393	2.5264	2.17678	2.30369	2.61305	1.93186	2.61364	2.07252	2.25056	1	1	22.1818	8.54545	0.0524082	0	1	1	22.1818	6.72727	0.0214414	0.0188679	0.00692965	0.186942	0.13723	0.251025	0.178348	0.206599	0.00692965	0.524443	0.00934088	0.403164	0.126834	0.255311	2	3	3	3	3	3	2	3	2	3
Fam174a	NEITHER	NEITHER	Sal-alone	21.86	21.0269	21.8898	22.0896	36.7842	31.0709	21.86	23.3446	20.3461	17.1779	42.2135	29.4661	0.0199069	1	24	18	2.4263	0.585185	0.0809096	1	22	19	2.2521	0.511111	2.5335	3.93247	2.32889	1.45231	9.15325	8.69239	2.5335	1.261	1.45598	7.65881	5.8125	9.31792	3	3	3	3	3	3	3	3	3	3
Panct2	Sal-alone	Sal-alone	Sal-alone	0.947442	0.894246	0.902647	1.08159	1.68598	1.70285	0.947442	0.955911	1.06189	0.932078	1.8202	1.57564	0.000115015	1	24	18	0.165735	0.777778	0.585635	1	24	18	0.0732881	0.377778	0.0463927	0.0304297	0.0515341	0.141769	0.408676	0.728419	0.0463927	0.0283409	0.175513	0.264703	0.810819	0.728884	3	3	3	3	3	3	3	3	3	3
Gin1	NEITHER	NEITHER	NEITHER	2.50474	3.15223	3.17505	2.92607	5.60488	4.95088	2.50474	3.22442	3.09497	3.01987	6.54545	4.73808	0.782771	1	24	16	0.242156	0.366667	0.132795	1	24	18	0.424971	0.481481	0.494626	0.139897	0.241665	0.0135906	1.69864	2.51954	0.494626	0.16887	0.519583	0.51403	1.13514	1.59414	3	3	3	2	3	3	3	3	3	3
Cntnap5b	NEITHER	NEITHER	NEITHER	3.28726	2.86081	3.39497	2.88318	3.5128	3.21312	3.28726	3.31904	3.44781	3.25339	3.48081	2.9623	1	1	22.1818	10.1818	0	0.037037	1	1	22.1818	11.6364	0.124906	0.00740741	0.58554	0.806995	0.262015	0.18294	1.08993	1.85423	0.58554	0.129149	0.6344	1.77836	2.03045	1.35285	3	3	3	3	3	3	3	3	3	3
Cdh20	NEITHER	NEITHER	NEITHER	4.68827	5.5278	3.66993	4.02137	3.81922	3.96908	4.68827	4.20057	3.63453	4.44814	2.67101	3.88483	0.104105	1	24	4	0.429235	0.496296	1	1	22.1818	5.63636	0.222721	0.266667	0.467741	0.895141	0.143342	0.71173	0.543545	0.721815	0.467741	1.66635	0.81116	0.858776	0.395133	0.00448306	3	3	3	3	3	3	3	3	3	3
2310035C23Rik	NEITHER	NEITHER	NEITHER	13.0665	14.2222	14.7138	14.7941	18.3546	16.9336	13.0665	13.5136	14.307	13.4561	18.9591	16.4205	0.643419	1	24	14	0.811264	0.383333	0.782771	1	24	16	0.490449	0.366667	0.997609	0.0135765	0.974332	0.903973	3.73449	5.36238	0.997609	0.00813173	0.743304	1.82804	2.9124	4.34172	3	2	3	3	3	3	3	2	3	3
Tnfrsf11a	NEITHER	Coc-alone	BOTH	0.746429	1.00557	0.825817	0.760805	0.578774	0.818141	0.746429	0.886665	1.01231	0.897994	0.360491	0.641445	0.0268891	1	24	6	0.0488257	0.57037	0.00255268	1	20	8	0.226015	0.674074	0.0795446	0.125749	0.182834	0.0243799	0.137929	0.223234	0.0795446	0.0786283	0.149401	0.388992	0.0536347	0.212693	3	3	3	3	3	3	3	3	3	3
Zcchc2	Coc-alone	Coc-alone	BOTH	3.8568	3.96118	3.88624	4.59438	7.28243	5.67561	3.8568	3.55651	4.15898	5.48473	7.9114	6.01152	0.0107862	1	24	17	0.457371	0.633333	0.000190019	1	24	16	0.65039	0.762963	0.118678	0.0417861	0.373571	0.312965	0.0646578	1.85726	0.118678	0.152807	0.170471	2.347	1.58237	2.4057	3	3	3	3	2	3	3	3	3	3
Phlpp1	NEITHER	NEITHER	NEITHER	28.6789	32.3697	27.4477	30.9466	37.4799	30.3698	28.6789	29.4805	27.2763	27.5276	35.1384	31.0893	1	1	22.1818	14.7273	0.175626	0.185185	0.340199	1	22	19	2.11273	0.433333	1.28939	3.20983	1.12844	2.66099	7.60934	5.0168	1.28939	5.01045	3.76061	0.396545	2.62519	11.4438	3	3	3	3	3	3	3	3	3	2
Serpinb5	NEITHER	NEITHER	NEITHER	0.0376365	0	0	0.0240108	0.0312321	0.0426055	0.0376365	0.011278	0.0351991	0	0.066584	0.013469	0.0693366	1	24	20	0.0339554	0.556604	1	1	22.1818	11.6364	0.000866424	0.0916667	0.0235038	0	0	9.93485e-05	0.0279804	0.0253256	0.0235038	0.0107012	0.0313159	0	0.0694171	0.0137432	3	3	2	2	3	3	3	3	3	2
Serpinb8	NEITHER	NEITHER	NEITHER	0.632229	0.541345	0.558702	0.708971	0.393199	1.23429	0.632229	0.342837	0.684757	0.394685	1.32102	1.35951	0.782771	1	24	22	0.0899164	0.366667	0.0809096	1	24	20	0.340543	0.511111	0.174097	0.00226062	0.337781	0.48417	0.280057	0.202023	0.174097	0.260426	0.647255	0.0333223	0.889308	0.228814	3	2	3	3	3	3	3	3	3	3
Cdh7	NEITHER	NEITHER	NEITHER	4.38255	4.1726	5.01081	4.87168	5.5472	6.17258	4.38255	4.81238	5.19214	5.11922	6.5574	5.89384	1	1	22.1818	13.6364	0.133281	0.259259	1	1	22.1818	11.6364	0.185611	0.214815	0.521986	0.802214	0.427379	0.49008	1.47342	2.70926	0.521986	0.209625	0.26064	1.75674	2.32708	1.34948	3	3	3	3	3	3	3	3	3	3
Cntnap5a	NEITHER	NEITHER	NEITHER	7.36494	6.13718	7.4367	7.81704	8.87937	5.95073	7.36494	6.82807	6.44129	9.36766	11.4379	8.78265	0.524654	1	20	13	0.399356	0.4	1	1	22.1818	12.7273	0.481003	0.0222222	0.51612	1.2474	0.619536	0.696161	4.74288	0.0229456	0.51612	1.44564	1.24399	7.12152	7.51177	5.39662	3	3	3	3	3	2	3	3	3	3
Nifk	NEITHER	Coc-alone	Coc-alone	10.5707	10.0583	10.2865	9.87786	15.5026	14.2232	10.5707	9.71027	9.5597	8.92208	20.2521	14.4242	0.0623201	1	24	20	1.42723	0.525926	0.00371463	1	24	18	1.65731	0.659259	0.93482	1.32571	0.473124	0.605684	3.87116	3.65813	0.93482	0.845619	0.387179	2.41998	1.6467	3.2597	3	3	3	3	3	3	3	3	3	3
Clasp1	NEITHER	NEITHER	Sal-alone	14.4972	14.3808	14.973	16.3126	19.1848	17.6376	14.4972	13.9364	14.7508	14.0227	21.3778	16.5119	0.0475564	1	24	16	1.16468	0.540741	0.166094	1	24	18	0.757736	0.483333	0.920754	0.544595	1.05318	0.765501	4.59422	4.57256	0.920754	0.4055	0.468962	0.217365	3.98711	4.96147	3	3	3	3	3	3	3	3	3	2
Tfcp2l1	NEITHER	NEITHER	Sal-alone	0.784213	0.637486	0.978556	1.2194	0.678963	0.772578	0.784213	0.96073	0.917826	1.41522	0.658768	0.705968	0.0359403	1	20	14	0.0120286	0.555556	0.0623201	1	22	11	0.141463	0.525926	0.00640589	0.0745951	0.0448995	0.189808	0.106484	0.0907993	0.00640589	0.107267	0.127019	0.344217	0.251003	0.158605	3	3	3	3	3	3	3	3	3	3
Tmem185b	NEITHER	NEITHER	NEITHER	5.68143	5.29191	5.35805	5.3593	4.3308	4.70403	5.68143	5.2587	5.32188	5.50784	4.34579	4.83008	1	1	22.1818	6.36364	0.0223857	0.185185	1	1	22.1818	6.36364	0	0.214815	0.258952	0.664969	0.400077	0.283418	1.4618	1.06723	0.258952	0.136511	0.101001	0.195755	0.54136	0.92297	3	3	3	3	3	3	3	3	3	3
Sctr	NEITHER	NEITHER	NEITHER	0.172981	0.214654	0.0734623	0.156761	0.130882	0.0917038	0.172981	0.324991	0.386188	0.298533	0.0911564	0.26068	1	1	22.1818	7.45455	0.0302791	0.2	0.324227	1	20	8	0.203604	0.422222	0.0809297	0.141377	0.00321019	0.142107	0.0873656	0.0263609	0.0809297	0.225092	0.0789457	0.236957	0.108208	0.276646	3	3	2	3	3	3	3	3	3	3
3110009E18Rik	NEITHER	NEITHER	NEITHER	3.24042	2.90926	2.97831	2.96927	2.20009	2.91761	3.24042	2.95835	2.90337	1.87756	3.52381	4.11314	1	1	22.1818	5.63636	0.24653	0.244444	0.484262	1	20	2	0.258822	0.392593	0.437456	1.09798	0.868673	1.06771	0.427243	0.516153	0.437456	0.598852	0.212904	0.914701	1.32977	1.62648	3	3	3	3	3	3	3	3	3	3
C1ql2	NEITHER	NEITHER	NEITHER	1.51528	1.50671	0.845144	1.4645	1.04716	0.643964	1.51528	1.59959	1.03562	1.46697	0.97854	1.16355	1	1	22.1818	8.36364	0.0439496	0.1	1	1	22.1818	9.27273	0.0325115	0.0666667	0.342316	0.225401	0.177966	0.401369	0.622492	5.65685e-06	0.342316	0.955364	0.491085	0.346188	0.691292	0.28382	3	3	3	3	3	2	3	3	3	3
Celrr	NEITHER	NEITHER	NEITHER	0.85108	0.88111	0.948296	0.872771	1.08786	1.08394	0.85108	1.00519	0.865542	0.939151	0.767772	1.0698	1	1	22.1818	13.8182	0	0.140741	1	1	22.1818	7.63636	0.0241409	0.0814815	0.112319	0.148988	0.192891	0.0941187	0.210857	0.27859	0.112319	0.264772	0.165482	0.136679	0.14969	0.156245	3	3	3	3	3	3	3	3	3	3
Ccdc93	NEITHER	NEITHER	NEITHER	3.48276	3.46271	3.65812	4.16499	4.18293	4.16157	3.48276	3.4258	3.49198	4.90179	4.69713	4.42623	0.104105	1	24	16	0.157466	0.496296	0.262412	1	24	16	0.258836	0.437037	0.263074	0.119141	0.195401	0.154664	0.495537	1.21976	0.263074	0.0713724	0.197337	2.26044	0.883329	1.07712	3	3	3	3	3	3	3	3	3	3
Slc35f5	NEITHER	Sal-alone	Sal-alone	5.67964	5.79568	4.82813	4.69227	4.86933	5.35053	5.67964	4.82637	5.53112	4.77553	5.27723	5.06112	0.00622187	1	20	4	0.535103	0.679245	1	1	22.1818	9.45455	0	0.140741	0.682909	0.0107268	0.0238507	0.0422641	0.714706	0.36267	0.682909	0.686404	0.663796	1.05664	0.281605	0.252505	3	2	2	3	3	3	3	3	3	3
Gpr39	NEITHER	NEITHER	NEITHER	0.0474126	1.05333e-06	0.0471196	0.0386685	4.74197e-07	0.0410692	0.0474126	0.0634939	0.0450361	0.110688	0.0420163	0.0383927	1	1	22.1818	4.54545	0.00232741	0.182796	1	1	22.1818	11.4545	0.000737911	0.0833333	0.0453188	1.78165e-07	0.000645447	0.0389713	2.97657e-08	0.0379086	0.0453188	0.0344435	0.00100572	0.0813296	0.0440535	0.0350806	3	2	2	3	2	3	3	3	2	3
Mgat5	NEITHER	NEITHER	NEITHER	13.4016	11.1439	12.5548	11.7602	13.6194	13.4192	13.4016	10.8805	12.2497	14.6101	11.6672	11.6481	1	1	22.1818	11.6364	0.159067	0.0814815	1	1	22.1818	11.6364	0.936364	0.05	1.28412	1.62936	2.36711	0.38438	3.74094	3.08955	1.28412	0.00565685	0.954226	7.49889	6.72051	3.43758	3	3	3	3	3	3	3	2	3	3
Acmsd	NEITHER	NEITHER	NEITHER	0.0283011	0.0200714	0	0.0405984	0	0.0251253	0.0283011	0.0208032	0.0671373	0.0282133	0.0476274	0.027532	1	1	22.1818	6.72727	0.00231096	0.0377358	1	1	22.1818	10.5455	0.00424681	0.141667	0.0238257	0.00463354	0	0.0231351	0	0.00716044	0.0238257	0.0109218	0.0456664	0.00120067	0.061796	0.0257739	3	3	2	3	2	3	3	3	3	2
Ccnt2	NEITHER	Sal-alone	Sal-alone	11.8265	12.447	13.6066	17.2529	19.4938	12.4109	11.8265	13.2432	14.6119	18.1802	20.4578	17.3415	0.00339007	1	24	14	1.80128	0.683333	0.397664	1	24	14	1.29238	0.407407	2.08345	0.702414	0.8498	1.28491	5.34311	0.197778	2.08345	0.143879	0.5953	6.89569	7.94807	8.00939	3	3	3	3	3	2	3	3	3	3
Rab3gap1	NEITHER	NEITHER	Sal-alone	22.8386	23.3074	24.306	24.8148	31.1733	29.51	22.8386	23.7191	22.8963	25.7706	33.9435	29.065	0.0299708	1	24	18	2.69245	0.583333	0.132795	1	24	17	2.42262	0.481481	2.30509	1.78818	1.90074	0.047164	3.90992	6.14859	2.30509	1.44285	0.874437	4.50092	1.86659	5.62511	3	3	3	2	3	3	3	3	3	3
R3hdm1	NEITHER	Sal-alone	Sal-alone	34.7254	31.2183	29.6406	35.0163	51.2202	57.3482	34.7254	36.8345	35.8484	51.8972	75.3937	52.2184	0.00339007	1	24	20	6.2487	0.683333	0.0809096	1	24	16	4.10659	0.511111	1.62498	0.0469519	0.56646	5.29105	13.5761	31.8073	1.62498	9.47348	2.49265	30.0654	28.5614	23.0246	3	2	3	3	3	3	3	3	3	3
Ubxn4	NEITHER	Sal-alone	BOTH	15.2091	14.8601	14.5868	15.5763	23.9441	19.4256	15.2091	14.3845	14.4735	15.1409	28.4748	22.0929	0.00754717	1	24	18	1.27364	0.62963	0.0145769	1	24	18	1.16644	0.6	0.621278	0.912846	1.19745	0.384777	5.85406	5.7758	0.621278	0.431387	0.722959	1.97254	3.12317	8.51191	3	3	3	3	3	3	3	3	3	3
Thsd7b	NEITHER	NEITHER	NEITHER	1.39601	1.09165	1.51968	1.19523	0.651791	1.31453	1.39601	0.721102	0.998028	0.902732	1.24364	1.24859	1	1	22.1818	5.45455	0.0688349	0.155556	0.413439	1	20	0	0.132243	0.433962	0.392906	0.140948	0.399833	0.09542	0.215639	0.0509727	0.392906	0.00772514	0.376573	0.302731	0.0016122	0.333809	3	3	3	3	3	3	3	2	3	3
Yod1	NEITHER	NEITHER	NEITHER	3.44835	3.33937	4.27184	4.09144	4.72115	4.22325	3.44835	3.6772	3.53485	3.43421	4.09818	4.07237	0.995356	1	24	16	0.0907218	0.333333	1	1	22.1818	9.81818	0.0574756	0.0222222	0.586835	0.566761	0.455703	0.270757	1.32707	1.71617	0.586835	0.117313	0.0999197	0.220047	1.42914	2.01549	3	3	3	3	3	3	3	3	3	3
AA986860	NEITHER	NEITHER	NEITHER	1.38286	1.55423	1.55391	1.57305	1.57415	1.47298	1.38286	1.37967	1.60885	1.5447	1.50414	1.47791	1	1	22.1818	10.5455	0.0230144	0.185185	1	1	22.1818	12.5455	0.0585337	0.333333	0.228453	0.212702	0.12903	0.14616	0.275001	0.188288	0.228453	0.172821	0.145089	0.00593263	0.0719931	0.0469905	3	3	3	3	3	3	3	3	3	2
Fcmr	NEITHER	NEITHER	NEITHER	0.0385966	0.0464927	0.0391096	0.0232462	0.0380275	0.0687011	0.0385966	0.0482765	0.0252164	0	0	0	1	1	22.1818	4.54545	0.00192201	0.241667	0.212923	1	24	4	0.0549282	0.466667	0.00326237	5.21138e-05	0.0392204	0.0204259	0.00202869	0.0925054	0.00326237	0.0565057	0.0218777	0	0	0	3	2	3	3	3	3	3	3	3	3
Eif2d	NEITHER	NEITHER	NEITHER	10.3246	11.8254	11.3799	10.8623	10.0807	11.4019	10.3246	12.1781	11.769	12.2306	9.81072	10.6304	0.397664	1	20	8	0.519299	0.407407	0.210777	1	20	8	1.45013	0.451852	0.811259	0.706796	0.312157	0.576671	1.50625	1.07389	0.811259	0.640538	1.05649	1.85869	1.87492	1.99264	3	3	3	3	3	3	3	3	3	3
Fam72a	NEITHER	NEITHER	Sal-alone	0.372785	0.407466	0.266416	0.388652	0.479173	0.509468	0.372785	0.414402	0.352442	0.350912	0.388683	0.503983	0.0145769	1	24	20	0.109362	0.6	0.585635	1	20	2	0.0439707	0.377778	0.14384	0.0864957	0.059135	0.030823	0.0213899	0.0133341	0.14384	0.0432838	0.0507035	0.153142	0.0714337	0.100934	3	3	3	3	3	3	3	3	3	3
Rab7b	NEITHER	NEITHER	Coc-alone	0.717918	1.24347	0.67551	0.422799	1.02869	0.915308	0.717918	1.10384	0.836976	0.683294	0.670998	0.909451	0.132795	1	20	4	0	0.481481	0.0145769	1	20	4	0.093471	0.6	0.123939	0.29101	0.16683	0.0376131	0.105938	0.134946	0.123939	0.130399	0.046214	0.20208	0.176115	0.0919226	3	3	3	3	3	3	3	3	3	3
Pm20d1	NEITHER	NEITHER	NEITHER	0.421805	0.490645	0.295587	0.41851	0.561006	0.283281	0.421805	0.386324	0.371051	0.278826	0.461584	0.295061	1	1	22.1818	13.6364	0.0185156	0.0222222	1	1	22.1818	8.54545	0.020738	0.185185	0.0876928	0.184379	0.0455464	0.0153853	0.187328	0.0823018	0.0876928	0.133816	0.126911	0.0366949	0.149624	0.0540661	3	3	3	3	3	3	3	3	3	3
Slc41a1	NEITHER	NEITHER	NEITHER	21.6414	20.0532	19.212	21.4359	20.2695	16.6396	21.6414	20.9654	20.7266	24.8896	15.2496	17.0887	0.585635	1	20	12	0.272307	0.377778	0.167981	1	24	6	1.72972	0.466667	2.8489	0.928326	1.38877	0.536606	1.87288	2.48402	2.8489	1.14445	1.58267	5.52078	1.55369	1.47122	3	3	3	3	3	3	3	3	3	3
Rab29	NEITHER	NEITHER	NEITHER	2.69339	2.6113	1.98613	2.03884	1.5095	2.27432	2.69339	2.19892	2.30367	2.08853	1.31063	2.30911	0.210777	1	24	4	0.325672	0.451852	0.270375	1	24	2	0.373621	0.45	0.340767	0.411929	0.165843	0.371244	0.817545	0.83867	0.340767	0.302448	0.758795	0.00780646	0.22682	0.758	3	3	3	3	3	3	3	3	3	2
Nucks1	NEITHER	NEITHER	NEITHER	26.6631	26.4258	30.0819	28.0208	26.8876	27.9461	26.6631	27.4028	27.5698	28.5781	22.671	24.1929	1	1	22.1818	10.5455	0.494203	0.140741	0.340199	1	24	6	0.876105	0.433333	1.88873	2.14325	2.83995	1.55478	0.72957	2.00121	1.88873	0.00445477	0.858461	4.42914	3.72168	4.04483	3	3	3	3	3	3	3	2	3	3
Slc45a3	NEITHER	NEITHER	Sal-alone	0.760613	1.44632	0.626675	0.472576	0.52749	0.441624	0.760613	1.03561	0.669274	0.891921	0.327363	0.52758	0.0268891	1	24	5	0.189673	0.57037	0.324227	1	24	6	0.0489275	0.422222	0.189705	0.305013	0.1299	0.143425	0.0167197	0.14718	0.189705	0.552604	0.191024	0.204902	0.0850212	0.214025	3	3	3	3	3	3	3	3	3	3
Elk4	NEITHER	NEITHER	NEITHER	3.77902	3.54674	3.52844	4.02622	4.95106	4.71091	3.77902	3.07405	3.46278	6.29643	5.00235	4.84994	1	1	22.1818	14.7273	0.191294	0.155556	1	1	22.1818	12.7273	0.263462	0.0518519	0.233777	0.313371	0.61196	0.321403	1.87763	1.76018	0.233777	0.621095	0.398588	5.26211	2.63012	2.70945	3	3	3	3	3	3	3	3	3	3
Lemd1	NEITHER	NEITHER	NEITHER	0.859819	0.523146	0.544593	0.711674	0.411101	0.541613	0.859819	0.583243	0.541402	0.650426	0.715499	0.529765	1	1	22.1818	8.18182	0.0365338	0.0962963	1	1	22.1818	10.5455	0.0644799	0.0518519	0.514804	0.304166	0.40856	0.193871	0.296365	0.164829	0.514804	0.301183	0.337709	0.194971	0.4528	0.261387	3	3	3	3	3	3	3	3	3	3
Klhdc8a	NEITHER	NEITHER	NEITHER	3.61704	6.64728	1.78428	2.87982	3.06886	2.02911	3.61704	3.5229	2.90373	2.54079	2.10997	3.06807	0.995356	1	24	1	0.996582	0.333333	1	1	22.1818	7.63636	0.245718	0.244444	1.3357	2.15785	0.229542	1.28806	1.02986	0.278477	1.3357	3.11196	2.03361	1.35872	1.57684	0.750601	3	3	3	3	3	3	3	3	3	3
Nuak2	NEITHER	NEITHER	NEITHER	0.505761	0.460898	0.25186	0.306339	0.372837	0.417709	0.505761	0.372485	0.367221	0.406932	0.271736	0.33189	0.0802549	1	20	0	0.125279	0.54717	1	1	22.1818	9.27273	0.0145828	0.111111	0.0839344	0.121846	0.0132166	0.00191626	0.156257	0.00181019	0.0839344	0.279483	0.123471	0.101065	0.105268	0.0513917	3	3	3	2	3	2	3	3	3	3
Dstyk	NEITHER	Sal-alone	Sal-alone	16.8943	15.638	17.5315	19.0026	15.6706	14.6918	16.8943	16.5769	17.4616	22.2447	12.5838	15.2822	0.00745347	1	20	12	1.00699	0.65	0.324227	1	20	8	1.68801	0.422222	1.33122	0.00806102	1.21135	0.295121	2.11218	1.42494	1.33122	0.700721	1.15927	9.24942	2.03322	2.46758	3	2	3	3	3	3	3	3	3	3
Rbbp5	NEITHER	Sal-alone	Sal-alone	12.7705	13.1941	13.9455	14.854	18.6572	14.7015	12.7705	13.638	13.4663	15.183	20.3061	16.7778	0.00222663	1	24	16	1.71473	0.7	0.585635	1	24	17	0.975525	0.377778	0.774556	1.1093	1.144	0.337224	2.30681	0.0406586	0.774556	0.674842	0.794796	3.93377	2.06175	4.30314	3	3	3	3	3	2	3	3	3	3
Tmem81	NEITHER	NEITHER	NEITHER	2.30511	3.4693	2.63245	2.5383	3.06152	2.87401	2.30511	3.05644	2.65898	2.97492	2.52214	2.57596	1	1	22.1818	6.54545	0.111761	0.00740741	0.210777	1	24	10	0.230545	0.451852	0.105328	0.404823	0.294469	0.411331	0.816552	0.388565	0.105328	0.555983	0.0588208	0.738261	0.254805	0.71316	3	3	3	3	3	3	3	3	3	3
Lrrn2	Coc-alone	Coc-alone	Coc-alone	59.6567	70.0829	65.3764	60.1187	58.4933	56.0088	59.6567	71.8429	73.7155	72.7968	51.8226	48.8468	0.132795	1	24	6	1.79711	0.481481	0.000115015	1	24	8	13.1331	0.777778	1.46808	4.0465	6.55966	2.81582	2.72034	6.16863	1.46808	8.47707	6.02993	9.89763	5.79628	5.97364	3	3	3	3	3	3	3	3	3	3
Pik3c2b	NEITHER	NEITHER	BOTH	7.23678	7.6497	7.33261	10.3885	7.62459	6.31739	7.23678	8.31346	8.97604	17.0336	5.29635	7.19066	0.0199069	1	20	12	0.712962	0.585185	0.0105521	1	20	8	1.39968	0.614815	0.510804	0.370908	0.829463	0.531289	0.662217	0.929233	0.510804	0.593878	0.525454	14.7632	1.83843	1.00182	3	3	3	3	3	3	3	3	3	3
Ppp1r15b	NEITHER	NEITHER	NEITHER	16.6929	14.2274	15.3842	16.0115	12.0697	12.2043	16.6929	13.9723	14.0318	16.9446	10.7514	13.209	1	1	22.1818	9.27273	0.380963	0.0814815	0.839459	1	24	4	0.559251	0.348148	1.38633	0.772972	0.166191	0.190968	1.24745	1.38348	1.38633	1.16158	0.248277	3.86756	0.740007	2.12421	3	3	3	3	3	3	3	3	3	3
Plekha6	NEITHER	NEITHER	NEITHER	16.1842	20.165	19.5286	22.2446	25.6332	20.1059	16.1842	18.8342	22.7864	33.2117	21.4597	20.5832	0.0623201	1	24	14	2.03824	0.525926	0.0623201	1	24	14	3.56212	0.525926	0.218793	1.40395	1.81554	1.5199	5.69362	2.46811	0.218793	0.897264	1.27942	23.0488	4.2131	4.53377	3	3	3	3	3	3	3	3	3	3
Golt1a	NEITHER	NEITHER	NEITHER	0	0	0	0	0.0152754	0.0913011	0	0.0142748	0.0290436	0.0214166	0.0229031	0.0379219	0.0617146	1	24	20	0.0702484	0.604938	1	1	22.1818	12.7273	0.00174848	0.166667	0	0	0	0	0.0132368	0.0616235	0	0.0124382	0.0326361	0.0210296	0.02362	0.0338496	2	2	2	2	3	3	2	3	3	3
Kiss1	NEITHER	Sal-alone	Sal-alone	0	0.521538	0.372319	0.165657	0	0.326595	0	0.464878	0.270049	0.80628	0	0.564459	0.0018306	1	20	6	0.351412	0.708333	1	1	22.1818	7.63636	0.0878434	0.108333	0	0.147526	0.140295	0.146227	0	0.113125	0	0.191359	0.263974	1.10039	0	0.304064	3	3	3	3	2	3	3	3	3	3
Etnk2	NEITHER	NEITHER	Sal-alone	0.843997	1.14655	0.551153	0.660853	0.363564	0.682239	0.843997	0.615632	0.793934	0.68246	0.410917	0.676374	0.0153768	1	24	4	0.197672	0.616667	1	1	22.1818	4.54545	0.0688427	0.214815	0.0888573	0.0464279	0.212217	0.0579546	0.000377595	0.345419	0.0888573	0.228148	0.316642	0.491799	0.31826	0.364121	3	3	3	3	2	3	3	3	3	3
Fmod	NEITHER	NEITHER	NEITHER	1.53665	1.19058	1.12005	1.15955	1.2764	1.4506	1.53665	1.187	1.219	1.76224	1.8106	1.57127	0.782771	1	20	18	0.117012	0.366667	0.0584183	1	20	16	0.43166	0.566038	0.366936	0.233145	0.178938	0.112814	0.000311127	0.506431	0.366936	0.00385373	0.292866	0.0460116	0.0108894	0.51956	3	3	3	3	2	3	3	2	3	3
Chit1	NEITHER	Sal-alone	Sal-alone	0.169306	0.327228	0.444831	0.311197	0.0881856	0.186814	0.169306	0.239827	0.234719	0.134669	0.242361	0.209306	0.00172835	1	20	8	0.137843	0.688889	1	1	22.1818	9.63636	0.0162633	0.0518519	0.0465056	0.225404	0.128356	0.0460895	0.0741097	0.0930207	0.0465056	0.0664185	0.0506721	0.120989	0.0599583	0.136011	3	3	3	3	3	3	3	3	3	3
Chil1	NEITHER	NEITHER	NEITHER	4.30863	4.86769	4.11258	4.78614	4.52912	5.0537	4.30863	5.29673	4.44891	4.23037	4.09481	5.09592	1	1	22.1818	12.9091	0.0668087	0.0814815	1	1	22.1818	6.54545	0.129461	0.140741	0.385689	0.907474	0.45299	0.522359	1.07617	0.693457	0.385689	0.612931	0.553783	2.00638	1.39919	1.0176	3	3	3	3	3	3	3	3	3	3
Mybph	NEITHER	NEITHER	NEITHER	0.156167	0.20708	0.159569	0.184929	0.138888	0.214838	0.156167	0.19219	0.271215	0.328336	0.0867799	0.156331	1	1	22.1818	7.63636	0.0182554	0.0222222	0.262412	1	20	8	0.0844879	0.437037	0.0960464	0.077888	0.0651024	0.105139	0.1855	0.127812	0.0960464	0.0819398	0.059558	0.393391	0.0172824	0.135391	3	3	3	3	3	3	3	3	3	3
Cyb5r1	NEITHER	NEITHER	NEITHER	10.3272	10.6019	10.6243	10.5849	8.21543	10.5337	10.3272	9.09237	9.57564	8.2291	9.11761	10.2508	1	1	22.1818	5.45455	0.186908	0.125926	1	1	22.1818	5.63636	0.115256	0.244444	1.30665	0.975673	1.03179	0.608059	2.14583	1.08236	1.30665	0.0858955	0.358386	1.49304	1.79426	1.9442	3	3	3	3	3	3	3	3	3	3
Adipor1	NEITHER	NEITHER	NEITHER	27.2131	26.6235	25.4479	27.1845	29.2899	27.1205	27.2131	27.4592	24.93	26.1354	29	27.2453	0.0809096	1	20	18	1.59686	0.511111	1	1	22.1818	10.7273	0.5243	0.0814815	1.8429	2.55121	1.59125	0.708162	0.612073	2.0167	1.8429	2.11359	2.05671	3.21245	2.65874	0.74074	3	3	3	3	3	3	3	3	3	3
Klhl12	NEITHER	NEITHER	NEITHER	11.2219	11.4737	11.6683	11.8032	10.6206	12.2807	11.2219	11.2262	10.9134	10.9372	10.9683	12.2885	1	1	22.1818	10.9091	0.124174	0.0814815	0.585635	1	24	21	0.383535	0.377778	0.671417	0.787602	0.845738	0.995451	1.79245	0.262972	0.671417	0.599305	0.738367	0.796338	1.28314	0.413615	3	3	3	3	3	3	3	3	3	3
Rabif	NEITHER	NEITHER	Coc-alone	18.401	15.5568	16.6399	16.214	14.2951	15.2449	18.401	16.5032	16.0148	14.7494	13.5798	15.4804	1	1	22.1818	6.36364	0	0.214815	0.0359403	1	24	2	0.71142	0.555556	0.844645	0.771307	1.00457	0.503136	2.1911	0.627834	0.844645	1.24058	0.546908	2.45685	0.362531	1.00963	3	3	3	3	3	3	3	3	3	3
Kdm5b	NEITHER	NEITHER	NEITHER	13.6816	12.7382	14.0733	15.3456	14.4279	14.8152	13.6816	13.7333	13.8371	18.7053	15.5091	13.9352	0.132795	1	24	16	0.633992	0.481481	0.703462	1	24	16	0.490661	0.362963	0.887503	1.13681	0.562968	0.837389	0.270922	1.0178	0.887503	1.38293	0.670866	8.12626	1.97021	1.46682	3	3	3	3	3	3	3	3	3	3
Syt2	NEITHER	NEITHER	NEITHER	9.51128	16.2067	9.96685	12.2928	12.2361	10.9055	9.51128	13.741	12.4229	14.5225	5.49897	10.4676	1	1	22.1818	8.54545	0	0.0666667	0.0809096	1	20	8	3.53653	0.511111	2.04581	2.01712	1.66656	1.74702	3.49618	2.90308	2.04581	7.5422	2.3734	7.40996	2.00025	2.9606	3	3	3	3	3	3	3	3	3	3
Ube2t	NEITHER	NEITHER	NEITHER	0.56604	0.739911	0.940065	0.753873	0.533989	0.904604	0.56604	0.888541	1.0565	0.562809	0.555461	0.804437	0.995356	1	20	8	0.198049	0.333333	1	1	22.1818	7.45455	0.0748	0.037037	0.223056	0.204543	0.314731	0.186436	0.248464	0.145109	0.223056	0.513836	0.490848	0.38591	0.400765	0.553762	3	3	3	3	3	3	3	3	3	3
Ptpn7	NEITHER	NEITHER	NEITHER	1.9066	1.98106	2.17935	2.02151	2.72298	2.08107	1.9066	2.82321	2.45301	2.78181	1.02794	2.07155	1	1	22.1818	14.5455	0.177346	0.283333	0.212923	1	20	8	0.816468	0.466667	0.527898	0.33765	0.67591	0.540219	0.00651245	0.711682	0.527898	0.655761	0.352242	0.921016	0.00686601	0.218552	3	3	3	3	2	3	3	3	3	3
Arl8a	NEITHER	NEITHER	NEITHER	105.569	104.826	98.3364	96.5015	131.688	101.698	105.569	104.893	102.397	109.441	162.856	115.123	0.413439	1	24	2	4.42437	0.433962	0.397664	1	20	16	5.28774	0.407407	2.41574	0.0240416	2.61316	1.44258	31.8961	0.311834	2.41574	8.49303	6.50542	9.66418	1.15256	29.7498	3	2	3	3	3	2	3	3	3	3
Lmod1	NEITHER	NEITHER	NEITHER	0.345102	0.488209	0.36177	0.455307	0.633393	0.605493	0.345102	0.489567	0.449158	0.653531	0.603494	0.568202	0.839459	1	24	18	0.0707128	0.348148	0.397664	1	24	14	0.0305555	0.407407	0.0285148	0.0762375	0.0721398	0.0534132	0.183642	0.270623	0.0285148	0.0825975	0.105477	0.367021	0.102026	0.129846	3	3	3	3	3	3	3	3	3	3
Csrp1	NEITHER	NEITHER	NEITHER	164.998	213.627	143.072	143.334	220.358	165.562	164.998	174.318	124.811	143.584	186.713	179.85	0.703462	1	20	18	15.7869	0.362963	0.643419	1	22.6667	20	17.2687	0.383333	26.4606	25.5381	5.64264	15.167	43.8682	0.37602	26.4606	64.5149	0.169706	30.8588	58.5344	50.1841	3	3	3	3	3	3	3	3	2	3
Phlda3	NEITHER	NEITHER	NEITHER	26.2867	29.1295	18.5087	17.8752	16.1058	17.8858	26.2867	19.8435	17.7785	17.6977	13.1201	17.8289	0.132795	1	24	4	5.12058	0.481481	1	1	22.1818	6.54545	1.56274	0.318519	5.57564	4.18896	3.76275	5.41355	8.79886	6.5034	5.57564	10.5192	3.67734	6.57448	6.57428	5.15821	3	3	3	3	3	3	3	3	3	3
Tnni1	NEITHER	NEITHER	NEITHER	3.50099	7.39925	4.08746	4.17165	5.38087	4.76792	3.50099	5.76742	4.86522	4.8487	3.44455	3.73248	1	1	22.1818	6.54545	0	0.133333	0.128293	1	20	8	1.12491	0.5	0.00306884	0.68373	0.508132	0.27307	0.818486	1.92156	0.00306884	1.87507	0.90114	1.06523	1.15691	0.63455	2	3	3	3	3	3	2	3	3	3
Lad1	NEITHER	NEITHER	NEITHER	0.668819	0.838562	0.768165	0.720709	1.14216	0.846961	0.668819	0.77212	0.652934	0.884345	1.32539	0.918052	1	1	22.1818	12.9091	0.0149974	0.116667	0.484262	1	24	16	0.110777	0.392593	0.211538	0.296588	0.0787862	0.0494055	0.00377595	0.149602	0.211538	0.0232849	0.0722929	0.239955	0.136743	0.442507	3	3	3	3	2	3	3	3	3	3
Tnnt2	NEITHER	NEITHER	Sal-alone	1.68169	1.62024	2.39735	2.7731	3.001	4.06058	1.68169	1.6826	1.99442	1.34236	6.0918	3.38869	0.0359403	1	24	18	1.09172	0.555556	0.210777	1	24	18	0.538419	0.451852	0.490813	0.50501	0.371653	0.796767	0.480939	0.35754	0.490813	0.677321	0.386926	0.328087	3.39752	0.732327	3	3	3	3	3	3	3	3	3	3
Tmem9	NEITHER	NEITHER	NEITHER	34.3755	37.2777	36.9154	33.3502	24.5258	31.6429	34.3755	34.5157	34.7424	27.958	21.0016	32.5372	0.104105	1	20	6	2.47098	0.496296	0.995356	1	20	6	1.20632	0.333333	0.671791	3.08978	0.905761	0.799186	10.7499	12.7975	0.671791	0.706148	0.602477	9.24769	6.00141	14.3755	3	3	3	3	3	3	3	3	3	3
Ascl5	NEITHER	NEITHER	NEITHER	0	0.338486	0.363487	0	0	0	0	0.479747	0	0.247871	0.185655	0.220064	0.857905	1	22	7	0.718038	0.387097	1	1	22.1818	9.81818	0.00863493	0.0754717	0	0.306029	0.401698	0	0	0	0	0.303088	0	0.21607	0.00792637	0.0928568	2	3	3	2	2	3	2	3	2	3
Cacna1s	NEITHER	NEITHER	NEITHER	0.110428	0.100033	0.0786031	0.0896716	0.138758	0.125751	0.110428	0.125019	0.147525	0.152251	0.162851	0.153992	0.0741918	1	20	18	0.0339185	0.533333	1	1	22.1818	14.7273	0.0106144	0.216667	0.04531	0.0310217	0.0278377	0.041174	0.000854185	0.0118171	0.04531	0.0427757	0.0298233	0.0994575	0.000914996	0.0208959	3	3	3	3	2	3	3	3	3	3
Kif21b	NEITHER	NEITHER	NEITHER	10.8965	10.6599	10.1623	11.339	9.9758	10.8223	10.8965	9.59859	10.4069	14.918	10.4222	12.1121	1	1	22.1818	13.8182	0.0693093	0.00740741	0.585635	1	24	21	0.552392	0.377778	1.1282	0.466007	0.276361	0.884522	1.42751	0.973783	1.1282	1.41835	0.222711	8.40427	0.917147	0.761645	3	3	3	3	3	3	3	3	3	3
Ddx59	NEITHER	NEITHER	NEITHER	4.14856	4.95374	4.72015	3.91976	5.67595	5.61079	4.14856	5.11669	4.35746	3.92772	5.88696	4.76578	1	1	22.1818	10.9091	0.185194	0.0666667	1	1	22.1818	9.81818	0.449313	0.0222222	0.374132	0.558714	0.818487	0.121277	0.961305	0.675149	0.374132	0.177881	0.515256	0.107132	0.324945	0.486038	3	3	3	3	3	3	3	3	3	3
Kif14	NEITHER	NEITHER	NEITHER	0.0807434	0.0287422	0.0704284	0.0484682	0.0581705	0.0751094	0.0807434	0.0720486	0.0862495	0.0855609	0.0993764	0.0659041	1	1	22.1818	11.6364	0.00190617	0.0518519	1	1	22.1818	14.5455	0.00534886	0.185185	0.027445	0.0163376	0.0337373	0.0114133	0.0481527	0.0306641	0.027445	0.0673099	0.0219357	0.0451888	0.0355571	0.000729068	3	3	3	3	3	3	3	3	3	3
Zfp281	NEITHER	NEITHER	NEITHER	11.4186	9.32064	11.0627	11.0417	18.9301	13.8102	11.4186	10.5564	10.2544	10.3799	17.7105	14.1545	0.128293	1	20	16	0.734755	0.5	0.0554976	1	20	18	0.978706	0.55	0.612475	1.11409	0.459868	0.311926	0.00579828	6.48435	0.612475	0.682395	0.721307	0.000919239	4.84801	7.17532	3	3	3	3	2	3	3	3	3	2
Gm19705	NEITHER	NEITHER	NEITHER	0.722986	0.438082	0.487981	0.565764	0.677575	0.516845	0.722986	0.794737	0.611516	0.731654	1.06843	1.20277	0.80914	1	20	9	0.0599513	0.377358	1	1	22.1818	10.7273	0.107472	0.037037	0.170729	0.380891	0.00452265	0.00236881	0.128984	0.190907	0.170729	0.502136	0.389425	0.278512	0.726425	0.640292	3	3	2	2	3	3	3	3	3	3
Dennd1b	NEITHER	NEITHER	NEITHER	1.72753	1.80624	1.75354	2.02047	2.41517	2.02002	1.72753	1.74492	1.86868	2.02641	2.40171	2.11756	0.524654	1	20	16	0.145537	0.4	1	1	22.1818	14.5455	0.0418254	0.25	0.00192333	0.0926194	0.181115	0.0967646	0.595355	0.658517	0.00192333	0.0583203	0.11003	0.479563	0.85718	0.814235	2	3	3	3	3	3	2	3	3	3
Zbtb41	NEITHER	NEITHER	NEITHER	3.83122	3.47031	3.79597	4.16492	6.35263	5.1184	3.83122	3.53567	3.50256	3.42421	7.20194	5.50481	0.484262	1	24	16	0.311134	0.392593	0.424286	1	22	19	0.209915	0.416667	0.317597	0.426351	0.484881	0.214532	2.57479	2.90671	0.317597	0.00347897	0.0759728	0.183806	2.94278	3.15135	3	3	3	3	3	3	3	2	3	3
Aspm	NEITHER	NEITHER	NEITHER	0.158173	0.137544	0.16258	0.118795	0.237001	0.178362	0.158173	0.128015	0.187549	0.151577	0.228126	0.323926	1	1	22.1818	5.63636	0.0157621	0.111111	0.585635	1	24	20	0.0860047	0.377778	0.0542826	0.0164723	0.108078	0.0146483	0.302998	0.0485158	0.0542826	0.120769	0.158246	0.136509	0.100981	0.0800612	3	3	3	3	3	3	3	3	3	3
Kcnt2	NEITHER	NEITHER	NEITHER	2.56478	2.20644	2.57654	2.88547	2.95004	4.66668	2.56478	1.84584	2.68206	1.91795	4.81086	3.9597	0.397664	1	24	18	0.405073	0.407407	0.324227	1	24	18	0.537253	0.422222	0.537181	0.245406	0.549627	0.597341	1.04475	2.07923	0.537181	0.365044	1.093	0.489293	2.14814	1.1085	3	3	3	3	3	3	3	3	3	3
B3galt2	NEITHER	NEITHER	NEITHER	6.93386	5.50569	6.87374	5.88196	9.90284	8.697	6.93386	4.66752	6.18591	3.87586	14.8687	10.9312	0.524654	1	24	19	1.17194	0.4	0.0623201	1	24	20	2.83176	0.525926	0.875916	0.815745	2.07023	1.29708	4.1415	0.276903	0.875916	0.951249	2.64315	1.54639	5.5105	3.47611	3	3	3	3	3	2	3	3	3	3
Glrx2	NEITHER	NEITHER	Sal-alone	14.0251	13.4148	15.0678	14.4656	16.7228	15.0353	14.0251	13.686	14.7325	13.0867	16.882	14.9295	0.0419151	1	24	16	0.541361	0.584906	1	1	22.1818	12.7273	0.414872	0.0833333	0.859969	0.783986	0.311559	0.113347	0.000141421	0.0046669	0.859969	0.633357	0.0092631	0.211311	1.24988	2.72054	3	3	3	3	2	2	3	3	2	3
Uchl5	NEITHER	NEITHER	BOTH	11.7128	12.5035	11.4028	11.7606	22.4659	15.1082	11.7128	11.6914	11.0602	10.0281	26.3987	19.6402	0.0410331	1	24	18	0.60493	0.566667	0.0268891	1	24	18	1.35899	0.57037	0.192322	1.80572	1.2883	0.53636	6.19611	0.0628618	0.192322	1.53121	0.897652	3.26505	2.3509	5.01952	3	3	3	3	3	2	3	3	3	3
Brinp3	NEITHER	NEITHER	NEITHER	10.3474	8.79108	10.0111	8.25335	11.4293	13.6762	10.3474	10.3455	10.0478	8.13004	15.0797	10.6253	0.210777	1	20	2	0.26141	0.451852	0.397664	1	20	18	1.45938	0.407407	0.93831	1.03836	0.892651	0.216044	3.13499	3.15811	0.93831	1.45367	1.53448	0.930497	1.61363	1.85427	3	3	3	3	3	3	3	3	3	3
Ptgs2	NEITHER	NEITHER	BOTH	1.10576	0.590853	0.735799	0.820653	0.990994	1.38986	1.10576	0.852063	0.705945	0.430041	1.74646	1.74452	0.0199069	1	24	20	0.291019	0.585185	0.0153768	1	24	22	0.459635	0.616667	0.22118	0.0383125	0.10962	0.102178	0.338789	0.281359	0.22118	0.355877	0.216957	0.253706	1.11677	0.00992778	3	3	3	3	3	3	3	3	3	3
Tpr	NEITHER	NEITHER	Sal-alone	14.8859	16.7724	17.7106	18.3963	52.3718	32.0336	14.8859	16.7462	15.732	20.7832	48.2137	32.1456	0.0410331	1	24	17	4.17334	0.566667	0.104105	1	24	17	1.6419	0.496296	1.24717	3.33744	3.07068	2.13347	0.493278	18.7393	1.24717	2.0339	0.247981	9.02269	9.00416	20.4601	3	3	3	3	2	3	3	3	3	3
C730036E19Rik	NEITHER	NEITHER	NEITHER	0.0328265	0.0163073	0.0304217	0.0235657	0.0581144	0.0640471	0.0328265	0.0301357	0.0335641	0.0470617	0.0602558	0.0481694	0.0549382	1	24	20	0.0124976	0.533333	0.484262	1	24	18	0.0127852	0.392593	0.0168786	0.0180367	0.00610563	0.0206032	0.0387927	0.0120975	0.0168786	0.0295926	0.0184139	0.00896525	0.046116	0.0286242	3	3	3	3	3	3	3	3	3	3
Ivns1abp	Sal-alone	Sal-alone	Sal-alone	78.0525	75.7698	80.325	91.366	126.748	102.788	78.0525	90.2587	89.6817	97.4881	115.211	106.817	0.000307062	1	24	18	12.266	0.748148	1	1	22.1818	15.6364	5.0226	0.303704	8.27523	5.65488	8.43666	9.78827	29.1021	19.3094	8.27523	10.5199	12.8042	19.1843	37.2881	23.577	3	3	3	3	3	3	3	3	3	3
Trmt1l	Coc-alone	BOTH	BOTH	10.793	10.646	10.5779	12.524	14.3135	12.6342	10.793	10.6739	11.8635	13.5054	18.3077	14.8673	0.00115194	1	24	18	1.3534	0.703704	0.000197498	1	24	16	2.16898	0.783333	1.12841	0.525882	0.116042	0.935388	1.13895	1.49407	1.12841	0.813064	0.664148	0.000919239	2.94633	2.36317	3	3	3	3	3	3	3	3	3	2
Fam129a	NEITHER	NEITHER	NEITHER	0.279071	0.371878	0.313129	0.359673	0.441318	0.406382	0.279071	0.315872	0.351616	0.273344	0.247792	0.328902	1	1	22.1818	15.6364	0.0195448	0.274074	1	1	22.1818	6.54545	0.0150459	0.0222222	0.0370092	0.0361544	0.107543	0.0702068	0.0627513	0.175216	0.0370092	0.11163	0.04655	0.0778823	0.0955597	0.0200988	3	3	3	3	3	3	3	3	3	3
Edem3	NEITHER	NEITHER	NEITHER	9.01399	8.56988	8.98068	9.87588	13.0788	10.5634	9.01399	8.5872	8.54752	9.94346	13.4528	11.5502	0.270375	1	20	16	0.539395	0.45	0.397664	1	24	18	0.627027	0.407407	0.590348	1.01128	0.917145	0.00168291	3.48334	4.06801	0.590348	0.345583	0.160435	2.72148	3.37286	4.8466	3	3	3	2	3	3	3	3	3	3
Colgalt2	NEITHER	Sal-alone	Sal-alone	1.44942	1.17189	1.32925	1.3924	1.7122	1.93755	1.44942	1.24344	1.36386	1.24776	1.77479	1.67611	0.00371463	1	24	18	0.0776545	0.659259	0.212923	1	24	19	0.202063	0.466667	0.14029	0.193543	0.0361683	0.00984614	0.339418	0.520262	0.14029	0.146849	0.199798	0.00164049	0.435416	0.192957	3	3	3	3	3	3	3	3	3	2
Apobec4	NEITHER	NEITHER	NEITHER	0.0202016	0.0448287	0.0857972	0.043657	0.0270612	0	0.0202016	0.0194667	0	0.0140554	0	0	0.168827	1	24	10	0.0328049	0.5	1	1	22.1818	6.54545	0.0192485	0.271605	0.0175372	0.054697	0.000294156	0.0152635	0.026345	0	0.0175372	0.0172017	0	0.0198773	0	0	3	3	2	3	3	2	3	3	2	2
Arpc5	NEITHER	Coc-alone	BOTH	54.7327	44.9222	51.8585	51.5142	67.5386	61.2991	54.7327	50.3806	46.3202	44.6988	85.2309	61.4958	0.0268891	1	24	18	1.71162	0.57037	0.00371463	1	20	18	7.66221	0.659259	3.05498	6.2034	2.42253	2.54689	11.3678	15.7974	3.05498	4.07571	3.76185	15.6655	6.84982	9.08373	3	3	3	3	3	3	3	3	3	3
Ncf2	NEITHER	NEITHER	NEITHER	0.856344	0.786792	0.627638	0.759822	0.611554	0.78264	0.856344	0.983019	0.750934	0.992738	0.661013	0.659103	1	1	22.1818	7.63636	0.0283439	0.22963	0.397664	1	24	5	0.082199	0.407407	0.181376	0.0652786	0.125417	0.121333	0.188629	0.28727	0.181376	0.11018	0.0710589	0.39052	0.141005	0.329161	3	3	3	3	3	3	3	3	3	3
Nmnat2	NEITHER	NEITHER	NEITHER	30.6229	29.8707	28.3653	30.0443	20.3766	24.8568	30.6229	27.3994	29.3244	27.8281	15.4029	28.472	0.585635	1	24	5	1.40983	0.377778	0.80914	1	24	2	0.544826	0.377358	1.70222	2.07632	2.49285	1.42021	5.13526	7.1208	1.70222	0.58563	2.0467	0.0373352	3.39568	0.158604	3	3	3	3	3	3	3	3	3	2
Shcbp1l	NEITHER	Sal-alone	Sal-alone	0.742271	1.13641	1.51296	1.28445	1.05721	1.18608	0.742271	1.46726	1.31313	1.55919	1.30754	1.1724	0.00339007	1	20	10	0.260554	0.683333	0.210777	1	22	11	0.170355	0.451852	0.0494728	0.129609	0.289256	0.00844993	0.105007	0.302644	0.0494728	0.125278	0.334831	0.620829	0.533583	0.182989	3	3	3	2	3	3	3	3	3	3
Rgs8	NEITHER	NEITHER	NEITHER	49.3942	40.9061	45.5874	50.4767	43.9693	39.3535	49.3942	48.6859	46.7943	64.233	31.7557	40.283	0.703462	1	20	14	3.24131	0.362963	0.484262	1	24	6	4.68289	0.392593	5.13839	2.10874	5.58052	1.273	9.1333	4.47316	5.13839	5.48853	4.83595	26.1809	9.77324	3.698	3	3	3	3	3	3	3	3	3	3
Rgs16	NEITHER	NEITHER	NEITHER	3.05185	9.44755	3.10734	2.77616	12.0626	2.67292	3.05185	3.22052	2.96895	1.96219	1.99764	3.31626	1	1	22.1818	6.36364	0.0972111	0.125926	0.95533	1	20	2	0.577897	0.376344	0.203743	7.04563	0.898043	0.513506	9.0911	0.162041	0.203743	2.13988	0.0197	0.0636255	0.00299106	0.469211	3	3	3	3	3	3	3	3	2	2
Rnasel	NEITHER	NEITHER	NEITHER	1.31383	1.36427	1.42941	1.32632	0.943427	1.49918	1.31383	1.14967	1.34789	1.33234	0.99829	1.96542	1	1	22.1818	5.45455	0.122589	0.0666667	1	1	22.1818	8.90909	0.0834045	0.0666667	0.234344	0.133996	0.353016	0.190789	0.00277398	0.139348	0.234344	0.597059	0.52392	0.416099	0.254474	0.0112996	3	3	3	3	2	3	3	3	3	3
Teddm1b	NEITHER	NEITHER	Coc-alone	0.0138321	0.0266453	0.0447153	0.0477633	0.0278523	0.0494885	0.0138321	0.0356823	0.0602958	0.0466884	0.0478465	0.0079606	1	1	22.1818	12.5455	0.0143747	0.22963	0.0417483	1	22	11	0.0220789	0.548148	0.00143934	0.0324406	0.0408874	0.0206778	0.0295298	0.0520309	0.00143934	0.0243602	0.0359779	0.0435471	0.00918054	0.00756586	3	3	3	3	3	3	3	3	3	3
Teddm1a	NEITHER	NEITHER	NEITHER	0.0341025	0	0	0.041166	0.0321953	0.0485923	0.0341025	0.0457561	0.0329587	0.0671996	0	0.0250309	0.524654	1	24	18	0.0354842	0.4	1	1	22.1818	5.45455	0.00228806	0.1	0.0362781	0	0	0.019154	0.0279459	0.0575444	0.0362781	0.0246943	0.0339678	0.090454	0	0.0217173	3	2	3	3	3	3	3	3	3	3
Glul,Mir8114	NEITHER	NEITHER	NEITHER	416.599	437.458	363.518	403.205	386.265	380.34	416.599	417.692	364.506	385.75	282.452	385.005	1	1	22.1818	7.63636	8.25277	0.185185	0.397664	1	24	4	21.1001	0.407407	28.4911	37.2035	27.3048	0.55456	88.4897	96.7766	28.4911	73.8627	13.28	84.8962	54.327	84.0152	3	3	3	3	3	3	3	3	3	3
Zfp648	NEITHER	NEITHER	NEITHER	0.09589	0.101078	0.119884	0.0710242	0.0789923	0.23552	0.09589	0.12558	0.15244	0.126363	0.0610225	0.21361	0.839459	1	20	2	0.0416984	0.348148	1	1	22.1818	7.63636	0.0201997	0.0592593	0.08439	0.0685361	0.0598479	0.0217898	0.0472468	0.0912682	0.08439	0.0330864	0.0615123	0.0985468	0.0764299	0.0312847	3	3	3	3	3	3	3	3	3	3
Stx6	NEITHER	NEITHER	NEITHER	34.9921	35.3731	38.3298	35.8832	41.938	44.545	34.9921	37.6499	38.1173	38.6013	43.4401	41.4569	0.585635	1	24	18	2.2655	0.377778	0.132795	1	24	16	3.87487	0.481481	2.74754	5.08945	5.31605	2.91968	3.63154	4.15188	2.74754	4.97592	2.14846	6.21041	3.30566	3.39689	3	3	3	3	3	3	3	3	3	3
Acbd6	NEITHER	NEITHER	NEITHER	26.1957	27.9092	29.9197	26.7192	27.9051	30.8096	26.1957	28.0167	29.0245	25.1479	30.2693	32.3038	1	1	22.1818	7.63636	1.40796	0.037037	1	1	22.1818	6.54545	1.00216	0.05	1.92284	2.21926	1.15442	1.91411	5.19943	5.29127	1.92284	3.88578	0.0335876	4.511	12.1868	10.0993	3	3	3	3	3	3	3	3	2	3
Tor1aip2	NEITHER	NEITHER	NEITHER	20.8194	18.9438	18.2855	19.2656	23.0575	18.6962	20.8194	19.2513	18.9355	19.5886	23.5143	19.6967	0.397664	1	20	18	1.07134	0.407407	0.643419	1	20	18	1.5847	0.383333	1.12141	0.533689	1.32641	1.35093	4.40696	3.04567	1.12141	1.85098	1.16382	1.16727	0.0457498	3.98744	3	3	3	3	3	3	3	3	3	3
Nphs2	NEITHER	NEITHER	NEITHER	0.0236862	0.0187257	0	0.0117492	0	0	0.0236862	0.0112351	0.0197882	0	0.0235329	0.0385987	1	1	22.1818	6.36364	0.00928078	0.17284	1	1	22.1818	10.7273	0.00750132	0.158333	0.0245736	0.0234524	0	0.000393788	0	0	0.0245736	0.0108815	0.00662833	0	0.0244081	0.00303668	3	3	2	2	2	2	3	3	3	2
Abl2	NEITHER	NEITHER	NEITHER	11.3538	9.4487	11.2594	12.4648	9.44456	9.65674	11.3538	10.1741	11.3456	15.59	8.15672	9.86439	0.167981	1	20	14	0	0.466667	1	1	22.1818	8.36364	0.0305277	0.0814815	0.686943	1.07645	0.704765	0.504046	1.07578	0.387369	0.686943	0.625653	0.839072	9.23691	2.67538	1.93963	3	3	3	3	3	3	3	3	3	3
Angptl1	NEITHER	NEITHER	NEITHER	0.257497	0.349671	0.239453	0.221845	0.555128	0.24231	0.257497	0.332866	0.233504	0.362739	0.410288	0.411066	1	1	22.1818	6.54545	0.0181568	0.0814815	1	1	22.1818	14.7273	0.0555682	0.216667	0.0768457	0.10545	0.0680525	0.0320113	0.352368	0.0769796	0.0768457	0.102716	0.00117663	0.188972	0.115481	0.243024	3	3	3	3	3	3	3	3	2	3
2810025M15Rik	NEITHER	NEITHER	NEITHER	10.0531	12.3037	9.77213	9.81713	7.39677	11.589	10.0531	9.94408	11.0488	7.96913	7.48724	10.923	0.0741918	1	20	5	1.1866	0.533333	1	1	22.1818	5.45455	0.412792	0.214815	1.80491	1.87035	1.51978	0.815302	2.18363	0.0473762	1.80491	1.06826	1.52686	4.46593	2.82209	5.15126	3	3	3	3	3	2	3	3	3	3
BC026585	NEITHER	NEITHER	NEITHER	5.80355	5.77079	5.08147	5.74452	4.50104	4.07462	5.80355	5.21106	4.66672	4.4738	4.6318	4.39625	0.839459	1	24	5	0.696903	0.348148	0.212923	1	24	2	0.511549	0.466667	0.361782	0.287551	0.641583	1.21532	0.784719	0.84035	0.361782	0.119777	0.012735	2.01083	2.02262	0.788115	3	3	3	3	3	3	3	3	2	3
Sec16b	NEITHER	NEITHER	NEITHER	0.0983193	0.115749	0.049018	0.0547566	0.0498848	0.145785	0.0983193	0.0845769	0.0693466	0.0376198	0.150359	0.0979179	0.104105	1	20	4	0.014556	0.496296	0.484262	1	20	2	0.0010818	0.392593	0.0612347	0.0591385	0.0156051	0.0261745	0.0364178	0.0637749	0.0612347	0.03464	0.00544423	0.0139307	0.0331932	0.0237734	3	3	3	3	3	3	3	3	3	3
Astn1	NEITHER	NEITHER	NEITHER	44.9072	40.9779	46.7093	45.7294	51.4418	51.4362	44.9072	39.7809	43.6088	46.4594	63.6302	47.3621	1	1	22.1818	14.5455	2.10833	0.17037	0.262412	1	22	17	4.23009	0.437037	2.0866	2.15421	3.7234	1.91066	12.783	17.3225	2.0866	0.941334	2.8487	16.4492	11.5262	12.6505	3	3	3	3	3	3	3	3	3	3
Rfwd2	NEITHER	NEITHER	NEITHER	2.91976	2.84449	2.83591	2.8596	3.94386	3.45823	2.91976	3.08533	3.00465	2.92407	4.4509	3.51951	0.0554976	1	24	18	0.214416	0.55	0.0980841	1	24	18	0.300188	0.516667	0.00518309	0.106091	0.133605	0.331013	0.625394	0.61917	0.00518309	0.518359	0.154536	0.264152	0.360927	0.523648	2	3	3	3	3	3	2	3	3	3
Tnr	NEITHER	NEITHER	NEITHER	15.9295	13.6396	15.9222	17.02	13.3961	17.4579	15.9295	13.3641	14.9908	21.5666	12.2956	14.8515	1	1	22.1818	12.9091	0	0.0666667	1	1	22.1818	10.7273	1.01487	0.0962963	1.89002	3.06194	1.73475	0.842492	1.96977	0.0361332	1.89002	1.94072	2.16927	16.479	7.06247	5.74206	3	3	3	3	3	2	3	3	3	3
4930523C07Rik	NEITHER	NEITHER	NEITHER	0.532015	0.482754	0.408756	0.445439	0.622359	0.658946	0.532015	0.489045	0.52698	0.604856	0.465839	0.588061	0.0554976	1	24	21	0.134309	0.55	1	1	22.1818	8.72727	0.00377434	0.0222222	0.0132983	0.112899	0.00168433	0.133616	0.16992	0.113862	0.0132983	0.0843001	0.0524227	0.17211	0.035175	0.148459	3	3	2	3	3	3	3	3	3	3
Mrps14	NEITHER	NEITHER	NEITHER	15.2561	13.9007	15.8774	14.6013	13.1314	14.0908	15.2561	15.0406	14.9771	11.0343	11.2375	14.5928	1	1	22.1818	7.27273	0.0574942	0.0833333	0.210777	1	22	3	1.04475	0.451852	0.806521	1.0116	0.0220617	0.342471	3.00761	1.40491	0.806521	0.651731	0.674367	4.71906	3.72116	3.10817	3	3	2	3	3	3	3	3	3	3
Rc3h1	NEITHER	NEITHER	NEITHER	5.1851	5.17085	5.32407	6.04649	5.30894	5.11075	5.1851	4.90194	5.06113	6.27166	4.88733	5.18821	0.839459	1	20	14	0.110287	0.348148	1	1	22.1818	10.7273	0.110527	0.00740741	0.0387491	0.15411	0.654468	0.442117	0.822813	0.664786	0.0387491	0.35041	0.150849	2.8907	1.52052	1.41401	3	3	3	3	3	3	3	3	3	3
Serpinc1	NEITHER	Coc-alone	Coc-alone	0	0	0	0.395733	0	0	0	0.0405502	0.0463438	0	0	0.0216804	0.78451	1	22	13	0.609574	0.428571	0.00242761	1	20	6	0.0144939	0.741935	0	0	0	0.260333	0	0	0	0.00465206	0.0310583	0	0	0.0087037	2	2	2	3	2	2	2	3	3	2
Gas5	NEITHER	NEITHER	Sal-alone	12.5789	14.092	15.4805	15.7424	18.8228	17.2426	12.5789	15.1444	13.4391	13.0186	19.867	17.3845	0.0199069	1	24	16	1.62486	0.585185	0.782771	1	24	20	0.683136	0.366667	1.19646	0.779699	0.684365	0.606395	2.23349	4.2877	1.19646	0.879756	0.362405	3.10383	0.104935	2.55872	3	3	3	3	3	3	3	3	3	3
Cenpl	NEITHER	NEITHER	NEITHER	0.516891	0.5118	0.536224	0.516623	0.4627	0.616189	0.516891	0.471486	0.444256	0.453783	0.54458	0.59166	1	1	22.1818	6.54545	0.00792564	0.0518519	1	1	22.1818	10.7273	0.0296338	0.111111	0.210237	0.126951	0.0650224	0.0548684	0.0760955	0.179364	0.210237	0.0348357	0.139109	0.202364	0.288833	0.0133713	3	3	3	3	3	3	3	3	3	3
Ankrd45	NEITHER	NEITHER	Sal-alone	17.0562	14.9147	16.1042	17.4425	17.8813	19.0986	17.0562	16.4037	17.6302	17.7988	19.6555	18.6682	0.0268891	1	24	18	1.24232	0.57037	0.585635	1	24	16	0.744018	0.377778	0.422969	0.72467	0.702513	0.897395	2.31997	3.91735	0.422969	0.877809	1.05562	1.16005	2.90187	1.95751	3	3	3	3	3	3	3	3	3	3
Pigc	NEITHER	NEITHER	Coc-alone	3.58367	3.71404	3.62142	3.83196	5.296	4.22097	3.58367	3.71095	4.10068	4.07355	4.88169	4.07104	0.212923	1	24	18	0.377326	0.466667	0.0268891	1	24	16	0.333719	0.57037	0.435991	0.401068	0.377968	0.374373	0.0150755	0.409116	0.435991	0.390594	0.290245	0.387505	0.348742	0.291039	3	3	3	3	2	3	3	3	3	3
2810442N19Rik	NEITHER	NEITHER	NEITHER	0.153321	0.377169	0.243658	0.198493	0.178371	0.173478	0.153321	0.191952	0.13977	0.695097	0.211727	0.162281	1	1	22.1818	8.54545	0.0327711	0.0296296	1	1	22.1818	13.4545	0.0132297	0.0740741	0.0438081	0.285254	0.0246339	0.181631	0.0999311	0.151836	0.0438081	0.198929	0.0420262	1.00708	0.245031	0.18657	3	3	3	3	3	3	3	3	3	3
Dnm3os	NEITHER	NEITHER	NEITHER	0.00589241	0.00303549	0	0.00780697	0.0095142	0.00684988	0.00589241	0	0.00236126	0.0017621	0	0.00867826	0.703462	1	24	20	0.00423894	0.362963	1	1	22.1818	8.72727	0.00182101	0.258065	0.00233783	0.00270108	0	0.00676555	0.0107845	0.00643232	0.00233783	0	0.00204505	0.00249199	0	0.00635066	3	3	3	3	3	3	3	2	3	2
Vamp4	NEITHER	NEITHER	NEITHER	23.4982	21.8032	25.5287	23.5873	20.2877	23.7542	23.4982	22.8502	21.6185	20.2313	19.2054	23.1207	1	1	22.1818	11.6364	0.287889	0.0962963	0.262412	1	24	0	1.67139	0.437037	1.3249	0.480464	2.65715	1.45986	3.95195	1.01547	1.3249	0.660813	2.37341	0.854244	4.89423	0.889717	3	3	3	3	3	3	3	3	3	3
Myoc	NEITHER	NEITHER	NEITHER	0.186916	0.162473	0.176924	0.110555	0.609933	0.0615139	0.186916	0.211005	0.613858	0.167339	0.127949	0.13507	1	1	22.1818	10.1818	0.00878734	0.0166667	0.782771	1	24	7	0.0658521	0.366667	0.00789768	0.0613593	0.090055	0.0679015	0.729923	0.00660837	0.00789768	0.0917585	0.754626	0.127672	0.066165	0.00577097	2	3	3	3	3	3	2	3	3	3
Kifap3	NEITHER	NEITHER	NEITHER	75.4888	79.0985	78.8002	77.9051	111.993	93.825	75.4888	74.7365	76.663	70.1454	124.45	104.205	0.0741918	1	24	18	8.12176	0.533333	0.270375	1	24	19	6.6549	0.45	3.10665	8.35805	8.34564	5.63909	19.2438	0.408566	3.10665	0.0106066	3.6615	3.97674	16.3542	26.5481	3	3	3	3	3	2	3	2	3	3
Scyl3	NEITHER	NEITHER	NEITHER	6.74036	7.59146	8.2896	7.50141	10.4831	9.67866	6.74036	8.78456	8.23783	9.19534	10.1117	8.10339	1	1	22.1818	13.8182	0.0330958	0.318519	0.397664	1	24	14	0.555835	0.407407	0.19363	0.3205	0.78193	0.114649	2.5206	2.49684	0.19363	0.69821	0.541701	2.51265	1.73507	1.97337	3	3	3	3	3	3	3	3	3	3
Mettl18	NEITHER	NEITHER	NEITHER	3.65573	4.34477	4.81515	4.29857	4.91056	5.56613	3.65573	5.11284	4.39535	3.4122	5.69673	4.77058	1	1	22.1818	12	0.192561	0.244444	1	1	22.1818	11.8182	0.0785043	0.0222222	0.403929	0.2808	0.747467	1.01117	0.432591	0.44312	0.403929	0.652805	0.412537	1.00775	1.06466	0.38055	3	3	3	3	3	3	3	3	3	3
Sell	NEITHER	NEITHER	NEITHER	0.0175451	0.0347287	0.0220106	0.010004	0.0483934	0.0449435	0.0175451	0.0256674	0.0268772	0	0.0629883	0	1	1	22.1818	9.81818	0.00187363	0.118519	1	1	22.1818	6.36364	0.0071064	0.00833333	0.018204	0.0303098	0.00913864	0.00875258	0.0266061	0.0349955	0.018204	0.013565	0.00898682	0	0.0372876	0	3	3	3	3	3	3	3	3	3	3
F5	NEITHER	NEITHER	NEITHER	0.187127	0.0848454	0.14533	0.144804	0.156931	0.131987	0.187127	0.095423	0.0860679	0.153794	0.332007	0.163216	0.995356	1	20	16	0.0354791	0.333333	0.166094	1	20	18	0.0572843	0.483333	0.045094	0.046119	0.043221	0.061643	0.0144079	0.0541843	0.045094	0.0203739	0.015771	0.089472	0.304032	0.119668	3	3	3	3	3	3	3	3	2	3
Slc19a2	NEITHER	NEITHER	NEITHER	5.04612	4.73423	4.93142	4.69079	4.65799	4.4796	5.04612	5.05409	4.49052	4.70885	5.1244	4.95678	1	1	22.1818	7.27273	0	0.140741	0.703462	1	20	18	0.240105	0.362963	0.387933	0.492162	0.26902	0.472857	0.479983	0.383048	0.387933	0.696997	0.194627	0.310285	0.512708	0.347646	3	3	3	3	3	3	3	3	3	3
Ccdc181	NEITHER	Sal-alone	Sal-alone	10.0621	11.3572	10.2461	12.0375	31.4602	23.508	10.0621	12.8877	11.0934	10.2667	35.1573	21.0349	0.00945143	1	24	18	2.31618	0.660377	0.324227	1	24	18	1.54757	0.422222	1.91316	2.54715	0.00537401	1.6178	0.195232	10.0944	1.91316	3.05955	1.14517	0.794707	7.17969	7.20215	3	3	2	3	2	3	3	3	3	3
Nme7	NEITHER	NEITHER	NEITHER	12.0251	13.1836	13.4915	12.9389	20.964	17.9938	12.0251	13.6048	12.8548	12.5141	24.717	18.4652	0.270375	1	24	18	2.09452	0.45	0.424286	1	24	18	2.03088	0.416667	0.00325269	1.38013	1.42634	2.46653	4.73893	5.57899	0.00325269	1.22044	1.95912	1.67268	5.79639	4.72317	2	3	3	3	3	3	2	3	3	3
Dpt	NEITHER	NEITHER	NEITHER	0.0312473	0	0	0	0.0289581	0.0731842	0.0312473	0.0351923	0.0285032	0.0539566	0	0	0.0693366	1	24	21	0.072339	0.556604	1	1	22.1818	8.36364	0.0142081	0.0283019	0.038934	0	0	0	0.0285424	0.0572309	0.038934	0.0306601	0.0130015	0.0590709	0	0	3	3	2	2	3	3	3	3	3	3
Gm20743	NEITHER	NEITHER	NEITHER	0.51292	0.561661	0.351291	0.354048	0.515205	0.543512	0.51292	0.425484	0.544694	0.579719	0.142275	0.422367	1	1	22.1818	8.72727	0.00682924	0.140741	0.782771	1	20	8	0.133418	0.366667	0.246765	0.213689	0.179353	0.213871	0.1393	0.287274	0.246765	0.0493117	0.127382	0.0619052	0.00833537	0.101652	3	3	3	3	3	3	3	3	3	3
Gpr161	NEITHER	NEITHER	NEITHER	1.99581	1.85969	2.18956	2.09361	1.70126	1.52848	1.99581	1.54338	1.91296	2.48134	1.57297	1.62734	0.397664	1	24	10	0.110549	0.407407	1	1	22.1818	8.36364	0.00113973	0.037037	0.0211746	0.0901055	0.558833	0.186563	0.324239	0.23416	0.0211746	0.452153	0.219673	0.700765	0.186336	0.436361	3	3	3	3	3	3	3	3	3	3
Mpc2	NEITHER	NEITHER	Sal-alone	65.1283	74.9942	60.4692	58.4806	48.5561	61.237	65.1283	65.2761	64.4371	51.9644	43.0019	58.4119	0.0359403	1	20	4	5.7398	0.555556	1	1	22.1818	5.45455	1.52296	0.22963	3.68934	5.06495	3.67697	6.6014	18.364	19.2961	3.68934	10.1922	4.17253	25.2254	13.2277	20.5982	3	3	3	3	3	3	3	3	3	3
Adcy10	NEITHER	NEITHER	Coc-alone	0.012279	0.022703	0.0124446	0.0150237	0.0170877	0.0262446	0.012279	0.0121632	0.0212506	0.0393897	0.0165432	0	1	1	22.1818	6.72727	0.000923372	0.0666667	0.0299708	1	20	12	0.00537627	0.583333	0.00503818	0.00508372	0.0111144	0.008532	0.00591278	0.0120029	0.00503818	0.0045424	0.00727775	0.0380422	0.00861144	0	3	3	3	3	3	3	3	3	3	3
Creg1	NEITHER	NEITHER	NEITHER	13.0886	14.7301	13.298	12.6661	17.661	12.0969	13.0886	12.4085	12.0189	10.8187	14.9016	12.6456	1	1	22.1818	5.45455	0.361769	0.1	1	1	22.1818	11.6364	0.596554	0.05	0.596042	1.27435	1.05954	0.682677	5.16551	0.0601748	0.596042	2.03963	0.0740341	3.58454	1.96134	3.10816	3	3	3	3	3	2	3	3	2	3
Cd247	NEITHER	NEITHER	NEITHER	0.302389	0.41294	0.372258	0.576442	0.449201	0.0639291	0.302389	0.459438	0.33648	0.156447	0.0779322	0.666558	0.0809096	1	20	12	0.113927	0.511111	0.0980841	1	20	4	0.214539	0.516667	0.185729	0.150366	0.201614	0.152052	0.203764	0.0504894	0.185729	0.150171	0.171715	0.139083	0.0223079	0.355197	3	3	3	3	3	3	3	3	3	3
Ildr2	NEITHER	NEITHER	NEITHER	11.7083	13.2087	12.603	12.3893	16.0744	13.4809	11.7083	9.34688	14.9424	11.5881	12.7533	12.297	1	1	22.1818	14.7273	0.00433264	0.0666667	1	1	22.1818	13.6364	0.583717	0.17037	2.41689	3.53376	2.49211	0.496332	7.05808	3.24541	2.41689	1.11423	5.19392	3.21527	2.26639	0.202367	3	3	3	3	3	3	3	3	3	3
Tada1	NEITHER	NEITHER	NEITHER	25.0591	23.0786	23.6958	24.6614	22.7098	21.2424	25.0591	23.5772	24.1387	23.7845	22.7637	23.435	1	1	22.1818	9.27273	0.516837	0.037037	1	1	22.1818	7.45455	0.0908889	0.214815	0.501836	0.733913	1.62077	1.66932	2.37385	0.457101	0.501836	0.817099	1.03713	3.12095	1.66116	0.852714	3	3	3	3	3	3	3	3	3	3
Fam78b	NEITHER	NEITHER	NEITHER	8.932	7.09659	8.02915	8.09411	9.85775	10.0905	8.932	8.28453	7.67735	11.4249	12.9614	9.22564	0.0809096	1	20	18	0.63535	0.511111	0.324227	1	20	16	0.948386	0.422222	0.67209	0.637731	0.369533	0.481783	1.22926	3.53561	0.67209	1.64169	0.781476	5.61911	4.23607	2.90389	3	3	3	3	3	3	3	3	3	3
Tmco1	NEITHER	NEITHER	NEITHER	7.97524	7.80477	7.26622	7.29419	5.98957	6.64906	7.97524	7.23691	7.63898	6.95202	5.08211	6.82902	0.839459	1	24	4	0.164805	0.348148	0.145472	1	24	4	0.4165	0.509434	0.879581	0.294314	0.412896	0.727935	2.29577	1.46531	0.879581	0.0254771	0.606692	0.00166877	1.63778	1.3402	3	3	3	3	3	3	3	2	3	2
Aldh9a1	NEITHER	NEITHER	NEITHER	14.6235	15.2657	14.306	14.2755	12.3184	13.2747	14.6235	13.9193	12.0912	12.3163	12.335	12.0827	0.167981	1	24	6	1.52332	0.466667	0.166094	1	24	2	1.24246	0.483333	0.860977	0.850054	2.16887	2.10349	1.38645	1.53457	0.860977	1.37548	0.0497803	2.22467	1.68294	1.07659	3	3	3	3	3	3	3	3	2	3
Rxrg	NEITHER	NEITHER	NEITHER	47.7185	42.2632	45.8588	47.4649	65.6175	46.6061	47.7185	43.409	40.2949	48.4823	39.8811	47.4288	0.166094	1	24	18	6.65692	0.483333	1	1	22.1818	9.63636	0	0.00740741	9.66761	4.23471	4.35235	4.84699	0.304339	16.9424	9.66761	7.16342	12.686	8.34565	7.69835	12.1559	3	3	3	3	2	3	3	3	3	3
Rgs5	NEITHER	NEITHER	NEITHER	22.9732	20.8956	24.902	22.7179	32.5971	25.0831	22.9732	25.9909	25.7179	17.0114	29.6287	23.0814	1	1	22.1818	14.5455	0.500516	0.216667	1	1	22.1818	6.54545	1.62177	0.0814815	4.72	0.136259	2.57064	1.37932	9.37685	8.07939	4.72	3.86991	2.30477	6.04403	12.519	8.79447	3	2	3	3	3	3	3	3	3	3
1700084C01Rik	Coc-alone	Coc-alone	BOTH	8.63169	7.54937	4.82938	5.47964	8.80004	8.34118	8.63169	6.98959	4.88168	6.28833	6.75573	10.3772	0.0359403	1	20	18	2.18733	0.555556	0.000931351	1	20	2	1.71553	0.754717	0.760425	1.80787	1.11818	0.392165	1.6856	0.789204	0.760425	0.250315	0.0168716	3.07914	0.0911673	0.245326	3	3	3	3	3	3	3	3	2	3
3110045C21Rik	NEITHER	NEITHER	NEITHER	0.409957	0.489141	0.424439	0.360862	0.518751	0.821527	0.409957	0.338138	0.460534	0.0917013	0.592097	0.445409	1	1	22.1818	9.81818	0.0212376	0.0222222	1	1	22.1818	9.81818	0.0448049	0.133333	0.0806621	0.194664	0.0894606	0.238885	0.294321	0.402495	0.0806621	0.25354	0.157382	0.130041	0.247357	0.00218213	3	3	3	3	3	3	3	3	3	3
1700015E13Rik	NEITHER	Sal-alone	BOTH	0.052486	0.097739	0.246047	0.190695	0	0.0735509	0.052486	0.168337	0.136985	0.080149	0	0.0412872	0.00511648	1	20	8	0.137706	0.688679	0.0257916	1	20	8	0.058495	0.591667	0.0455775	0.000517602	0.00786277	0.0993083	0	0.0681383	0.0455775	0.102395	0.0979274	0.0028338	0	0.0410387	3	2	3	3	2	3	3	3	3	2
Olfml2b	NEITHER	Sal-alone	Sal-alone	1.48978	1.8623	1.35715	1.27403	1.16584	1.67141	1.48978	1.41541	1.36665	1.26069	1.1891	1.54914	0.00255268	1	20	4	0.229025	0.674074	1	1	22.1818	6.72727	0.0657571	0.259259	0.34924	0.0985838	0.179093	0.0549586	0.267674	0.149489	0.34924	0.508522	0.22676	0.317967	0.189274	0.129387	3	3	3	3	3	3	3	3	3	3
Fcgr4	NEITHER	NEITHER	NEITHER	0.23944	0.216731	0.0778341	0.172329	0.138809	0.172174	0.23944	0.301318	0.152025	0.199232	0.086931	0.217219	0.210777	1	24	0	0.0539621	0.451852	0.585635	1	24	4	0.0319711	0.377778	0.075355	0.0249476	0.0384244	0.0608359	0.00711506	0.0402236	0.075355	0.203452	0.0399016	0.0597728	0.0771248	0.0860981	3	3	3	3	3	3	3	3	3	3
Cfap126	NEITHER	NEITHER	NEITHER	0.702785	1.05916	1.16543	1.51389	0.883407	1.16874	0.702785	1.03436	2.24889	2.2877	4.60811	1.9922	1	1	22.1818	12.7273	0.0909618	0.264151	1	1	22.1818	13.6364	0.303118	0.22963	0.0869384	0.0270468	0.849455	1.00376	0.0268856	0.495414	0.0869384	0.926091	0.783651	3.46992	5.75482	1.27588	3	2	3	3	2	3	3	3	3	3
Mpz	NEITHER	NEITHER	NEITHER	0.231378	0.360912	0.314343	0.262663	0.494612	0.639188	0.231378	0.371889	0.466746	0.255482	0.290517	0.396888	1	1	22.1818	10.9091	0.0262796	0.0222222	0.585635	1	20	8	0.11119	0.377778	0.108241	0.104471	0.109278	0.078642	0.244789	0.255396	0.108241	0.14534	0.0829856	0.0602147	0.123822	0.223779	3	3	3	3	3	3	3	3	3	3
Nr1i3	NEITHER	NEITHER	NEITHER	0.386195	0.223908	0.355083	0.349331	0.249059	0.196561	0.386195	0.327262	0.262213	0.242956	0.278639	0.236252	1	1	22.1818	10.3636	0.0455728	0.111111	1	1	22.1818	7.45455	0.0118561	0.17037	0.210994	0.0931956	0.0541013	0.0927577	0.0843724	0.0335413	0.210994	0.0104795	0.116272	0.14129	0.109999	0.152722	3	3	3	3	3	3	3	3	3	3
Apoa2	NEITHER	NEITHER	NEITHER	1.04358	1.78233	1.05853	4.32473	1.80775	4.08834	1.04358	0.972329	0.698661	0.760955	2.5251	1.5658	0.585635	1	24	14	0.0865852	0.377778	0.212923	1	20	18	0.374111	0.466667	0.673232	0.565103	0.1613	1.43972	0.233082	4.22807	0.673232	0.291328	0.21076	0.774756	0.329653	0.508417	3	3	3	3	3	3	3	3	3	3
Adamts4	NEITHER	NEITHER	NEITHER	11.9851	18.3499	10.9674	12.8785	9.40017	10.802	11.9851	12.6524	9.1446	12.7136	6.09431	11.0613	0.340199	1	24	4	0.460397	0.433333	1	1	22.1818	5.63636	0.720285	0.274074	1.41491	2.69106	1.6429	0.059397	1.55341	4.09729	1.41491	5.68658	2.32233	3.23495	1.53478	2.51766	3	3	3	2	3	3	3	3	3	3
B4galt3	NEITHER	NEITHER	NEITHER	24.8825	22.8704	24.4492	26.0583	20.4269	26.3605	24.8825	21.4861	23.3179	23.6859	22.1115	23.6208	0.643419	1	24	18	1.41329	0.383333	1	1	22.1818	11.6364	0.414635	0.0814815	1.2028	1.27355	0.536917	0.479192	5.31633	0.134562	1.2028	1.94384	2.18592	1.91629	2.91055	4.85791	3	3	3	3	3	2	3	3	3	3
Dedd	NEITHER	NEITHER	NEITHER	12.5898	13.1525	12.7018	14.1289	11.304	11.7655	12.5898	13.7485	12.9245	12.991	8.71485	12.363	1	1	22.1818	11.4545	0.29532	0.214815	0.128293	1	22	6	0.536942	0.5	0.632214	0.821831	0.597223	0.18824	3.13442	2.84323	0.632214	1.27766	0.00643467	1.24088	1.78505	2.85886	3	3	3	3	3	3	3	3	2	3
Pfdn2	NEITHER	NEITHER	NEITHER	110.321	129.53	121.357	119.629	139.258	158.793	110.321	118.918	108.554	85.5151	140.296	150.919	0.995356	1	24	20	9.54453	0.333333	0.484262	1	20	2	1.82504	0.392593	2.07773	27.7137	17.4399	19.8129	19.4143	29.4292	2.07773	14.9914	5.94505	44.3303	56.717	29.2263	3	3	3	3	3	3	3	3	3	3
Pvrl4	NEITHER	NEITHER	NEITHER	0.921333	1.36481	0.933074	0.92742	1.00894	0.976455	0.921333	1.0161	1.13696	0.727316	0.647511	0.863784	1	1	22.1818	5.45455	0.0264704	0.0814815	0.0809096	1	20	6	0.176689	0.511111	0.179157	0.355411	0.143585	0.0222694	0.0948894	0.28629	0.179157	0.259179	0.353457	0.152299	0.0787491	0.153369	3	3	3	3	3	3	3	3	3	3
Arhgap30	NEITHER	NEITHER	NEITHER	0.737737	0.686386	0.795292	0.673465	0.867043	0.925641	0.737737	0.941367	0.723297	0.958374	0.859615	0.754412	0.132795	1	24	20	0.111939	0.481481	1	1	22.1818	12.3636	0	0.214815	0.0845139	0.0643817	0.214556	0.0479249	0.0941944	0.0777989	0.0845139	0.0812656	0.0449536	0.263906	0.108338	0.210895	3	3	3	3	3	3	3	3	3	3
Usf1	NEITHER	NEITHER	NEITHER	23.9899	28.2171	24.4572	23.9994	19.8715	22.1176	23.9899	26.178	24.8885	27.4319	19.8648	24.6577	0.585635	1	20	6	1.10931	0.377778	1	1	22.1818	8.54545	0.984016	0.0814815	2.00078	3.91376	0.742096	1.15217	5.64421	6.78548	2.00078	3.32229	1.24651	6.00222	8.2914	8.05902	3	3	3	3	3	3	3	3	3	3
Tstd1	NEITHER	NEITHER	NEITHER	1.01042	0.165031	0.141294	0.874482	0.299403	0.37611	1.01042	0.659187	0.465592	0.979918	0.558895	0.645949	0.47447	1	20	16	0.401741	0.408333	1	1	22.1818	10.5455	0.175878	0.140741	0.21394	0.00386363	0.138622	0.362111	0.263245	0.0194298	0.21394	0.549305	0.220338	0.709159	0.533985	0.300994	3	2	3	3	3	3	3	3	3	3
F11r	NEITHER	NEITHER	Coc-alone	2.56476	3.01143	2.43362	3.04922	2.8433	3.22741	2.56476	2.97464	2.49479	2.32823	1.88427	2.52004	1	1	22.1818	11.8182	0.0165752	0.0814815	0.0359403	1	24	4	0.352323	0.555556	0.318357	0.375316	0.0842281	0.168027	0.705179	0.383885	0.318357	0.497292	0.252479	0.191809	0.125975	0.645523	3	3	3	3	3	3	3	3	3	3
Alyref2	NEITHER	NEITHER	NEITHER	3.54573	3.37506	3.5021	2.92592	4.76503	4.45811	3.54573	3.82208	3.19763	3.25631	5.89389	4.17894	0.340199	1	22	12	0.350654	0.433333	0.94493	1	20	18	0.0729805	0.35	0.00187383	0.535525	0.498999	0.195817	1.1051	0.64014	0.00187383	0.300373	0.464428	1.16613	2.9476	0.726376	2	3	3	3	3	3	2	3	3	3
Cd244	NEITHER	NEITHER	NEITHER	0.0087407	0.00600876	0.00643688	0.00907236	0.0136353	0	0.0087407	0.0116752	0.0148103	0.00578087	0.00988527	0	1	1	22.1818	14.7273	0.00119408	0.166667	0.94493	1	24	8	0.00491542	0.35	0.00816494	0.00523736	0.00565323	0.00907986	0.00317803	0	0.00816494	0.0101917	0.00504134	0.00500743	0.00877133	0	3	3	3	3	3	2	3	3	3	3
Cd48	NEITHER	NEITHER	NEITHER	0.36311	0.479643	0.315218	0.456014	0.397304	0.469633	0.36311	0.450324	0.537302	0.467022	0.6686	0.43204	1	1	22.1818	8.72727	0.0183913	0.037037	1	1	22.1818	12.5455	0.0307854	0.318519	0.138146	0.0913373	0.104863	0.144258	0.292033	0.0694869	0.138146	0.107425	0.155365	0.13433	0.205649	0.13318	3	3	3	3	3	3	3	3	3	3
Slamf1	NEITHER	NEITHER	NEITHER	0.0504862	0.0162638	0.0183448	0.0259408	0	0.021336	0.0504862	0.0210829	0.0131324	0	0.041781	0.00760078	1	1	22.1818	9.45455	0.0018284	0.183333	0.467886	1	24	2	0.00112897	0.424528	0.0456374	0.0177188	0.0160227	0.0224657	0	0.0258204	0.0456374	0.0121218	2.41831e-05	0	0.0448934	0.00728811	3	3	3	3	2	3	3	3	2	2
Cd84	NEITHER	NEITHER	NEITHER	0.721167	0.779666	0.644744	0.557893	1.07815	0.851763	0.721167	0.931234	0.753553	0.791892	1.01002	0.642314	1	1	22.1818	10.7273	0.0356177	0.0666667	1	1	22.1818	12.5455	0.00605033	0.0666667	0.309295	0.183021	0.0762926	0.141495	0.00801152	0.445485	0.309295	0.200478	0.0405595	0.156679	0.208542	0.266289	3	3	3	3	2	3	3	3	3	3
Slamf6	NEITHER	NEITHER	NEITHER	0.0587315	0.0690611	0.0441199	0.0907038	0.106497	0.0867847	0.0587315	0.0684221	0.0854355	0.063092	0.117248	0.117974	0.703462	1	24	18	0.0251699	0.362963	0.585635	1	24	18	0.0267687	0.377778	0.0270385	0.0354581	0.0251992	0.0392915	0.0539084	0.0134995	0.0270385	0.0172393	0.0499431	0.0142572	0.0181795	0.0392696	3	3	3	3	3	3	3	3	3	3
Copa	NEITHER	Coc-alone	Coc-alone	46.5052	48.1301	46.6492	47.5704	51.894	50.217	46.5052	41.8135	44.2987	43.8326	56.733	52.5885	0.782771	1	24	18	1.80171	0.366667	0.00506932	1	24	18	5.84692	0.666667	1.12136	2.8414	3.75589	0.687755	3.99774	0.181585	1.12136	0.121905	2.35966	7.71447	2.54289	4.50597	3	3	3	3	3	2	3	2	3	3
Pex19	NEITHER	Coc-alone	Coc-alone	24.6948	25.6763	25.5729	23.6896	22.9223	24.484	24.6948	25.781	23.9186	23.1364	19.259	23.3625	0.995356	1	20	6	1.1226	0.333333	0.00533015	1	24	4	0.820456	0.644444	0.511944	2.6931	1.47175	0.664959	3.63857	3.88136	0.511944	1.04321	0.990222	1.71652	2.4909	3.46176	3	3	3	3	3	3	3	3	3	3
Dcaf8	NEITHER	NEITHER	NEITHER	36.1829	41.1133	40.4135	41.2749	38.6688	40.7401	36.1829	36.7391	37.064	32.845	31.2168	41.1579	1	1	22.1818	9.63636	1.70854	0.17037	0.104105	1	20	4	3.25997	0.496296	2.20959	2.98382	2.82089	2.62794	6.22039	5.14032	2.20959	3.86506	2.85046	1.56104	4.548	4.61873	3	3	3	3	3	3	3	3	3	3
Igsf8	NEITHER	NEITHER	Sal-alone	129.076	149.741	139.623	128.383	104.517	129.459	129.076	128.66	125.937	109.397	107.131	121.136	0.0359403	1	20	6	9.92142	0.555556	1	1	22.1818	5.45455	2.38121	0.214815	1.70844	20.2375	3.14313	7.4571	21.6427	31.566	1.70844	4.53219	11.932	17.8407	34.6705	33.9918	3	3	3	3	3	3	3	3	3	3
Kcnj10	NEITHER	NEITHER	NEITHER	43.1259	47.9524	27.4145	31.9928	59.5861	39.2591	43.1259	38.725	33.321	44.2315	43.3839	42.3639	0.0809096	1	20	18	7.38743	0.511111	1	1	22.1818	12.7273	1.49612	0.00740741	1.96313	10.3864	3.50814	4.78083	21.1591	6.23687	1.96313	15.2192	12.4643	11.9427	5.9724	18.757	3	3	3	3	3	3	3	3	3	3
Pigm	NEITHER	NEITHER	NEITHER	2.24902	2.40125	2.47773	2.35433	3.07319	2.54235	2.24902	2.25472	2.28193	1.98563	3.01524	2.65072	1	1	22.1818	12.5455	0	0.17037	1	1	22.1818	10.7273	0.0778589	0.0518519	0.295071	0.176167	0.179068	0.0787217	0.808622	0.610142	0.295071	0.496158	0.198506	0.376709	0.614034	0.911056	3	3	3	3	3	3	3	3	3	3
Slamf9	NEITHER	NEITHER	NEITHER	0.755029	0.850538	1.12022	0.775862	0.751108	0.815089	0.755029	0.995353	0.705385	0.392955	0.411722	0.872285	0.839459	1	20	8	0.123232	0.348148	0.132795	1	20	4	0.299376	0.481481	0.284824	0.196438	0.288421	0.22666	0.302946	0.281563	0.284824	0.631824	0.273491	0.349178	0.167743	0.044557	3	3	3	3	3	3	3	3	3	3
Igsf9	NEITHER	BOTH	BOTH	2.68388	3.34109	3.1539	2.44248	1.81265	2.78349	2.68388	4.30259	4.47019	6.17195	1.44982	2.61889	0.00371463	1	20	6	0.519158	0.659259	0.00533015	1	20	8	1.61449	0.644444	0.159419	0.216836	0.756224	0.133336	0.462746	1.00528	0.159419	1.04864	0.340286	3.1516	0.320557	1.11775	3	3	3	3	3	3	3	3	3	3
Tagln2	NEITHER	NEITHER	NEITHER	9.30822	11.0733	9.0219	8.83332	10.8254	8.33243	9.30822	11.3095	10.7735	8.8011	10.6231	9.10243	1	1	22.1818	7.27273	0.14093	0.0814815	1	1	22.1818	7.45455	0.562318	0.0222222	1.20869	1.87357	0.709935	1.16708	2.19223	0.60478	1.20869	1.79317	1.13954	6.66086	1.95406	1.05266	3	3	3	3	3	3	3	3	3	3
Cfap45	NEITHER	NEITHER	NEITHER	0.837384	0.802872	1.0818	1.07292	3.53556	1.4578	0.837384	0.741134	1.27864	1.04305	4.70436	2.49195	0.484262	1	24	16	0.246724	0.392593	0.167981	1	24	16	0.448691	0.466667	0.137027	0.044953	0.43493	0.661088	3.72322	0.616551	0.137027	0.612977	0.152129	0.997846	4.78886	1.28876	3	3	3	3	3	3	3	3	3	3
Vsig8	NEITHER	NEITHER	NEITHER	0.326576	0.48587	0.388301	0.230299	0.0671195	0.419007	0.326576	0.561533	0.351286	0.299207	0.198706	0.260566	0.0623201	1	20	6	0.191665	0.525926	0.192181	1	24	6	0.0848938	0.490566	0.157849	0.235993	0.0887209	0.168033	0.0284306	0.239654	0.157849	0.00132653	0.175352	0.199112	0.118055	0.00328663	3	3	3	3	3	3	3	2	3	3
Aim2	NEITHER	NEITHER	NEITHER	1.08125	1.61701	1.848	1.71433	2.80407	2.10261	1.08125	1.45841	1.58433	0.915811	2.62275	1.96871	0.210777	1	24	14	0.357754	0.451852	1	1	22.1818	10.9091	0.10566	0.17037	0.216557	0.238832	0.373249	0.348357	0.756458	0.696162	0.216557	0.421614	0.233604	0.188365	0.502877	0.655437	3	3	3	3	3	3	3	3	3	3
Pyhin1	NEITHER	NEITHER	NEITHER	0.0313572	0.0322448	0.0328554	0.0249238	0.0340095	0.0421605	0.0313572	0.030724	0.0282701	0.00976553	0.0367745	0.0539697	1	1	22.1818	8.72727	0.00253659	0.155556	0.262412	1	20	2	0.00842023	0.437037	0.0204386	0.0187361	0.0159777	0.014766	0.0211426	0.0135618	0.0204386	0.015571	0.029631	0.0109509	0.0265008	0.0372147	3	3	3	3	3	3	3	3	3	3
Pydc3	NEITHER	NEITHER	NEITHER	0.0160852	0.0232012	0	0.00709982	0.0729435	0.0361291	0.0160852	0.0108934	0.0116187	0	0.0837664	0.0413677	0.524654	1	24	21	0.0166262	0.4	0.189508	1	20	18	0.0166183	0.475	0.0178554	0.0305747	0	0.00622843	0.0648603	0.010611	0.0178554	0.0104408	2.30517e-05	0	0.038919	0.0318209	3	3	2	3	3	3	3	3	2	3
Spta1	NEITHER	NEITHER	NEITHER	0.00341751	0	0.00472192	0	0.00636842	0	0.00341751	0.00708934	0.00378422	0	0	0	1	1	22.1818	12.5455	0.00091061	0.0645161	0.222732	1	24	6	0.00578159	0.518519	0.000138741	0	0.00409004	0	0.00552392	0	0.000138741	0.00877993	0.00376705	0	0	0	2	3	3	2	3	2	2	3	3	2
Fmn2	NEITHER	NEITHER	NEITHER	15.4541	13.5891	15.6841	15.265	17.7801	18.1025	15.4541	12.8845	13.9486	15.3185	20.6052	16.3969	1	1	22.1818	12.7273	0.176757	0.125926	0.262412	1	24	18	0.70244	0.437037	0.615387	0.855035	0.875861	0.529277	4.36416	5.13719	0.615387	0.597713	1.69314	5.20081	5.91448	4.17421	3	3	3	3	3	3	3	3	3	3
Kmo	NEITHER	NEITHER	NEITHER	0	0.0631458	0	0.0382663	0.12723	0.0300198	0	0.00954807	0.0517246	0.0136442	0.200844	0	1	1	22.1818	15.6364	0.00917193	0.179245	1	1	22.1818	12.5455	0.00679676	0.283019	0	0.0639792	0	0.0299931	0.152678	0.0260962	0	0.00843251	0.0677433	0.0135846	0.292822	0	2	3	2	3	3	3	2	3	3	3
Exo1	NEITHER	NEITHER	NEITHER	0.0613142	0.0855102	0.100018	0.066934	0.12085	0.127245	0.0613142	0.0885123	0.0603724	0.116665	0.0859129	0.125943	1	1	22.1818	8.90909	0.00266721	0.0333333	1	1	22.1818	13.8182	0.0054222	0.183333	0.000342098	0.0279877	0.03467	0.0381643	0.102207	0.0428547	0.000342098	0.0304894	0.0223003	0.0462722	0.0406644	0.053757	2	3	3	3	3	3	2	3	3	3
Becn2	NEITHER	NEITHER	NEITHER	0.0513936	0.071182	0.0816068	0.107434	0.034437	0.0635205	0.0513936	0.0530414	0.0888659	0.0577544	0.0598147	0.100589	0.703462	1	20	8	0.0405474	0.362963	1	1	22.1818	12	0.00255253	0.0518519	0.0240231	0.0353279	0.0353322	0.0264491	0.00498514	0.0576723	0.0240231	0.0268796	0.0705862	0.0410093	0.0186792	0.0835762	3	3	3	3	3	3	3	3	3	3
Sdccag8	NEITHER	NEITHER	Coc-alone	6.56038	8.03722	7.41505	8.27624	11.8182	11.2198	6.56038	7.93857	7.14504	8.31877	13.6138	10.7131	0.0623201	1	24	18	2.11204	0.525926	0.0475564	1	24	16	1.43577	0.540741	0.50671	1.44282	0.908098	1.06084	1.86986	1.3747	0.50671	0.983146	0.0913959	1.73714	2.82726	1.28915	3	3	3	3	3	3	3	3	3	3
Zbtb18	NEITHER	Sal-alone	Sal-alone	30.8094	27.2877	31.5515	30.5719	43.3123	40.4272	30.8094	29.87	35.3483	30.0331	41.8564	36.678	0.00371463	1	24	18	3.71804	0.659259	1	1	22.1818	13.6364	0.650037	0.125926	2.90538	2.26613	2.60667	1.2066	11.0375	6.87839	2.90538	4.19589	4.49857	4.28483	15.015	5.44211	3	3	3	3	3	3	3	3	3	3
Gm16432	NEITHER	NEITHER	NEITHER	0.184187	0.13499	0.228572	0.257521	0.290318	0.172844	0.184187	0.358453	0.181912	0.356371	0.300206	0.178564	0.522334	1	24	16	0.0293039	0.415094	1	1	22.1818	10.3636	0.00107017	0.155556	0.0782343	0.000348604	0.112402	0.0822771	0.122954	0.00211637	0.0782343	0.0635857	0.0617902	0.27995	0.146459	0.127096	3	2	3	3	3	2	3	3	3	3
Desi2	NEITHER	NEITHER	NEITHER	7.65133	6.56761	7.14626	7.72028	7.21658	6.62453	7.65133	6.71749	6.79862	7.2878	6.90377	7.42043	0.0623201	1	20	14	0.36445	0.525926	0.995356	1	24	20	0.634522	0.333333	0.0239174	0.523297	0.161445	0.247805	0.46887	0.399784	0.0239174	0.260102	0.334871	0.709599	1.33794	0.798477	3	3	3	3	3	3	3	3	3	3
Cox20	NEITHER	NEITHER	NEITHER	34.7464	39.969	36.4493	37.7226	46.5882	44.5215	34.7464	39.034	36.7819	27.5554	58.1089	47.3639	0.397664	1	24	18	4.58149	0.407407	0.585635	1	24	20	2.8635	0.377778	2.7755	5.88319	6.10796	2.80773	7.37575	3.96107	2.7755	1.88747	3.93116	18.18	23.6193	6.35615	3	3	3	3	3	3	3	3	3	3
Efcab2	NEITHER	NEITHER	NEITHER	4.11666	4.31014	4.07416	4.46232	7.10938	5.81189	4.11666	3.86719	3.77219	4.09962	6.8671	5.98095	1	1	22.1818	15.6364	0.0479078	0.259259	0.210777	1	24	18	0.684875	0.451852	0.385088	0.593783	1.01927	0.363809	2.75715	2.35856	0.385088	0.581746	0.139374	0.554768	0.738478	2.78242	3	3	3	3	3	3	3	3	3	3
Kif26b	NEITHER	NEITHER	Sal-alone	3.08286	2.59659	2.93322	3.673	2.48933	2.15082	3.08286	2.80907	2.99792	3.14115	1.9626	2.27243	0.0107862	1	20	12	0.169861	0.633333	0.782771	1	24	8	0.364471	0.366667	0.709974	0.00605991	0.223409	0.353752	0.299194	0.257305	0.709974	0.158679	0.432125	0.0651882	0.827932	0.829297	3	2	3	3	3	3	3	3	3	2
Cnst	Sal-alone	Sal-alone	Sal-alone	24.9045	24.2645	24.8136	26.8725	32.6126	27.4678	24.9045	25.858	26.5605	29.3364	29.7188	28.1069	0.000755029	1	24	18	1.86945	0.718519	1	1	22.1818	13.6364	0.800123	0.214815	2.85886	1.14512	2.33036	1.39093	4.05687	0.523657	2.85886	3.59938	2.104	5.79156	8.51131	4.78741	3	3	3	3	3	3	3	3	3	3
Sccpdh	NEITHER	NEITHER	Coc-alone	38.0691	42.4109	32.1803	31.1636	49.836	43.0908	38.0691	35.8864	30.9059	29.7865	52.2242	44.649	0.397664	1	21.3333	1.33333	4.23505	0.407407	0.0359403	1	20	18	8.83551	0.555556	1.14011	2.60993	4.01066	2.1614	11.3183	12.1518	1.14011	10.2029	5.40893	9.80562	11.067	14.3546	3	3	3	3	3	3	3	3	3	3
Cdc42bpa	NEITHER	NEITHER	Sal-alone	30.8667	32.4743	31.5712	33.9589	47.5182	40.6159	30.8667	32.5411	32.4069	45.4802	41.0477	40.8285	0.0268891	1	24	18	3.29285	0.57037	1	1	22.1818	13.6364	0.597737	0.185185	0.935102	3.48131	2.89505	1.93667	10.7025	10.0008	0.935102	2.50814	2.43058	25.5744	11.0332	14.3804	3	3	3	3	3	3	3	3	3	3
Itpkb	NEITHER	NEITHER	NEITHER	6.81165	7.7135	4.70349	5.85288	6.35091	4.71543	6.81165	5.50892	5.50063	6.08654	4.84317	5.53485	1	1	22.1818	7.45455	0.585691	0.2	1	1	22.1818	9.45455	0.279878	0.0814815	1.10463	0.420781	0.52523	1.01747	0.596999	0.395629	1.10463	2.15725	2.03589	1.97676	0.986143	0.946578	3	3	3	3	3	3	3	3	3	3
Mir6904,Parp1	NEITHER	NEITHER	NEITHER	15.6238	17.9841	16.6928	18.2115	20.0167	20.5944	15.6238	17.5493	18.2564	20.2805	19.1565	21.296	0.262412	1	24	18	2.45451	0.437037	0.703462	1	24	16	1.83862	0.362963	0.530051	1.72923	1.75643	1.52241	1.84476	0.970694	0.530051	2.34512	0.53023	4.99465	1.54753	1.9129	3	3	3	3	3	3	3	3	3	3
Lin9	NEITHER	NEITHER	Sal-alone	1.14725	1.14809	1.44964	1.43569	2.44096	1.94708	1.14725	1.24607	1.39599	1.20207	3.06173	1.99693	0.0145769	1	24	16	0.190466	0.6	0.270375	1	24	16	0.200889	0.45	0.11702	0.0905196	0.103535	0.103496	0.958626	1.05247	0.11702	0.26594	0.138196	0.382208	0.0027365	0.924256	3	3	3	3	3	3	3	3	3	3
Acbd3	NEITHER	BOTH	BOTH	9.81378	9.87918	9.5936	10.4378	18.6477	10.8392	9.81378	9.25113	9.4408	10.1313	21.5067	15.4491	0.00506932	1	24	18	0.783899	0.666667	0.00533015	1	24	18	0.963652	0.644444	0.670812	0.929325	1.09671	0.27661	6.55638	0.138522	0.670812	0.400421	0.510094	0.760871	3.05971	7.9795	3	3	3	3	3	2	3	3	3	3
Sde2	NEITHER	Coc-alone	Coc-alone	10.5848	8.34609	9.85717	9.59992	10.9004	11.0809	10.5848	9.23449	8.80692	9.15252	12.4162	10.9455	0.703462	1	20	18	1.02816	0.362963	0.00339007	1	20	18	1.31947	0.683333	0.708819	0.645412	0.43419	0.748263	1.66461	2.54559	0.708819	0.535624	0.00783474	0.569496	2.40303	2.2127	3	3	3	3	3	3	3	3	2	3
Lefty2	NEITHER	NEITHER	NEITHER	0.105942	0.0978332	0.105921	0.0858089	0.0574206	0.179602	0.105942	0.0343464	0.10237	0.0836233	0.101047	0.127146	1	1	22.1818	5.63636	0.0120451	0.2	1	1	22.1818	11.6364	0.0100132	0.0740741	0.0329934	0.0870621	0.0453925	0.0716997	0.036755	0.142371	0.0329934	0.0305374	0.0642118	0.128605	0.0762623	0.0748443	3	3	3	3	3	3	3	3	3	3
Pycr2	NEITHER	NEITHER	NEITHER	20.3533	23.8238	21.1786	19.7029	12.6922	15.6512	20.3533	22.104	21.9991	20.5523	6.30039	17.5375	0.0623201	1	24	6	1.79252	0.525926	0.413439	1	20	8	1.22542	0.433962	1.68681	1.40645	0.985685	1.23933	8.27726	8.13486	1.68681	0.830988	0.00374767	4.33148	0.0149765	9.57973	3	3	3	3	3	3	3	3	2	3
Lefty1	NEITHER	NEITHER	NEITHER	0.710714	0.791854	0.650197	0.66245	0.717041	0.48497	0.710714	0.879384	0.612403	0.640907	0.351386	0.464934	1	1	22.1818	8.36364	0.0124696	0.0814815	0.167981	1	24	5	0.260385	0.466667	0.177717	0.261953	0.280592	0.22002	0.410274	0.151564	0.177717	0.330526	0.119879	0.502687	0.0250295	0.171049	3	3	3	3	3	3	3	3	3	3
Tmem63a	NEITHER	NEITHER	NEITHER	20.2319	29.1823	16.6776	17.2648	20.1165	15.1486	20.2319	15.9934	17.3717	21.9499	11.9277	15.0046	0.839459	1	24	4	2.26423	0.348148	1	1	22.1818	8.36364	0	0.132075	2.22204	2.50162	0.856373	3.42292	3.70509	2.75137	2.22204	0.122471	3.89347	5.73664	0.0357089	3.77115	3	3	3	3	3	3	3	2	3	3
Cnih4	NEITHER	NEITHER	NEITHER	9.88165	10.9656	10.5588	11.083	8.3152	9.23591	9.88165	10.4506	10.5564	9.39601	5.68407	9.71833	1	1	22.1818	9.45455	0.208114	0.185185	0.0741918	1	20	8	0.668902	0.533333	0.376138	0.726731	0.98705	0.575151	2.27907	2.83709	0.376138	0.619224	0.00381838	1.70316	2.06283	1.81371	3	3	3	3	3	3	3	3	2	3
Cnih3	NEITHER	NEITHER	NEITHER	14.4829	12.1993	12.8901	9.74817	5.75919	13.4919	14.4829	8.74581	13.8846	8.28827	5.91131	13.9249	0.167981	1	24	2	2.89157	0.466667	0.839459	1	24	2	2.93038	0.348148	2.08319	1.44882	3.65683	2.15638	1.74746	3.87293	2.08319	1.75695	3.11643	3.69042	0.402141	8.77161	3	3	3	3	3	3	3	3	3	3
Srp9	NEITHER	NEITHER	NEITHER	23.5724	22.9404	22.8755	21.6076	22.0326	24.6496	23.5724	22.8855	21.4358	18.306	23.7404	24.9711	0.585635	1	20	2	0.986626	0.377778	0.324227	1	24	1	1.38543	0.422222	0.891273	2.34845	1.68309	1.65459	2.74295	2.21346	0.891273	0.56994	1.29232	6.85099	7.8446	4.07507	3	3	3	3	3	3	3	3	3	3
1700047M11Rik	NEITHER	NEITHER	NEITHER	11.8652	20.2483	11.5384	10.0697	10.3242	9.04372	11.8652	10.8728	10.2493	16.5639	9.11844	9.10275	0.0623201	1	24	5	2.05556	0.525926	1	1	22.1818	10.3636	0.213366	0.05	3.11598	1.52642	0.960379	1.54833	1.08006	2.68924	3.11598	0.0460327	1.27715	8.25657	1.53961	1.65339	3	3	3	3	3	3	3	2	3	3
Trp53bp2	NEITHER	NEITHER	NEITHER	7.81841	9.07137	7.61212	7.46422	13.6206	10.5351	7.81841	8.38558	7.13499	9.96925	13.1599	9.51449	0.524654	1	24	20	0.753387	0.4	0.424286	1	21.3333	17.3333	1.15747	0.416667	0.814887	0.00600334	0.503218	0.0740514	4.41919	3.04314	0.814887	1.47089	0.00890247	2.3976	1.46331	3.57232	3	2	3	3	3	3	3	3	2	3
Susd4	NEITHER	NEITHER	NEITHER	42.3981	37.3501	41.8914	40.0845	32.1526	37.8728	42.3981	35.9941	40.0248	44.6299	33.5691	35.8197	1	1	22.1818	7.27273	0.303355	0.185185	1	1	22.1818	8.18182	0.297011	0.111111	1.56216	1.9114	2.25836	1.26579	4.53246	3.82506	1.56216	1.7012	0.573337	9.63949	2.37507	6.08442	3	3	3	3	3	3	3	3	3	3
Tlr5	NEITHER	NEITHER	NEITHER	0.196132	0.122353	0.189503	0.177635	0.207127	0.180232	0.196132	0.154509	0.139248	0.191616	0.218773	0.148468	1	1	22.1818	12.7273	0.019553	0.0666667	1	1	22.1818	13.6364	0.0173902	0.0962963	0.0209595	0.000514774	0.059273	0.115079	0.0771511	0.0447671	0.0209595	0.0887525	0.00740862	0.0632133	0.0312679	0.0627154	3	2	3	3	3	3	3	3	3	3
Aida	NEITHER	NEITHER	NEITHER	8.64268	8.36972	9.115	8.38094	12.8234	10.993	8.64268	7.83967	8.15573	7.84051	14.5733	9.05321	1	1	22.1818	12.7273	0.0384808	0.0962963	0.0584183	1	24	20	0.730618	0.566038	0.306873	0.381162	0.396254	0.406966	3.55898	4.6498	0.306873	0.0459959	0.726465	0.333327	0.0371938	0.116043	3	3	3	3	3	3	3	3	3	3
Taf1a	NEITHER	NEITHER	Sal-alone	4.67866	4.72202	4.43242	5.45035	6.16023	6.06866	4.67866	4.60207	5.16945	5.99516	7.54614	6.1724	0.0199069	1	24	18	0.950514	0.585185	0.0623201	1	24	17	0.798189	0.525926	0.607922	0.634594	0.216124	0.142548	0.664845	1.07573	0.607922	0.580721	0.125187	2.15786	0.779764	1.15083	3	3	3	3	3	3	3	3	3	3
Hhipl2	NEITHER	NEITHER	NEITHER	0.244486	0.134247	0.0842131	0.223638	0.176305	0.10586	0.244486	0.206397	0.135991	0.26407	0.175666	0.172679	0.94493	1	20	18	0.0464491	0.35	1	1	22.1818	10.3636	0.00119385	0.037037	0.051709	0.0392389	0.00238253	0.0866947	0.0434647	0.0716807	0.051709	0.0234112	0.0160111	0.0314047	0.0363297	0.0527098	3	3	2	3	3	3	3	3	3	3
Dusp10	NEITHER	NEITHER	NEITHER	2.74275	3.49381	1.99834	2.56352	3.20949	2.79087	2.74275	2.96592	2.37497	2.62146	2.53807	2.73829	0.94493	1	20	4	0.0165322	0.35	1	1	22.1818	9.63636	0.0487942	0.0814815	0.360875	0.327088	0.0158675	0.489069	0.565322	0.225314	0.360875	1.26822	0.361356	0.56904	0.484977	0.757127	3	3	2	3	3	3	3	3	3	3
Rab3gap2	NEITHER	NEITHER	NEITHER	14.5991	13.7561	15.0555	16.92	14.5116	14.8038	14.5991	14.4614	14.4767	18.2808	14.862	14.8884	0.324227	1	20	14	0.615536	0.422222	1	1	22.1818	12.7273	0.0685701	0.0222222	0.791003	1.2718	1.08747	1.35825	0.628467	0.402929	0.791003	0.562969	0.173287	7.93374	1.77603	2.07951	3	3	3	3	3	3	3	3	3	3
Bpnt1	NEITHER	BOTH	BOTH	25.5754	25.1051	23.1417	24.4977	28.932	27.0406	25.5754	25.3038	23.2024	22.9988	32.1646	27.2292	0.00754717	1	20	18	1.68044	0.62963	0.00745347	1	20	18	2.22357	0.65	1.7588	1.03095	1.20274	0.651259	2.16283	1.7442	1.7588	0.0671751	1.12412	2.59861	4.00057	2.66583	3	3	3	3	3	3	3	2	3	3
Eprs	NEITHER	NEITHER	NEITHER	19.7994	22.3457	21.1002	21.5996	29.4858	23.2057	19.7994	23.0899	20.0172	22.6528	30.6812	26.5975	0.524654	1	24	16	1.64374	0.4	0.397664	1	24	20	1.61623	0.407407	2.53409	3.1268	2.19509	1.66791	5.28644	0.00601041	2.53409	2.56307	0.55411	4.83513	1.69606	6.5326	3	3	3	3	3	2	3	3	3	3
Slc30a10	NEITHER	NEITHER	Coc-alone	5.46526	5.75143	5.78121	6.08859	3.4124	4.67471	5.46526	6.28473	5.81848	6.40501	2.93132	4.69101	0.340199	1	24	8	0.780179	0.433333	0.0268891	1	24	6	0.334667	0.57037	0.510476	0.404006	0.55139	0.25411	0.00990657	1.14636	0.510476	0.632089	0.0510651	0.973191	0.442582	0.988905	3	3	3	3	2	3	3	3	3	3
5033404E19Rik	NEITHER	NEITHER	NEITHER	0.354139	0.532413	0.651668	0.587762	1.29442	0.608201	0.354139	0.475369	0.525232	0.494117	1.69329	0.789564	0.132795	1	24	16	0.206023	0.481481	0.0623201	1	24	18	0.22315	0.525926	0.0648911	0.309409	0.25802	0.43125	0.274108	0.0925533	0.0648911	0.111	0.226537	0.244231	0.477555	0.178401	3	3	3	3	3	3	3	3	3	3
1700007P06Rik	NEITHER	NEITHER	NEITHER	0.0382642	0.0465709	0.0365607	0	0.226031	0.410002	0.0382642	0	0	0	0	0.109554	0.287361	1	22	12	0.0163065	0.462264	0.186435	1	22	12	0.0575785	0.530864	0.00586174	0.0526372	0.00177357	0	0.204754	0.119159	0.00586174	0	0	0	0	0.12181	3	3	2	2	3	3	3	2	2	2
Gpatch2	NEITHER	NEITHER	Sal-alone	4.08297	3.79176	4.04524	4.38919	5.72156	3.87378	4.08297	3.70919	4.19775	5.16167	5.40508	4.5048	0.0140803	1	20	16	0.263624	0.641509	0.104105	1	24	16	0.404642	0.496296	0.374011	0.284703	0.268548	0.0815004	0.00357796	0.0121552	0.374011	0.282364	0.327778	1.95537	0.829454	1.15034	3	3	3	3	2	2	3	3	3	3
Esrrg	NEITHER	NEITHER	NEITHER	7.86481	16.1479	4.75909	9.05163	18.2986	8.54178	7.86481	8.44854	6.95413	7.77827	11.8178	14.8779	1	1	22.1818	10.7273	0.971243	0.037037	0.839459	1	24	18	3.6503	0.348148	3.49454	3.02518	1.02169	3.64016	14.0815	3.88535	3.49454	8.1233	3.78763	2.29468	2.64653	13.4479	3	3	3	3	3	3	3	3	3	3
Ush2a	NEITHER	NEITHER	NEITHER	0.00185076	0	0.0052693	0	0	0.00298769	0.00185076	0.00271817	0.00435084	0.00259131	0.0033437	0.00650806	1	1	22.1818	6.72727	0.00245789	0.207547	1	1	22.1818	12.9091	0.000102595	0.0416667	0.00160738	0	0.00701028	0	0	0.00267295	0.00160738	0.00259289	0.00406018	3.74625e-05	0.000359637	0.0039139	3	2	3	2	3	3	3	3	3	2
Ptpn14	NEITHER	NEITHER	NEITHER	0.578404	0.520253	0.596889	0.777354	0.735006	0.599828	0.578404	0.632232	0.747053	0.532142	0.5026	0.562456	0.166094	1	24	16	0.073981	0.483333	0.0980841	1	20	8	0.0569963	0.516667	0.0589073	0.0824614	0.0738667	0.000497096	0.181498	0.096843	0.0589073	0.0342523	0.119339	0.00803273	0.169253	0.115687	3	3	3	2	3	3	3	3	3	2
Angel2	NEITHER	NEITHER	NEITHER	19.7344	20.2958	24.1971	21.7004	28.0249	25.0346	19.7344	23.8922	23.1327	23.4115	28.1604	22.4135	0.132795	1	24	16	1.99588	0.481481	0.703462	1	24	14	2.13546	0.362963	1.77718	1.65291	2.61262	2.40608	3.78532	3.94725	1.77718	2.67515	2.16825	2.76487	2.35884	2.93972	3	3	3	3	3	3	3	3	3	3
A230020J21Rik	NEITHER	NEITHER	NEITHER	0.108289	0.153791	0.33254	0.2228	0.159005	0.0891089	0.108289	0.233964	0.214273	0.310819	9.72715e-09	0.151853	0.132795	1	22	11	0.0798797	0.481481	0.424286	1	20	8	0.0677762	0.416667	0.0374386	0.0857626	0.233139	0.110208	0.089162	0.106168	0.0374386	0.147533	0.261264	0.280578	8.64106e-09	0.0755927	3	3	3	3	3	3	3	3	3	3
Spata45	NEITHER	NEITHER	NEITHER	0.382727	0.2	0.322804	0.105844	0.330903	0.271993	0.382727	0.240176	0.23121	0.262539	0.363322	0.224706	0.644548	1	20	0	0.116333	0.37037	1	1	22.1818	11.6364	0.087231	0.0592593	0.0783333	0.0116795	0.327336	0.0925038	0.115787	0.121703	0.0783333	0.124724	0.105908	0.325692	0.314833	0.235465	3	3	3	3	3	3	3	3	3	3
Nsl1	NEITHER	NEITHER	Sal-alone	0.426885	0.410866	0.532968	0.416823	0.291535	0.3295	0.426885	0.53407	0.571901	0.441992	0.405594	0.406218	0.0475564	1	22	8	0.099013	0.540741	0.484262	1	22	8	0.0839527	0.392593	0.154832	0.0583112	0.087816	0.091509	0.0594344	0.040492	0.154832	0.0981119	0.101776	0.160976	0.0921205	0.0712859	3	3	3	3	3	3	3	3	3	3
Batf3	NEITHER	NEITHER	NEITHER	1.06736	0.999786	0.825391	0.598221	0.581025	0.739283	1.06736	0.877745	0.494192	1.28411	0.129609	1.06589	0.262412	1	24	2	0.116859	0.437037	1	1	22.1818	8.54545	0.0149629	0.166667	0.305105	0.200503	0.586128	0.323725	0.300165	0.319367	0.305105	0.233726	0.243951	0.2353	0.00249892	0.591297	3	3	3	3	3	3	3	3	3	3
Tmem206	NEITHER	NEITHER	NEITHER	3.82535	3.31509	3.16497	3.43753	3.48209	3.3881	3.82535	3.33129	3.33047	3.97922	3.87024	3.51826	0.210777	1	20	0	0.217032	0.451852	0.0623201	1	20	16	0.417306	0.525926	0.14867	0.308011	0.15789	0.0839886	0.245736	0.350173	0.14867	0.437461	0.102135	0.364965	0.482207	0.214358	3	3	3	3	3	3	3	3	3	3
Ints7	NEITHER	NEITHER	NEITHER	10.4761	9.56387	9.69759	10.2015	10.5703	10.1724	10.4761	10.8589	9.91094	12.8824	11.8055	10.6313	0.585635	1	20	16	0.329653	0.377778	1	1	22.1818	12.7273	0.156049	0.0814815	0.625427	0.728381	0.587256	0.486016	0.330796	1.37218	0.625427	0.455791	0.668959	4.7399	2.05165	0.99194	3	3	3	3	3	3	3	3	3	3
Lpgat1	NEITHER	NEITHER	NEITHER	36.175	34.1623	30.5997	35.0759	50.6893	47.3126	36.175	30.7897	32.2565	29.1096	54.4031	46.7416	0.0623201	1	24	20	2.36336	0.525926	0.270375	1	22.6667	18.6667	4.30114	0.45	0.650559	3.35709	2.85971	2.0453	16.1892	19.2081	0.650559	3.5827	1.37281	0.404253	17.2184	19.9833	3	3	3	3	3	3	3	3	3	2
Nek2	NEITHER	NEITHER	NEITHER	0.997581	1.31284	1.70645	1.08864	1.42252	1.60154	0.997581	1.51698	1.41117	1.38088	1.14965	1.0304	1	1	22.1818	9.81818	0.0149444	0.1	0.250891	1	20	8	0.22148	0.471698	0.352795	0.0556884	0.285442	0.214056	0.244087	0.000247487	0.352795	0.256769	0.190342	0.00118794	0.370331	0.00260215	3	3	3	3	3	2	3	3	3	2
Slc30a1	NEITHER	Coc-alone	Coc-alone	10.7724	10.772	12.3266	10.1361	10.1174	11.2646	10.7724	12.7439	11.1834	10.0688	8.43231	9.72056	0.132795	1	20	6	0.407909	0.481481	0.00172835	1	24	6	0.902268	0.688889	0.599003	0.860856	1.25505	0.256505	0.132183	0.469458	0.599003	1.14723	0.809096	0.512345	1.97907	1.00029	3	3	3	3	3	3	3	3	3	3
Rd3	NEITHER	NEITHER	NEITHER	0.10079	0.154885	0.104951	0.136593	0.0974518	0.108487	0.10079	0.0958251	0.217201	0.201479	0.207025	0.226039	1	1	22.1818	10.5455	0.00533954	0.116667	1	1	22.1818	8.72727	0	0	0.00554543	0.117557	0.0627744	0.0631623	0.00368289	0.0505157	0.00554543	0.0867305	0.0466681	0.321476	0.297475	0.1775	3	3	3	3	2	3	3	3	3	3
Gm10516	NEITHER	NEITHER	Coc-alone	1.33513	1.96382	1.3519	1.76815	2.26312	2.1555	1.33513	1.75848	1.93884	2.20243	2.4642	1.80642	1	1	22.1818	12.9091	0	0.214815	0.0299708	1	24	14	0.197339	0.583333	0.146887	0.237801	0.225238	0.105403	0.585475	0.867186	0.146887	0.121208	0.19668	0.972486	0.00309713	0.260733	3	3	3	3	3	3	3	3	3	3
Kcnh1	NEITHER	NEITHER	NEITHER	15.044	11.058	15.2935	15.8541	9.42	12.6814	15.044	12.4836	14.1624	17.8502	9.76695	12.6035	1	1	22.1818	10.3636	1.57243	0.0814815	1	1	22.1818	7.27273	0.338666	0.111111	1.72187	1.87928	0.896881	0.32745	1.72348	1.4941	1.72187	2.0667	2.89982	7.29977	1.85649	3.09807	3	3	3	3	3	3	3	3	3	3
1700065J18Rik	NEITHER	NEITHER	Sal-alone	0.374843	0.532068	0.782207	0.897193	0.86101	0.428062	0.374843	0.639353	0.550298	0.858375	0.758441	0.594153	0.0145769	1	20	12	0.220067	0.6	1	1	22.1818	14.5455	0.0777392	0.288889	0.166021	0.0671773	0.257391	0.249618	0.316208	0.440851	0.166021	0.236884	0.172163	0.468728	0.313698	0.159688	3	3	3	3	3	3	3	3	3	3
Gm15867	NEITHER	NEITHER	NEITHER	1.3795	1.63194	1.54748	0.990096	1.6284	1.43117	1.3795	1.72124	1.34646	1.45573	1.67746	1.24517	1	1	22.1818	6.54545	0.13645	0.183333	1	1	22.1818	8.36364	0.0305849	0.0222222	0.599704	0.000544472	0.286755	0.367264	0.239791	0.314979	0.599704	0.337316	0.261211	0.220461	0.445844	0.444931	3	2	3	3	3	3	3	3	3	3
Irf6	NEITHER	NEITHER	NEITHER	0.181553	0.196689	0.231801	0.310631	0.222088	0.343756	0.181553	0.2064	0.23108	0.159737	0.277636	0.225033	0.839459	1	24	14	0.0368544	0.348148	1	1	22.1818	13.8182	0.00342413	0.155556	0.0257245	0.0620943	0.068171	0.0291329	0.0578099	0.055962	0.0257245	0.0336545	0.0159166	0.0515356	0.0728403	0.0453661	3	3	3	3	3	3	3	3	3	3
A130010J15Rik	NEITHER	NEITHER	NEITHER	1.75568	1.52151	1.98642	1.72581	1.89631	1.99524	1.75568	2.02101	1.7477	1.33596	1.68718	1.57507	1	1	22.1818	13.6364	0.043696	0.166667	0.167981	1	24	4	0.249184	0.466667	0.29082	0.00465983	0.101249	0.134844	0.394764	0.571663	0.29082	0.221719	0.239533	0.140677	0.104638	0.251509	3	2	3	3	3	3	3	3	3	3
Lamb3	NEITHER	NEITHER	NEITHER	1.19415	1.15406	1.87632	1.38107	1.07568	1.20373	1.19415	1.46188	1.69951	1.7811	1.32055	0.805356	0.167981	1	24	10	0.262429	0.466667	0.0980841	1	22	11	0.339097	0.516667	0.37337	0.0720544	0.341772	0.205694	0.301399	0.242207	0.37337	0.287529	0.168438	0.195325	0.698919	0.000398808	3	3	3	3	3	3	3	3	3	3
Plxna2	NEITHER	NEITHER	NEITHER	18.4707	15.8057	20.2668	23.2064	20.3535	21.672	18.4707	18.3771	20.3525	30.8982	22.1241	20.9418	0.0809096	1	20	14	2.51596	0.511111	1	1	22.1818	14.5455	1.16408	0.22963	1.60737	1.74863	0.918692	2.29401	3.1088	4.33938	1.60737	2.36199	1.18754	22.5977	8.73747	4.6788	3	3	3	3	3	3	3	3	3	3
Cd34	Sal-alone	Sal-alone	Sal-alone	10.5589	9.83056	8.52262	8.61743	12.2976	14.4528	10.5589	8.99287	10.7888	7.77603	12.0394	12.8231	0.000905337	1	24	22	2.05284	0.733333	0.210777	1	24	20	1.75165	0.451852	0.871878	0.422841	0.438286	0.0105712	1.98257	1.63055	0.871878	0.601365	2.72929	1.58479	1.67496	1.3972	3	3	3	2	3	3	3	3	3	3
A330023F24Rik,Mir29b-2,Mir29c	NEITHER	NEITHER	Sal-alone	10.7479	10.5247	10.0578	15.3969	13.7253	9.76083	10.7479	11.3365	12.179	18.4654	15.4277	16.0281	0.0410331	1	20	14	2.41194	0.566667	0.0623201	1	24	16	1.09043	0.525926	0.77626	1.47184	0.860684	1.42523	1.68549	0.00325976	0.77626	0.281044	0.804272	11.434	3.09109	3.53342	3	3	3	3	3	2	3	3	3	3
Xkr4	NEITHER	NEITHER	NEITHER	5.95303	5.21917	6.43141	6.48379	5.04212	5.7569	5.95303	4.58185	6.22885	7.65338	4.61531	5.47845	1	1	22.1818	10.5455	0.26084	0.111111	1	1	22.1818	12.5455	0.0248207	0.0222222	0.687371	1.57639	0.989056	0.354221	1.42886	1.25765	0.687371	0.715445	0.69271	5.19783	3.03528	2.8381	3	3	3	3	3	3	3	3	3	3
Sox17	NEITHER	NEITHER	Coc-alone	1.40435	1.87448	1.95323	2.36689	1.80485	1.82922	1.40435	2.04118	1.89537	2.21937	1.58261	1.3321	0.0980841	1	24	12	0.127619	0.516667	0.0145769	1	24	10	0.373282	0.6	0.225514	0.00394566	0.0242893	0.486155	0.552354	0.204674	0.225514	0.283525	0.145566	0.569937	0.199395	0.180925	3	2	3	3	3	3	3	3	3	3
Mrpl15	NEITHER	NEITHER	Coc-alone	5.68854	6.09622	5.4806	5.72489	9.32146	7.93108	5.68854	5.5558	5.4526	4.58797	11.5908	8.72177	0.104105	1	24	20	0.753472	0.496296	0.0475564	1	24	18	0.666505	0.540741	0.529343	0.539354	0.794079	0.208295	2.37463	1.37719	0.529343	0.316461	0.277225	1.66704	1.90472	2.27398	3	3	3	3	3	3	3	3	3	3
Rgs20	NEITHER	NEITHER	NEITHER	35.775	33.0451	34.4342	37.9567	39.9242	43.8742	35.775	43.9771	35.142	37.3063	36.3486	39.2493	0.839459	1	24	20	1.83685	0.348148	1	1	22.1818	8.72727	0.608909	0.0833333	6.21995	3.80864	8.57735	4.47377	9.61208	6.15807	6.21995	14.6045	0.0262337	7.48101	7.76804	3.09155	3	3	3	3	3	3	3	3	2	3
Npbwr1	NEITHER	NEITHER	NEITHER	0.684797	0.808185	0.778606	0.595383	0.453813	0.648208	0.684797	0.612599	0.668091	0.457284	0.715261	0.640836	0.210777	1	20	6	0.138383	0.451852	1	1	22.1818	8.72727	0.050138	0.259259	0.0847815	0.254188	0.17205	0.146089	0.266138	0.118891	0.0847815	0.136701	0.285916	0.117351	0.105635	0.180092	3	3	3	3	3	3	3	3	3	3
Sntg1	NEITHER	NEITHER	NEITHER	3.36139	3.33634	3.89479	3.63486	4.62241	4.43245	3.36139	3.55825	3.88063	3.48565	5.04847	3.65066	0.703462	1	24	16	0.168765	0.362963	0.995356	1	24	16	0.0503884	0.333333	0.220665	0.572549	0.166985	0.25049	1.15972	1.57328	0.220665	0.0428225	0.239082	0.654204	1.31963	0.927528	3	3	3	3	3	3	3	3	3	3
2610203C22Rik	NEITHER	NEITHER	NEITHER	0.225604	0.249168	0.268532	0.254252	0.303528	0.214828	0.225604	0.112044	0.277843	0.282252	0.22734	0.277777	1	1	22.1818	14.5455	0.0124573	0.17037	1	1	22.1818	15.6364	0.0240116	0.185185	0.0154678	0.0455192	0.156552	0.0326753	0.111008	0.0626962	0.0154678	0.0489626	0.145474	0.186758	0.14555	0.150271	3	3	3	3	3	3	3	3	3	3
Mybl1	NEITHER	NEITHER	NEITHER	0.491683	0.603528	0.522009	0.578051	1.1036	0.757425	0.491683	0.561231	0.62848	0.428497	1.05577	0.814714	1	1	22.1818	10.5455	0.0143527	0.2	1	1	22.1818	15.6364	0.037224	0.259259	0.0780575	0.0445803	0.0865281	0.000659024	0.650285	0.504265	0.0780575	0.0763697	0.0411236	0.286026	0.0838701	0.490259	3	3	3	2	3	3	3	3	3	3
Vcpip1	NEITHER	NEITHER	NEITHER	8.70997	8.77239	9.19175	9.65182	15.4223	12.6307	8.70997	8.44026	8.71339	9.02681	16.9789	12.2765	0.324227	1	24	16	0.337643	0.422222	0.262412	1	24	17	0.341158	0.437037	0.515081	1.17482	0.971472	0.30651	5.65943	6.36386	0.515081	0.269398	0.312467	1.53957	4.86082	6.64548	3	3	3	3	3	3	3	3	3	3
Snhg6	NEITHER	NEITHER	Sal-alone	54.5348	60.7299	52.8061	52.1354	35.0226	36.7064	54.5348	43.6227	50.693	46.6353	26.9812	40.0008	0.0475564	1	24	6	9.61884	0.540741	1	1	22.1818	6.36364	4.1156	0.244444	8.47883	18.3874	5.20356	6.01982	13.465	9.74888	8.47883	4.21676	8.37027	26.1296	12.0726	19.6705	3	3	3	3	3	3	3	3	3	3
Tcf24	NEITHER	NEITHER	NEITHER	0.0693494	0.0624273	0.0775831	0.109037	0.10061	0.101414	0.0693494	0.0954795	0.0700214	0.0433599	0.129026	0.0706906	1	1	22.1818	14.5455	0.00550384	0.244444	1	1	22.1818	12.7273	0.00568547	0.0333333	0.0230057	0.0311288	0.020465	0.0456479	0.0741893	0.0621009	0.0230057	0.0373188	0.0487301	0.052476	0.0245482	0.00076615	3	3	3	3	3	3	3	3	3	3
Ppp1r42	NEITHER	NEITHER	NEITHER	0.33472	0.292411	0.39796	0.259861	0.396961	0.35474	0.33472	0.321304	0.372769	0.338381	0.252561	0.476623	1	1	22.1818	5.45455	0.0117785	0.155556	1	1	22.1818	8.72727	0.0095156	0.037037	0.100151	0.0665697	0.106987	0.0219371	0.33834	0.143779	0.100151	0.135393	0.112839	0.0356683	0.112946	0.118502	3	3	3	3	3	3	3	3	3	3
Cops5	NEITHER	NEITHER	Sal-alone	39.5435	42.3002	41.4269	37.1538	34.6003	40.2859	39.5435	39.7206	38.3009	40.0036	32.8463	37.3996	0.0299708	1	20	6	3.43371	0.583333	1	1	22.1818	10.3636	0.0457305	0.0377358	0.0292742	0.262237	1.2993	0.364001	4.87925	7.68891	0.0292742	0.993118	1.25099	0.0318198	7.48243	8.9064	2	3	3	3	3	3	2	3	3	2
Arfgef1	NEITHER	NEITHER	Sal-alone	15.1206	15.2667	16.2183	17.4223	24.0874	21.0164	15.1206	15.2341	15.576	17.6451	25.0178	20.7418	0.0145769	1	24	16	1.21637	0.6	0.324227	1	24	16	0.996526	0.422222	0.841532	1.47513	1.49487	0.767014	6.25545	7.82623	0.841532	0.570741	0.3459	4.72406	7.43847	7.63561	3	3	3	3	3	3	3	3	3	3
Cpa6	NEITHER	NEITHER	Sal-alone	0.0620312	0.0266453	0	0.0141518	0.0630638	0.128141	0.0620312	0.0508986	0.0515737	0.0481554	0.0511341	0.0864414	0.0130815	1	24	22	0.0384839	0.625	1	1	22.1818	10.7273	0.000387199	0.103704	0.0463934	0.0250377	0	0.0122919	0.0883067	0.0551667	0.0463934	0.0304824	0.0310108	0.0481089	0.0443085	0.0400702	3	3	2	3	3	3	3	3	3	3
Slco5a1	NEITHER	NEITHER	NEITHER	1.09737	0.925747	1.22334	1.05782	0.915653	1.10966	1.09737	1.16714	1.11533	1.02474	0.933576	0.848916	1	1	22.1818	9.45455	0	0.00740741	0.484262	1	24	6	0.173968	0.392593	0.0873288	0.0945194	0.10063	0.157261	0.246848	0.322654	0.0873288	0.15714	0.30057	0.305137	0.178942	0.237872	3	3	3	3	3	3	3	3	3	3
Ncoa2	NEITHER	NEITHER	NEITHER	15.823	15.6322	16.7438	18.7558	21.5212	18.2922	15.823	16.4648	17.3832	23.0016	21.734	18.2342	0.524654	1	22.6667	14.6667	1.47161	0.4	1	1	22.1818	12.5455	0.783404	0.318519	1.05211	0.655418	0.363464	0.00806102	5.89452	5.29439	1.05211	0.403748	1.26885	11.4786	8.17783	6.71826	3	3	3	2	3	3	3	3	3	3
Tram1	NEITHER	NEITHER	NEITHER	8.06675	7.72335	7.71736	7.71699	8.48712	7.06557	8.06675	6.76537	6.90854	6.22084	9.13015	7.83545	1	1	22.1818	10.3636	0.0104761	0.05	0.128293	1	20	18	1.05659	0.5	0.273443	0.495142	1.49397	0.381556	1.52322	0.0398596	0.273443	0.881388	0.689462	1.95204	0.0330572	2.22577	3	3	3	3	3	2	3	3	3	3
Lactb2	NEITHER	NEITHER	NEITHER	3.85115	4.89146	5.5062	4.50219	8.75795	7.3858	3.85115	4.68342	4.7758	3.93697	9.02895	6.55465	1	1	22.1818	12.9091	0.0222154	0.259259	1	1	22.1818	15.6364	0.325334	0.3	0.270408	0.605139	0.904052	0.322598	3.66548	3.24353	0.270408	0.654328	0.223255	0.00387495	2.75559	3.47835	3	3	3	3	3	3	3	3	3	2
Gm5523	NEITHER	NEITHER	NEITHER	0.0307165	0.106898	0.102959	0.107665	0.0769513	0.208971	0.0307165	0.132767	0.09287	0.0853539	0.0628228	0.104718	1	1	22.1818	11.8182	0.0170267	0.17037	0.584037	1	20	10	0.0084157	0.391667	0.0266967	0.05921	0.0480679	0.0468837	0.0243947	0.0929998	0.0266967	0.0151115	0.000344856	0.0411761	0.022637	0.124772	3	3	3	3	3	3	3	3	2	3
Eya1	NEITHER	NEITHER	NEITHER	1.30748	1.43164	1.45532	1.34602	2.35069	1.96075	1.30748	1.68811	1.35435	1.30405	2.1427	1.79217	0.262412	1	24	17	0.176451	0.437037	1	1	22.1818	10.9091	0.0449186	0.037037	0.204744	0.301607	0.0731372	0.242897	0.489231	0.720296	0.204744	0.283389	0.471199	0.255701	0.830601	0.423788	3	3	3	3	3	3	3	3	3	3
Msc	NEITHER	NEITHER	NEITHER	0.288269	0.255914	0.296374	0.222201	0.321935	0.417764	0.288269	0.250897	0.296362	0.222867	0.0367579	0.29479	1	1	22.1818	10.7273	0.0079851	0.0814815	1	1	22.1818	5.63636	0.0469864	0.226415	0.123262	0.0415727	0.0659207	0.14811	0.0903364	0.167163	0.123262	0.0612853	0.00279449	0.174998	0.000683702	0.19522	3	3	3	3	3	3	3	3	2	3
Trpa1	NEITHER	NEITHER	NEITHER	0.0073408	0.00539023	0.0185835	0.00913287	0.014334	0	0.0073408	0.0052371	0.00990638	0	0.0225307	0.017436	0.782771	1	20	12	0.00651211	0.366667	1	1	22.1818	12.7273	0.00408937	0.0833333	0.00753659	0.00492996	0.0113372	0.00983444	0.0131555	0	0.00753659	0.0046311	0.0111444	0	0.0116059	0.0173853	3	3	3	3	3	2	3	3	3	2
Sbspon	NEITHER	NEITHER	NEITHER	0.167882	0.270846	0.28398	0.387685	0.314899	0.292545	0.167882	0.280697	0.465128	0.444449	0.429683	0.352459	0.212923	1	24	13	0.0847856	0.466667	0.0554976	1	24	12	0.105213	0.55	0.00210152	0.0926605	0.0983488	0.040118	0.0430594	0.127119	0.00210152	0.0732885	0.0843064	0.170088	0.0915075	0.119598	2	3	3	3	3	3	2	3	3	3
4930444P10Rik	NEITHER	NEITHER	NEITHER	0.162668	0.268709	0.493849	0.314504	0.337603	0.452665	0.162668	0.53869	0.466304	0.502206	0.113569	0.416351	0.424286	1	20	10	0.0912175	0.416667	1	1	22.1818	8.54545	0.165264	0.0666667	0.0994515	0.130701	0.147507	0.0870115	0.00890601	0.400665	0.0994515	0.425601	0.123324	0.535246	0.00162069	0.34552	3	3	3	3	2	3	3	3	3	3
Rpl7	NEITHER	NEITHER	Coc-alone	64.3856	65.1239	69.7657	65.8448	80.4189	70.2984	64.3856	66.8901	60.5624	48.7958	76.4938	75.1332	0.397664	1	24	16	3.06036	0.407407	0.0410331	1	24	22	6.14292	0.566667	1.94719	3.26237	4.72842	7.63208	8.34663	4.76136	1.94719	0.852525	2.92835	25.1513	0.558685	4.83799	3	3	3	3	3	3	3	3	3	3
Stau2	NEITHER	NEITHER	Sal-alone	28.2388	27.1169	25.9776	26.0788	39.4284	36.9107	28.2388	26.7035	28.0973	25.4283	43.283	34.2866	0.0145769	1	24	20	3.42798	0.6	0.340199	1	24	18	1.43479	0.433333	1.54562	1.77034	3.37333	1.0676	7.30745	8.36262	1.54562	0.0415779	0.481319	3.37836	10.2233	8.508	3	3	3	3	3	3	3	2	3	3
Ube2w	Sal-alone	Sal-alone	Sal-alone	20.019	16.7063	18.5636	18.9873	24.9671	24.0431	20.019	17.4643	18.6618	14.5672	29.5226	22.1575	0.00048612	1	24	18	1.53803	0.733333	0.0623201	1	20	18	2.84483	0.525926	0.821809	1.64196	0.972343	1.05998	3.89031	6.01905	0.821809	1.25305	0.849358	5.31076	3.56515	4.64785	3	3	3	3	3	3	3	3	3	3
Tceb1	NEITHER	NEITHER	NEITHER	69.0886	69.6693	73.6739	68.7388	135.023	83.3627	69.0886	71.7466	69.4937	51.0368	149.175	102.242	0.212923	1	24	16	4.18558	0.466667	1	1	22.1818	10.7273	1.56148	0.00740741	2.11159	4.84987	1.45974	3.76872	48.7654	1.52735	2.11159	3.45123	3.82451	24.7001	22.3327	50.6971	3	3	3	3	3	2	3	3	3	3
Jph1	NEITHER	NEITHER	NEITHER	4.90457	5.28918	6.26727	6.14715	10.687	8.6938	4.90457	5.85067	6.2637	6.83542	9.47598	6.98775	0.0741918	1	24	16	1.18505	0.533333	1	1	22.1818	12.5455	0.247076	0.303704	0.528564	0.945393	1.07553	0.593313	0.0181019	3.45416	0.528564	0.264829	0.481203	3.09629	3.76006	3.07468	3	3	3	3	2	3	3	3	3	3
Gm16070	NEITHER	NEITHER	NEITHER	0.0727114	0.0445815	0.0424233	0.104723	0.05166	0.0831218	0.0727114	0.0988784	0.0690259	0.161074	0.123587	0.0899161	1	1	22.1818	13.6364	0.00862864	0.140741	1	1	22.1818	9.81818	0.0111175	0.0222222	0.0512268	0.0390958	0.0104287	0.0024045	0.0274361	0.00407419	0.0512268	0.0369884	0.0359819	0.235695	0.0954017	0.0476066	3	3	3	3	3	3	3	3	3	3
Pkhd1	NEITHER	NEITHER	Coc-alone	0.00254862	0	0.00557041	0	0	0	0.00254862	0.00252981	0.00812894	0.00520597	0	0	1	1	22.1818	7.27273	0.00168955	0.171429	0.0135341	1	24	10	0.00369439	0.714286	0.000170102	0	0.00271715	0	0	0	0.000170102	0.00243017	5.23259e-05	2.64317e-05	0	0	2	2	3	2	2	2	2	3	2	2
Mcm3	NEITHER	NEITHER	NEITHER	1.35299	1.65351	1.53765	1.16688	1.47778	1.38949	1.35299	1.56066	1.5002	1.22697	1.53579	1.4986	1	1	22.1818	5.45455	0.120492	0.0962963	1	1	22.1818	7.63636	0.0191774	0.037037	0.0294937	0.285733	0.419299	0.466074	0.542871	0.312402	0.0294937	0.229516	0.242861	0.826032	0.544611	0.31224	3	3	3	3	3	3	3	3	3	3
6720483E21Rik	NEITHER	NEITHER	NEITHER	0.226197	0.283361	0.278618	0.147046	0.145637	0.20423	0.226197	0.275936	0.174935	0.163139	0.111939	0.114812	0.782771	1	22	5	0.101763	0.366667	0.270375	1	24	4	0.0620069	0.45	0.129897	0.0596894	0.141765	0.00489176	0.171764	0.0750906	0.129897	0.13636	0.0064078	0.0664468	0.0535637	0.0995234	3	3	3	2	3	3	3	3	2	3
Tram2	NEITHER	NEITHER	NEITHER	0.43874	0.329105	0.248622	0.28127	0.296671	0.3047	0.43874	0.227192	0.240206	0.625473	0.330785	0.123137	1	1	22.1818	7.63636	0.0321277	0.22963	0.132795	1	20	14	0.106441	0.481481	0.205675	0.0614532	0.209247	0.0907536	0.169358	0.105076	0.205675	0.0291748	0.0926733	0.30797	0.152178	0.0797084	3	3	3	3	3	3	3	3	3	3
Kcnq5	NEITHER	NEITHER	NEITHER	22.2027	20.3085	28.3193	27.237	25.4197	28.4055	22.2027	23.9313	25.6498	26.8254	24.8318	24.3455	0.212923	1	24	16	2.14161	0.466667	1	1	22.1818	10.5455	0.731624	0.155556	3.11527	2.95822	4.05665	3.30369	0.0592555	4.49463	3.11527	2.68685	2.83494	9.58174	8.78059	4.10557	3	3	3	3	2	3	3	3	3	3
Rims1	NEITHER	NEITHER	BOTH	22.0303	20.3015	20.0633	22.0078	33.6201	36.5062	22.0303	17.5003	20.0319	17.7694	37.261	33.5705	0.0145769	1	24	20	3.01355	0.6	0.0153768	1	24	18	2.93895	0.616667	2.35602	1.65429	3.43489	1.4784	10.2316	12.107	2.35602	1.47427	2.02275	0.324208	14.5213	9.48048	3	3	3	3	3	3	3	3	3	2
Rims1	NEITHER	Sal-alone	Sal-alone	13.027	12.4573	13.0705	14.7862	21.7298	24.1847	13.027	10.8324	12.4128	10.0777	22.4245	21.4618	0.00533015	1	24	18	3.37318	0.644444	0.424286	1	22	10	0.89297	0.416667	0.775821	2.09185	3.52205	2.27201	6.05292	6.71455	0.775821	0.705977	1.64695	0.246398	12.426	6.34615	3	3	3	3	3	3	3	3	3	2
Ogfrl1	NEITHER	NEITHER	NEITHER	29.2159	32.5625	31.8841	29.1385	70.2678	51.3656	29.2159	30.0392	34.5442	29.0707	68.6411	34.1324	0.995356	1	24	20	2.00337	0.333333	0.166094	1	24	16	3.39192	0.483333	1.52879	4.79536	1.55441	3.20689	32.8767	26.0203	1.52879	3.03828	1.51924	6.03386	21.3575	0.437699	3	3	3	3	3	3	3	3	3	3
Smap1	NEITHER	Coc-alone	BOTH	26.7351	25.41	25.9544	26.0298	30.9376	35.2135	26.7351	25.151	26.3597	27.3663	34.9528	32.1603	0.0145769	1	24	20	2.65342	0.6	0.00533015	1	24	18	3.3367	0.644444	1.93175	3.93277	2.65024	1.16857	3.05917	2.91248	1.93175	2.84973	2.46467	2.26077	5.0817	1.45136	3	3	3	3	3	3	3	3	3	3
Sdhaf4	NEITHER	NEITHER	NEITHER	28.6854	27.2347	29.9463	26.4998	17.8099	26.1738	28.6854	30.944	29.4384	24.2845	14.9973	22.9444	1	1	22.1818	6.54545	0.897036	0.155556	0.132795	1	24	6	1.61008	0.481481	2.22154	1.15565	2.73655	1.2779	11.3982	11.6544	2.22154	1.05232	1.88674	12.0851	4.67978	10.1776	3	3	3	3	3	3	3	3	3	3
Fam135a	NEITHER	NEITHER	Sal-alone	4.69453	4.84343	5.27533	5.19384	8.77025	5.01371	4.69453	4.98205	5.96328	5.22231	9.12979	7.19026	0.0153768	1	24	14	0.346567	0.616667	0.397664	1	24	16	0.589911	0.407407	0.22113	0.268232	0.129246	0.25971	3.14734	0.00403051	0.22113	0.320333	0.452557	0.436943	2.51767	3.87619	3	3	3	3	3	2	3	3	3	3
Col19a1	NEITHER	NEITHER	NEITHER	0.775359	0.797578	0.813791	1.05234	1.04847	1.16579	0.775359	0.8928	1.14885	1.20241	1.12196	1.24092	0.212923	1	24	16	0.179558	0.466667	0.585635	1	24	14	0.170483	0.377778	0.0810473	0.103205	0.0472238	0.26883	0.215387	0.027259	0.0810473	0.0628617	0.19637	0.637481	0.581523	0.242467	3	3	3	3	3	2	3	3	3	3
Adgrb3	NEITHER	NEITHER	NEITHER	21.3256	21.5554	25.8871	23.36	31.921	29.104	21.3256	22.9948	22.742	24.8021	36.2251	25.7654	0.132795	1	24	16	1.8604	0.481481	0.839459	1	24	16	1.95621	0.348148	1.56645	1.29105	2.56832	2.18737	6.98212	7.76286	1.56645	2.02537	2.38682	7.2487	5.18374	5.68438	3	3	3	3	3	3	3	3	3	3
Phf3	NEITHER	Sal-alone	Sal-alone	10.6432	10.701	11.7909	13.2949	20.2067	12.6908	10.6432	11.2565	11.2785	15.8701	22.8819	17.3407	0.00143457	1	24	16	1.99376	0.716667	0.132795	1	24	16	1.42977	0.481481	0.728238	1.21732	1.54863	1.23168	5.73863	0.0368403	0.728238	1.49662	0.465084	8.1231	4.78654	7.44179	3	3	3	3	3	2	3	3	3	3
Gm13363,Ptp4a1	NEITHER	NEITHER	Coc-alone	3.94769	3.82935	3.16596	3.35621	3.89324	3.35662	3.94769	3.58516	3.21242	3.1169	4.57228	3.47732	0.262412	1	20	0	0.494734	0.437037	0.0475564	1	20	18	0.614547	0.540741	0.302157	0.429873	0.151344	0.292197	0.302402	0.262232	0.302157	0.289615	0.282108	1.37285	0.450254	0.765583	3	3	3	3	3	3	3	3	3	3
Gm9839	NEITHER	NEITHER	NEITHER	0.0298443	0.051066	0.0598761	0.125583	0.0495423	0.0608918	0.0298443	0.035011	0.0864782	0.0389974	0.0649331	0.0830611	1	1	22.1818	12.5455	0.0117702	0.281481	1	1	22.1818	11.6364	0.00597389	0.158333	0.0369074	0.0245428	0.0345535	0.122418	0.0459978	0.0419046	0.0369074	0.0102926	0.0210274	0.00252557	0.0762523	0.0907782	3	3	3	3	3	3	3	3	3	2
Gm5415	NEITHER	NEITHER	NEITHER	0.0610963	0.112595	0.0516976	0.112031	0.113095	0.121221	0.0610963	0.0695158	0.070327	0.0714102	0.231165	0.0918194	1	1	22.1818	12	0.0013483	0.0666667	0.166094	1	24	18	0.0339525	0.483333	0.0155266	0.0348894	0.00835881	0.0571643	0.105085	0.0505534	0.0155266	0.0452812	0.000549139	0.0355485	0.0829224	0.0399849	3	3	3	3	3	3	3	3	2	3
Prim2	NEITHER	NEITHER	Coc-alone	3.30153	3.207	3.69025	3.50791	5.25357	4.38983	3.30153	3.17712	3.32334	3.21841	6.36852	4.6635	0.0623201	1	24	18	0.265865	0.525926	0.0359403	1	24	18	0.466415	0.555556	0.430352	0.385432	0.259974	0.181957	0.853825	1.1261	0.430352	0.327803	0.370247	0.550943	1.02109	1.37727	3	3	3	3	3	3	3	3	3	3
Bag2	NEITHER	NEITHER	NEITHER	3.2188	2.61117	2.50645	2.85163	2.55127	2.92421	3.2188	2.12074	2.56757	2.13928	3.3255	3.44986	1	1	22.1818	8.54545	0.0502997	0.22963	0.132795	1	24	22	0.722896	0.481481	0.282535	0.10087	0.567856	0.0657058	0.176404	0.429654	0.282535	0.562195	0.364795	0.812789	1.51941	0.147349	3	3	3	3	3	3	3	3	3	3
Zfp451	NEITHER	Sal-alone	Sal-alone	9.07481	8.28331	9.56219	10.3263	14.1968	12.1669	9.07481	8.64615	9.31173	11.3512	15.0933	12.3514	0.00371463	1	24	16	0.947862	0.659259	0.703462	1	24	17	0.586192	0.362963	0.673746	0.303843	0.529134	0.363217	4.06507	4.53238	0.673746	0.350944	0.75438	5.38356	4.26316	5.34423	3	3	3	3	3	3	3	3	3	3
Gm15455	NEITHER	NEITHER	NEITHER	3.43371	3.64128	3.41438	3.48701	3.35454	3.11189	3.43371	3.10642	3.50864	3.8898	3.04081	3.34908	0.782771	1	24	6	0.157197	0.366667	0.995356	1	20	14	0.0481115	0.333333	0.207976	0.0247982	0.0852164	0.209808	0.514785	0.259745	0.207976	0.354523	0.157713	0.435246	0.628724	0.903879	3	2	3	3	3	3	3	3	3	3
Bend6	NEITHER	NEITHER	NEITHER	46.222	49.6556	42.0276	41.7559	84.334	69.0018	46.222	42.5822	42.0805	34.7216	98.6682	64.688	0.0809096	1	24	22	5.42719	0.511111	0.0623201	1	20	18	7.49314	0.525926	3.69944	5.0844	4.23252	1.09848	33.3613	32.9001	3.69944	7.03243	6.26019	10.3671	8.56221	30.805	3	3	3	3	3	3	3	3	3	3
Ccdc115	NEITHER	NEITHER	NEITHER	9.16736	10.7781	11.4988	9.62199	17.1631	15.0985	9.16736	11.2326	10.2604	8.77058	21.0658	12.7171	1	1	22.1818	11.8182	0.354592	0.214815	1	1	22.1818	12.9091	0.0605296	0.2	0.750858	0.73046	1.11549	0.148204	3.75839	4.60017	0.750858	0.526416	0.155481	2.40493	4.29912	3.59052	3	3	3	3	3	3	3	3	3	3
Fam168b	NEITHER	NEITHER	NEITHER	76.5888	75.6646	76.7335	77.9394	77.1163	78.3491	76.5888	76.3813	75.4375	88.5746	71.4159	73.1712	1	1	22.1818	14.7273	1.10138	0.133333	1	1	22.1818	9.45455	0	0.037037	3.59467	3.82704	2.7572	2.19094	2.2294	0.00367696	3.59467	1.39355	2.23977	23.4313	15.6773	6.42287	3	3	3	3	3	2	3	3	3	3
Uggt1	NEITHER	NEITHER	NEITHER	8.05435	7.0863	7.295	8.20522	7.63144	7.329	8.05435	7.32173	7.37456	10.0405	7.39784	7.68125	0.212923	1	20	16	0.480019	0.466667	1	1	22.1818	11.6364	0.211983	0.0222222	0.426471	0.250038	0.276208	0.00734684	0.210875	0.592474	0.426471	0.574483	0.439637	4.58272	1.48831	0.625275	3	3	3	2	3	3	3	3	3	3
Neurl3	NEITHER	NEITHER	NEITHER	0.57976	0.516813	0.506032	0.428076	0.389935	0.554629	0.57976	0.646719	0.509585	0.427272	0.350712	0.600144	0.995356	1	24	2	0.0531907	0.333333	0.0554976	1	24	4	0.0536411	0.55	0.139197	0.131853	0.139347	0.105737	0.0818154	0.197945	0.139197	0.149988	0.13786	0.0858064	0.106963	0.00275842	3	3	3	3	3	3	3	3	3	3
Kansl3	NEITHER	NEITHER	NEITHER	20.3869	20.7725	20.1354	21.9062	21.1104	18.8841	20.3869	20.4255	20.319	26.5448	18.592	20.0582	0.104105	1	20	12	0.381413	0.496296	1	1	22.1818	9.45455	0.0882984	0.0666667	0.690684	0.417968	0.452519	0.431888	1.58253	0.936105	0.690684	0.0111723	0.9622	9.15047	1.82202	1.09369	3	3	3	3	3	3	3	2	3	3
Lman2l	NEITHER	NEITHER	NEITHER	25.293	18.9182	18.4579	20.223	16.8805	17.9099	25.293	19.782	19.0419	22.7246	17.1173	20.0685	1	1	22.1818	8.54545	0.56753	0.288889	1	1	22.1818	8.54545	0.82556	0.288889	1.02242	0.599037	1.18531	1.46004	4.26278	1.39565	1.02242	2.03265	0.663855	4.11688	3.32068	2.72272	3	3	3	3	3	3	3	3	3	3
Ankrd23	NEITHER	NEITHER	NEITHER	1.66384	1.91961	1.15574	1.57619	1.40501	1.27332	1.66384	1.59393	1.31928	2.13142	1.44668	1.83302	1	1	22.1818	7.45455	0.0817428	0.185185	1	1	22.1818	13.8182	0.0987629	0.140741	0.107805	0.476863	0.10273	0.0713702	0.262222	0.138693	0.107805	0.219317	0.202958	0.210202	0.563126	0.0976697	3	3	3	3	3	3	3	3	3	3
Ankrd39	NEITHER	NEITHER	BOTH	3.21331	4.44476	4.54116	3.81232	2.87972	3.63978	3.21331	4.28786	3.87356	4.39685	2.40177	2.98717	0.0145769	1	20	8	0.64935	0.6	0.0199069	1	24	6	0.379773	0.585185	0.315006	0.261108	0.417053	0.528415	0.97401	0.980019	0.315006	0.702058	0.544663	0.887935	0.274006	0.328958	3	3	3	3	3	3	3	3	3	3
Sema4c	NEITHER	NEITHER	NEITHER	4.8876	5.43607	4.70969	4.27459	3.05173	4.49856	4.8876	5.99453	4.95458	5.67702	2.23669	4.45462	0.0809096	1	24	4	0.60884	0.511111	0.0741918	1	24	6	0.610191	0.533333	0.71494	0.125208	0.517902	0.107129	1.44087	1.51542	0.71494	0.518874	0.0103167	1.18403	0.41628	1.55191	3	3	3	3	3	3	3	3	2	3
Fam178b	NEITHER	NEITHER	NEITHER	0.232655	0.89136	0.239867	0.284783	0.333536	0.37648	0.232655	0.244787	0.32882	0.240049	0.0829069	0.252767	1	1	22.1818	6.54545	0.0152104	0.111111	1	1	22.1818	5.45455	0.0395476	0.140741	0.112319	0.436392	0.0602969	0.165731	0.0777424	0.389143	0.112319	0.252189	0.182453	0.170101	0.0826482	0.15007	3	3	3	3	3	3	3	3	3	3
Actr1b	NEITHER	NEITHER	NEITHER	108.621	107.783	105.272	104.354	77.5729	97.6718	108.621	104.847	110.641	109.03	64.0246	97.5219	1	1	22.1818	6.72727	1.58996	0.288889	0.703462	1	20	8	2.86308	0.362963	1.09448	4.41012	4.71246	6.35376	26.6455	27.3767	1.09448	4.14446	2.78218	4.68577	9.4224	33.3633	3	3	3	3	3	3	3	3	3	3
Tmem131	NEITHER	NEITHER	Coc-alone	14.1036	13.7862	14.788	17.7761	27.6276	19.1333	14.1036	14.6978	16.2849	25.9296	29.6352	20.7065	0.0554976	1	22.6667	14.6667	1.18966	0.55	0.0475564	1	24	16	2.00041	0.540741	0.50639	1.18705	0.581544	0.0115966	10.7243	9.1592	0.50639	0.924026	1.49476	18.389	6.33564	11.0778	3	3	3	2	3	3	3	3	3	3
Coa5	NEITHER	NEITHER	NEITHER	34.771	26.4343	35.073	31.8302	32.8258	34.4827	34.771	36.0881	33.5136	34.2171	33.525	30.3006	1	1	22.1818	9.63636	0	0.1	1	1	22.1818	7.45455	0.158816	0.037037	2.9446	0.0198697	1.72368	0.915622	2.64242	4.80358	2.9446	2.98754	2.27686	2.6214	8.32323	4.46446	3	2	3	3	3	3	3	3	3	3
Mgat4a	NEITHER	NEITHER	NEITHER	7.33592	6.06395	7.49541	7.79929	7.81489	7.33747	7.33592	6.75979	7.25251	8.44656	8.54666	6.93761	0.0623201	1	20	14	0.587853	0.525926	0.995356	1	20	16	0.289801	0.333333	0.411529	0.521597	0.539474	0.340243	0.835997	1.21689	0.411529	0.239704	0.307521	2.52683	2.2905	1.91241	3	3	3	3	3	3	3	3	3	3
4930594C11Rik	NEITHER	NEITHER	NEITHER	0.067106	0.0958358	0.068278	0.0978541	0.129589	0.095092	0.067106	0.0629315	0.0993308	0.0668231	0.10296	0.12406	1	1	22.1818	14.7273	0.015177	0.244444	1	1	22.1818	10.5455	0.0017871	0.0666667	0.014146	0.0222833	0.00185306	0.0258625	0.0460874	0.0275808	0.014146	0.0560293	0.0354924	0.00188833	0.0849584	0.0934555	3	3	3	3	3	3	3	3	3	2
2010300C02Rik	NEITHER	NEITHER	NEITHER	93.9726	97.3114	111.266	109.079	111.204	113.855	93.9726	117.367	113.277	138.213	101.389	104.376	1	1	22.1818	13.6364	5.83038	0.333333	0.703462	1	20	10	10.4478	0.362963	11.615	5.3893	17.323	0.21496	20.6699	19.466	11.615	24.1849	11.8663	46.0031	11.9643	18.3188	3	3	3	2	3	3	3	3	3	3
Tsga10	NEITHER	NEITHER	BOTH	2.5189	2.76835	3.11596	3.65659	5.11312	3.58134	2.5189	2.84387	3.29507	3.39404	6.45643	5.39072	0.0153768	1	24	16	0.661258	0.616667	0.0359403	1	24	16	0.904856	0.555556	0.272775	0.306484	0.514519	0.545181	1.51572	0.0336159	0.272775	0.356911	0.135356	1.07937	2.5302	2.10745	3	3	3	3	3	2	3	3	3	3
Mitd1	NEITHER	Coc-alone	Coc-alone	3.37097	3.61453	3.22156	3.66796	4.79726	4.01376	3.37097	2.9524	2.89959	2.82516	5.64103	5.07611	0.167981	1	24	18	0.505928	0.466667	0.00533015	1	24	18	0.417773	0.644444	0.235038	0.501511	0.509984	0.332788	0.546247	0.977503	0.235038	0.0761813	0.505016	0.777383	0.964329	0.329437	3	3	3	3	3	3	3	3	3	3
Lyg2	NEITHER	NEITHER	NEITHER	0.0258172	0	0.00937943	0.0161583	0.0453073	0.0139578	0.0258172	0.0230203	0.0307521	0	0	0.0258315	0.424286	1	20	18	0.0198968	0.416667	0.323831	1	24	2	0.019069	0.45283	0.0118806	0	0.00822803	0.0141503	0.0394966	0.0144831	0.0118806	0.00976521	0.0205934	0	0	0.0311487	3	2	3	3	3	3	3	3	3	2
Txndc9	NEITHER	Sal-alone	BOTH	7.23476	7.00334	7.15874	7.00313	8.29958	7.73933	7.23476	7.15341	6.83283	5.73377	9.69872	8.32711	0.00745347	1	24	18	0.291208	0.65	0.0359403	1	24	20	0.524963	0.555556	0.188907	0.0870069	0.0994679	0.402464	0.566502	0.00363453	0.188907	0.147663	0.455272	1.77926	1.10213	1.05412	3	3	3	3	3	2	3	3	3	3
Rev1	NEITHER	NEITHER	Sal-alone	6.50254	7.25213	8.05409	8.15061	9.95096	8.89255	6.50254	8.28956	8.03534	9.57516	10.7306	8.99854	0.0268891	1	24	16	0.846131	0.57037	0.524654	1	24	15	1.33161	0.4	0.770686	0.315506	0.542877	1.20197	1.39924	1.52539	0.770686	0.0147573	1.20528	3.78715	0.777459	1.68461	3	3	3	3	3	3	3	2	3	3
Aff3	NEITHER	NEITHER	Sal-alone	13.7575	12.3082	13.0108	13.4579	16.3407	14.8321	13.7575	14.9702	13.3517	18.993	16.241	13.3721	0.0268891	1	24	18	0.859913	0.57037	1	1	22.1818	13.4545	0.321104	0.140741	0.77998	0.402219	1.18742	0.4026	1.84491	2.28448	0.77998	1.91964	0.943417	8.18438	6.6588	3.70377	3	3	3	3	3	3	3	3	3	3
Lonrf2	NEITHER	NEITHER	NEITHER	39.1485	33.1177	39.4632	41.473	40.9243	38.2226	39.1485	33.6562	34.0297	42.4722	43.882	39.6048	0.324227	1	20	14	3.36236	0.422222	1	1	22.1818	11.6364	1.52913	0.00740741	2.98939	2.87023	4.52769	1.54077	6.86359	10.0141	2.98939	0.721573	1.66836	15.1606	10.1512	11.8485	3	3	3	3	3	3	3	3	3	3
Chst10	NEITHER	NEITHER	Coc-alone	33.1943	29.5774	31.4835	32.7218	32.1547	30.0084	33.1943	30.1749	29.2846	29.2719	32.8496	31.9027	0.585635	1	20	14	0.815648	0.377778	0.0475564	1	20	0	1.52777	0.540741	1.11685	1.12239	0.764896	0.105547	4.34867	1.15169	1.11685	1.17885	0.95697	2.90879	5.51023	1.91695	3	3	3	3	3	3	3	3	3	3
Tbc1d8	NEITHER	NEITHER	Sal-alone	22.935	24.6527	29.0765	29.2256	33.914	28.1418	22.935	30.8322	28.3211	38.01	31.6909	25.5918	0.0199069	1	24	14	3.61961	0.585185	0.210777	1	24	12	3.15532	0.451852	1.82786	0.441117	4.74345	3.23263	5.19717	1.24664	1.82786	4.74833	4.28689	18.6968	5.12835	1.88109	3	3	3	3	3	3	3	3	3	3
Rnf149	NEITHER	NEITHER	NEITHER	12.8738	13.6582	13.8949	14.2647	18.103	16.1599	12.8738	14.1124	13.9031	13.243	22.1789	15.6742	0.324227	1	24	16	1.12642	0.422222	0.104105	1	24	18	0.70845	0.496296	2.89971	1.24622	1.4499	1.19229	1.79299	4.41061	2.89971	0.931829	0.168697	1.56621	0.519133	1.92734	3	3	3	3	3	3	3	3	3	3
Creg2	NEITHER	NEITHER	NEITHER	18.2624	16.1953	20.6758	18.2159	17.7582	22.2373	18.2624	18.35	21.4498	18.8039	19.6303	19.9832	1	1	22.1818	9.81818	0.160179	0.0188679	1	1	22.1818	12.9091	0.496035	0.183333	1.19065	0.0576999	1.03093	0.903126	0.035921	2.19034	1.19065	1.48951	0.0295571	4.08375	3.82455	1.12143	3	2	3	3	2	3	3	3	2	3
Rfx8	NEITHER	Coc-alone	Coc-alone	0.0812318	0.0582461	0.0987154	0.0678044	0.0766195	0.0698815	0.0812318	0.0783302	0.0956585	0.021909	0	0.0401114	1	1	22.1818	10.5455	0	0.00740741	0.00745347	1	24	6	0.0475974	0.65	0.00795719	0.037859	0.0198532	0.0240693	0.0779841	0.0655153	0.00795719	0.0395354	0.00883555	0.0218414	0	0.0131283	3	3	3	3	3	3	3	3	3	3
Gm16894	NEITHER	NEITHER	NEITHER	1.34582	1.3656	1.57522	1.3322	1.57164	1.57035	1.34582	1.47014	1.20571	1.47063	1.38882	1.45043	1	1	22.1818	12.7273	0.0434633	0.0814815	1	1	22.1818	9.81818	0.0992019	0.00740741	0.1813	0.481036	0.251459	0.247173	0.425591	0.243265	0.1813	0.262944	0.35272	0.899604	0.370676	0.649835	3	3	3	3	3	3	3	3	3	3
Mfsd9	NEITHER	Coc-alone	Coc-alone	1.8423	1.80533	1.80812	1.50149	0.986675	1.70726	1.8423	1.88142	2.01964	1.56098	0.908355	1.65768	0.270375	1	24	4	0.22445	0.45	0.00506932	1	22	6	0.387926	0.666667	0.258615	0.142841	0.23143	0.266409	0.00282065	0.658904	0.258615	0.178541	0.0604539	0.149049	0.0404634	0.0031042	3	3	3	3	2	3	3	3	3	3
Pantr1	NEITHER	NEITHER	NEITHER	76.6012	77.0104	81.871	80.9678	85.0833	83.7249	76.6012	84.3911	70.6782	66.442	89.9296	94.1476	1	1	22.1818	15.6364	1.98102	0.125926	1	1	22.1818	10.7273	3.18126	0.0666667	9.87495	1.95074	6.58208	9.26045	20.4569	21.0743	9.87495	12.3876	5.75451	31.4306	21.0754	27.8395	3	3	3	3	3	3	3	3	3	3
Pantr2	NEITHER	NEITHER	NEITHER	1.40457	2.34183	1.58324	1.92459	0.931593	1.71079	1.40457	2.178	1.78682	1.76448	0.152637	2.18784	0.324227	1	20	6	0.283394	0.422222	0.782771	1	20	6	0.415305	0.366667	0.256836	0.334461	0.24439	0.470671	0.681748	0.798608	0.256836	0.727119	0.356841	0.628122	0.000940452	1.34308	3	3	3	3	3	3	3	3	3	3
Tgfbrap1	NEITHER	NEITHER	NEITHER	10.8678	11.3394	11.3796	11.271	10.9363	11.0029	10.8678	11.2364	10.9683	11.4215	12.3387	10.9325	1	1	22.1818	9.45455	0.286995	0.0518519	0.992816	1	24	16	0.379787	0.358491	0.25809	0.705543	0.212415	0.451992	1.02225	1.3405	0.25809	0.592376	0.316958	0.156412	0.0725492	1.26029	3	3	3	3	3	3	3	3	3	2
Fhl2	NEITHER	NEITHER	NEITHER	12.8343	11.334	11.6492	10.8949	7.24634	17.5189	12.8343	9.99219	14.4819	10.0669	9.52129	15.6235	0.104105	1	20	2	0.587464	0.496296	1	1	22.1818	6.72727	0.987751	0.185185	2.54647	0.636851	0.92469	0.87193	2.62983	3.91438	2.54647	3.09647	6.17961	1.46859	2.58554	7.3161	3	3	3	3	3	3	3	3	3	3
Uxs1	NEITHER	NEITHER	Sal-alone	16.6407	16.9753	18.3521	18.2618	21.0504	21.8859	16.6407	17.8565	18.8877	17.5627	24.303	21.2919	0.0199069	1	24	18	2.02126	0.585185	0.524654	1	24	16	2.05796	0.4	2.15189	0.503371	2.01566	0.855526	1.62475	0.854984	2.15189	3.12053	1.03534	3.54199	5.41141	0.0072832	3	3	3	3	3	3	3	3	3	3
Tex30	NEITHER	NEITHER	NEITHER	2.58392	2.1632	2.39624	2.10253	2.4064	2.19438	2.58392	2.56812	2.56081	1.85983	1.95375	2.52948	1	1	22.1818	9.63636	0.0634506	0.214815	1	1	22.1818	5.63636	0.097348	0.244444	0.552213	0.27712	0.209261	0.119817	0.280369	0.943219	0.552213	0.223775	0.299981	1.13659	0.836095	0.555188	3	3	3	3	3	3	3	3	3	3
Kdelc1	NEITHER	Sal-alone	Sal-alone	3.46492	3.42286	3.57726	3.8679	4.89717	4.24563	3.46492	3.85343	3.88222	3.81361	4.58852	4.10883	0.00506932	1	24	18	0.511217	0.666667	0.585635	1	24	14	0.346009	0.377778	0.219625	0.636055	0.192184	0.212425	0.0162281	0.505947	0.219625	0.230533	0.301084	0.826833	0.322506	0.863838	3	3	3	3	2	3	3	3	3	3
Col5a2	NEITHER	NEITHER	NEITHER	0.313884	0.301944	0.279585	0.331964	0.415192	0.36385	0.313884	0.340574	0.325976	0.416003	0.438252	0.482034	1	1	22.1818	11.8182	0.00323064	0.0814815	1	1	22.1818	13.8182	0.0259542	0.155556	0.0218685	0.0576538	0.091271	0.0719922	0.246667	0.0645508	0.0218685	0.0716875	0.115877	0.159564	0.174016	0.119626	3	3	3	3	3	3	3	3	3	3
Slc40a1	NEITHER	NEITHER	NEITHER	2.64048	3.68367	3.12276	3.0497	3.12192	3.70888	2.64048	3.43275	2.70536	2.98764	3.0865	2.55539	1	1	22.1818	8.72727	0.0811501	0.0518519	1	1	22.1818	9.45455	0.0893597	0.216667	0.188948	0.492527	0.415147	0.149658	0.317733	0.0964504	0.188948	0.505792	0.180897	0.378688	0.487944	0.0100268	3	3	3	3	3	3	3	3	3	3
Slc39a10	NEITHER	Sal-alone	Sal-alone	32.8865	25.5809	31.9407	31.2296	46.0059	49.1332	32.8865	31.0079	33.6517	32.5611	54.1474	46.0289	0.00945143	1	24	18	2.3734	0.660377	0.703462	1	24	18	1.4623	0.362963	2.09795	0.078701	1.76904	0.00523259	10.4042	20.85	2.09795	2.19409	6.10284	3.15435	23.0362	14.5273	3	2	3	2	3	3	3	3	3	3
9330175M20Rik	NEITHER	NEITHER	NEITHER	0.0441633	0.0624249	0.0503867	0.0493538	0.0533573	0.0185128	0.0441633	0.0684472	0.050017	0	0.0571456	0.0671518	1	1	22.1818	9.45455	0.00123349	0.0666667	0.94493	1	20	4	0.00449091	0.35	0.0338924	0.0374866	0.025098	0.0135288	0.0344927	0.0219157	0.0338924	0.0322663	0.00778445	0	0.0172859	0.0348097	3	3	3	3	3	3	3	3	3	2
Nabp1	NEITHER	Coc-alone	Coc-alone	2.48739	2.27091	2.41733	2.57217	2.55582	3.05643	2.48739	2.11467	2.20677	2.27544	3.47611	3.02192	0.104105	1	24	18	0.202261	0.496296	0.00339007	1	24	18	0.332694	0.683333	0.151657	0.0878825	0.263127	0.0765759	0.167315	0.584497	0.151657	0.266996	0.146581	0.00822365	0.765135	0.415298	3	3	3	3	3	3	3	3	3	2
Myo1b	NEITHER	NEITHER	NEITHER	13.3114	14.6582	15.6678	15.8201	26.0055	17.9386	13.3114	18.4371	18.1222	23.442	24.7441	19.0329	0.0741918	1	24	16	2.87099	0.533333	0.585635	1	24	14	2.08717	0.377778	2.69241	0.736296	3.52132	2.04671	5.49836	0.089449	2.69241	3.10409	0.899387	11.3267	11.0096	5.86928	3	3	3	3	3	2	3	3	3	3
Gls	NEITHER	NEITHER	NEITHER	53.622	52.5337	52.8353	57.9935	50.3522	58.095	53.622	52.1771	62.027	51.5912	48.7487	57.0381	1	1	22.1818	7.81818	0.486232	0.0518519	0.995356	1	20	8	2.93117	0.333333	4.55106	3.96309	1.45097	6.23395	2.15796	5.13379	4.55106	2.46221	2.6613	5.60658	9.72399	1.66656	3	3	3	3	3	3	3	3	3	3
Nab1	NEITHER	NEITHER	Coc-alone	5.24729	5.22343	4.44157	4.87568	6.52514	5.7531	5.24729	4.51265	4.52231	4.30795	5.80441	5.91639	0.995356	1	20	18	0.270065	0.333333	0.0107862	1	24	20	0.832795	0.633333	0.475448	0.436936	0.433834	0.512722	1.78938	1.44751	0.475448	0.746748	0.0497651	0.914657	0.0127491	0.969084	3	3	3	3	3	3	3	3	3	3
Mfsd6	NEITHER	Sal-alone	Sal-alone	21.6777	20.5904	19.5763	19.08	22.4434	24.4189	21.6777	17.6951	18.9693	19.7651	22.6153	23.5561	0.00222663	1	20	2	0.822224	0.7	0.210777	1	24	20	3.22052	0.451852	1.71944	1.05918	0.0548008	0.071407	1.76108	1.8559	1.71944	1.91803	1.34644	4.27348	2.89336	3.75001	3	3	2	3	3	3	3	3	3	3
Inpp1	NEITHER	NEITHER	NEITHER	12.2104	12.066	12.6067	13.2737	11.0015	11.38	12.2104	11.6671	11.4536	13.1784	10.7195	13.9549	1	1	22.1818	9.45455	0.266412	0.0962963	1	1	22.1818	8.72727	0.0485911	0.05	0.711696	0.773208	0.076395	1.7924	2.5921	1.10104	0.711696	0.413483	0.234011	2.09493	1.23089	0.0237588	3	3	3	3	3	3	3	3	3	3
1700019D03Rik	NEITHER	NEITHER	NEITHER	3.31464	3.36156	2.92534	3.85928	3.16369	4.24382	3.31464	2.67786	4.33893	2.87994	2.18256	3.92739	0.782771	1	24	20	0.2153	0.366667	1	1	22.1818	6.54545	0.239754	0.0666667	0.502495	0.0430577	0.0513289	0.255506	0.760493	0.270935	0.502495	0.476891	0.802748	1.40178	0.0431052	0.453497	3	3	2	3	3	3	3	3	3	3
Pms1	NEITHER	NEITHER	NEITHER	1.10143	1.19043	1.10947	1.14529	2.22689	1.23971	1.10143	1.04771	1.15516	1.17711	2.43763	1.83031	0.108756	1	24	18	0.0586545	0.528302	0.0623201	1	24	18	0.235254	0.525926	0.134246	7.07107e-06	0.0700041	0.0985254	0.838258	0.013131	0.134246	0.169693	0.151411	0.203446	0.432065	0.894134	3	2	3	3	3	2	3	3	3	3
Asnsd1	NEITHER	NEITHER	Coc-alone	9.25643	9.55497	9.27136	9.22318	10.3144	11.0945	9.25643	8.49582	9.05657	7.98171	11.4249	10.7563	0.585635	1	24	18	0.314627	0.377778	0.0475564	1	24	18	0.820597	0.540741	0.902577	1.17202	0.168936	0.160006	1.01354	1.33378	0.902577	0.32796	0.569299	1.83017	0.712506	1.38234	3	3	3	3	3	3	3	3	3	3
Dnah7a	NEITHER	NEITHER	Sal-alone	0.0166699	0.0202542	0.0347004	0.0412033	0.064909	0.0309607	0.0166699	0.0153865	0.0291137	0.0313818	0.0544633	0.0590302	0.0199069	1	24	14	0.00828765	0.585185	0.210777	1	24	16	0.0126979	0.451852	0.00225813	0.00516136	0.0174479	0.0123771	0.0641704	0.00229566	0.00225813	0.0107267	0.00878018	0.0315635	0.0449442	0.0143515	3	3	3	3	3	3	3	3	3	3
Stk17b	NEITHER	Coc-alone	Coc-alone	1.91808	2.08805	2.00467	1.91837	2.44243	2.34801	1.91808	1.73916	1.72472	1.80136	2.41363	2.62609	1	1	22.1818	10.9091	0.0298399	0.0518519	0.00339007	1	24	20	0.262337	0.683333	0.145148	0.108119	0.291158	0.103252	0.561868	0.229966	0.145148	0.11334	0.0977427	0.0130461	0.322175	0.624465	3	3	3	3	3	3	3	3	3	2
Hecw2	NEITHER	NEITHER	NEITHER	5.92203	6.44246	6.68412	7.0586	11.7857	9.19109	5.92203	6.56238	6.94902	9.83462	9.64882	8.13445	0.108756	1	24	18	0.902403	0.528302	1	1	22.1818	12.5455	0.396659	0.183333	0.0100126	0.219773	0.987906	0.421586	0.0591141	3.24701	0.0100126	0.712722	0.522995	7.27359	4.32799	3.23085	2	3	3	3	2	3	2	3	3	3
Gtf3c3	NEITHER	NEITHER	NEITHER	7.78369	8.11183	8.27393	8.63229	11.725	10.7394	7.78369	8.22053	7.84941	8.49945	12.7423	10.6157	0.0623201	1	24	18	0.755268	0.525926	1	1	22.1818	12.7273	0.275631	0.125926	0.34232	0.390441	0.389123	0.427194	3.24139	2.05098	0.34232	0.641288	0.344002	2.00659	2.75697	3.17824	3	3	3	3	3	3	3	3	3	3
Pgap1	NEITHER	NEITHER	NEITHER	6.7851	5.6968	6.69264	7.18651	7.47873	4.92012	6.7851	5.39081	5.67485	5.94198	8.51356	7.04266	0.340199	1	20	14	0.862013	0.433333	0.104105	1	20	18	0.897863	0.496296	1.06755	0.636209	1.11853	0.217801	1.93387	0.0165817	1.06755	0.546841	0.237611	0.703696	1.37023	3.19959	3	3	3	3	3	2	3	3	3	3
Ankrd44	NEITHER	NEITHER	NEITHER	1.99459	2.11656	1.99883	1.92424	2.73916	2.06779	1.99459	1.98268	1.96864	2.39575	3.02601	2.39155	1	1	22.1818	6.36364	0.0337688	0.037037	0.995356	1	24	18	0.262315	0.333333	0.158627	0.100474	0.27571	0.0944652	1.07049	0.671936	0.158627	0.523677	0.253357	0.922667	0.70484	1.12983	3	3	3	3	3	3	3	3	3	3
Sf3b1	Sal-alone	Sal-alone	Sal-alone	47.2919	47.7605	51.7966	57.3915	67.0586	52.4034	47.2919	54.9463	53.6518	59.4114	73.6559	60.6315	0.000197498	1	24	16	5.47824	0.783333	0.324227	1	24	16	4.52372	0.422222	3.93422	3.59139	3.57982	5.97481	8.58365	0.130885	3.93422	4.27238	1.25284	13.282	7.83281	15.1616	3	3	3	3	3	2	3	3	3	3
Hspd1	Sal-alone	BOTH	BOTH	30.3446	28.7598	25.4879	28.4064	37.2633	35.2164	30.3446	27.7722	25.6391	25.4403	42.0566	38.1834	0.000905337	1	24	20	5.92018	0.733333	0.00533015	1	24	20	5.8885	0.644444	2.90373	3.59157	0.0291328	1.91503	2.41288	2.55205	2.90373	3.25292	0.333258	2.47222	7.85635	3.90157	3	3	2	3	3	3	3	3	3	3
Rftn2	NEITHER	NEITHER	Coc-alone	10.1654	9.57673	8.93786	8.30013	14.5323	11.1956	10.1654	9.13467	7.89268	6.99432	15.965	12.7112	1	1	22.1818	9.63636	0.393369	0.288889	0.0153768	1	22	19	2.4258	0.616667	0.992041	0.152345	0.806715	0.514184	5.09177	4.66701	0.992041	0.940276	0.118527	0.0409344	1.28284	4.19695	3	3	3	3	3	3	3	3	3	2
Satb2	NEITHER	NEITHER	NEITHER	3.70347	2.45189	3.20454	2.77448	2.06085	7.30914	3.70347	1.72994	3.5896	1.91897	6.37077	6.11054	0.397664	1	20	2	0.168228	0.407407	0.484262	1	24	20	2.04471	0.392593	1.04594	0.564714	1.23757	1.13091	1.21914	1.41565	1.04594	1.3792	3.20143	0.242781	4.23807	0.891547	3	3	3	3	3	3	3	3	3	3
BC055402	NEITHER	NEITHER	NEITHER	0.0394174	0.0129435	0.0719554	0.022453	0.0685637	0.0379148	0.0394174	0.0423378	0.0618768	0.0291001	0.0404362	0.0469716	0.80914	1	22	15	0.00895745	0.377358	1	1	22.1818	5.63636	0.00138304	0.037037	0.0192992	0.000967463	0.0226802	0.000481469	0.00564724	0.0157172	0.0192992	0.0110573	0.0342139	0.0252253	0.0220881	0.00870482	3	2	3	2	3	3	3	3	3	3
Tyw5	NEITHER	NEITHER	Sal-alone	6.29343	6.20091	6.14751	6.02325	9.66318	7.99319	6.29343	6.34186	6.59513	5.53291	10.3176	8.118	0.0359403	1	24	20	0.7662	0.555556	0.104105	1	24	18	0.739026	0.496296	0.304966	0.984276	0.769279	0.177087	2.17681	1.02149	0.304966	0.371046	0.584279	2.01658	1.26173	1.1406	3	3	3	3	3	3	3	3	3	3
Kctd18	NEITHER	NEITHER	NEITHER	3.93309	4.85248	4.85055	4.54082	5.29509	4.82172	3.93309	5.13997	4.83268	4.89505	5.01883	5.15451	0.524654	1	24	16	0.311869	0.4	1	1	22.1818	10.9091	0.0461214	0.185185	0.0148606	0.00391737	0.731435	0.424381	0.397395	0.096446	0.0148606	0.23355	0.534127	0.834942	0.533169	0.503462	3	2	3	3	3	3	3	3	3	3
Clk1	NEITHER	BOTH	BOTH	36.3775	43.4933	41.1609	57.0995	76.8656	56.6133	36.3775	42.445	44.0523	52.6192	94.0654	77.3619	0.00533015	1	24	16	11.1305	0.644444	0.00754717	1	24	17	17.1983	0.62963	0.529469	3.17684	2.53713	4.53682	16.6187	16.4165	0.529469	5.66886	6.0316	7.34827	15.3531	26.496	3	3	3	3	3	3	3	3	3	3
Ppil3	NEITHER	NEITHER	NEITHER	10.2719	11.5815	11.5485	11.7992	12.5465	13.7924	10.2719	11.4604	10.7616	10.1258	13.727	13.3841	0.839459	1	24	16	0.735462	0.348148	0.210777	1	24	20	0.377524	0.451852	0.810496	1.2062	0.376365	1.50288	1.06761	1.81779	0.810496	0.685658	0.475195	2.4481	2.67531	0.988757	3	3	3	3	3	3	3	3	3	3
Orc2	NEITHER	BOTH	BOTH	7.66537	7.30704	7.82185	7.94473	12.3728	10.2607	7.66537	7.37904	7.76335	7.46207	13.8904	8.3097	0.00172835	1	24	18	0.551607	0.688889	0.00745347	1	24	18	0.635038	0.65	0.302804	0.603112	0.324349	0.309731	3.37557	2.87075	0.302804	0.168564	0.347014	0.947829	1.7361	0.0576787	3	3	3	3	3	3	3	3	3	3
Fam126b	NEITHER	NEITHER	NEITHER	13.435	12.7593	13.8563	16.2319	17.251	14.7027	13.435	12.8397	14.1627	12.443	16.6444	15.4409	0.167981	1	20	14	1.14749	0.466667	1	1	22.1818	13.6364	0.0501789	0.00740741	1.20383	0.845138	1.04512	0.955112	3.95953	4.45448	1.20383	0.588939	0.370679	0.940139	5.88062	5.50249	3	3	3	3	3	3	3	3	3	3
Trak2	NEITHER	NEITHER	Sal-alone	54.2674	53.8403	43.7439	51.5398	64.7216	58.6603	54.2674	50.2633	40.1105	55.6509	58.5712	56.0218	0.0199069	1	20	18	5.43503	0.585185	0.703462	1	24	20	9.41286	0.362963	2.22465	2.92589	1.86823	7.11818	9.69472	12.6818	2.22465	15.4437	4.48598	18.353	16.7486	21.156	3	3	3	3	3	3	3	3	3	3
Tmem237	NEITHER	NEITHER	Coc-alone	10.6809	11.007	9.94797	9.80625	11.5624	11.1502	10.6809	9.83913	10.4492	8.6038	14.4076	12.3653	0.995356	1	22	12	0.253745	0.333333	0.0359403	1	24	18	0.529057	0.555556	0.826111	0.442362	0.854357	0.881966	1.71368	1.01952	0.826111	0.965605	0.208871	2.76018	3.00145	1.23792	3	3	3	3	3	3	3	3	3	3
Als2,Mpp4	NEITHER	NEITHER	NEITHER	7.92458	7.80935	7.74438	8.01587	8.01136	8.25788	7.92458	7.15397	7.71035	7.05456	7.98166	8.99043	0.995356	1	24	20	0.190487	0.333333	0.524654	1	24	22	0.733524	0.4	0.36746	0.0736094	0.633267	0.56467	0.663895	0.237423	0.36746	0.22293	0.689338	0.00810344	1.08775	1.10583	3	3	3	3	3	3	3	3	3	2
Sumo1	NEITHER	NEITHER	NEITHER	26.2894	26.2681	25.4981	25.7179	22.3998	26.8417	26.2894	27.0706	24.69	19.2672	19.9492	27.5557	1	1	22.1818	8.72727	0.785454	0.116667	0.782771	1	20	4	1.62472	0.366667	0.0275065	2.59807	3.62931	3.32967	9.99701	10.3979	0.0275065	2.94331	0.81074	10.12	6.38085	10.6233	2	3	3	3	3	3	2	3	3	3
Ica1l	NEITHER	NEITHER	Sal-alone	12.2863	10.8318	12.6244	11.8893	15.9729	14.7783	12.2863	12.1199	12.4363	12.3765	19.2684	14.0692	0.0475564	1	24	18	0.966332	0.540741	0.397664	1	24	18	0.951059	0.407407	0.984248	1.04147	0.671123	1.16126	2.05702	3.88223	0.984248	1.22999	0.799311	1.70924	2.59779	3.04695	3	3	3	3	3	3	3	3	3	3
Wdr12	NEITHER	NEITHER	NEITHER	5.12917	4.66004	4.70976	4.97337	4.84928	5.41717	5.12917	4.79013	4.63123	4.43618	5.30482	5.38182	0.397664	1	24	21	0.204099	0.407407	0.210777	1	22	12	0.376927	0.451852	0.0679374	0.545104	0.238736	0.151669	0.632193	0.570737	0.0679374	0.25857	0.166392	0.653726	1.0645	0.547361	3	3	3	3	3	3	3	3	3	3
Raph1	NEITHER	NEITHER	NEITHER	4.4375	3.93055	3.92048	4.51846	5.11192	5.19886	4.4375	3.40522	4.28007	5.9891	6.79419	5.13227	0.995356	1	20	16	0.523825	0.333333	0.397664	1	22.6667	16.6667	0.322686	0.407407	0.568257	0.29553	0.600862	0.450006	1.42712	2.2874	0.568257	0.320058	0.321515	3.478	2.79519	1.97178	3	3	3	3	3	3	3	3	3	3
4930487H11Rik	NEITHER	NEITHER	NEITHER	0.0476899	0	0.0514515	0.0343058	0	0	0.0476899	0.0878705	0	0	0.0448204	0.0677878	1	1	22.1818	8.36364	0.0254003	0.0430108	0.73121	1	20	3	0.0237712	0.386792	0.00527732	0	0.0473435	0.0297777	0	0	0.00527732	0.0677836	0	0	0.039145	0.0631561	3	2	3	3	2	2	3	3	2	2
Ino80d	NEITHER	NEITHER	Sal-alone	3.68934	3.53563	3.90593	4.76393	4.30269	4.1283	3.68934	3.83731	4.3255	6.71964	3.76794	4.04896	0.0475564	1	24	14	0.389234	0.540741	1	1	22.1818	12.5455	0.208075	0.244444	0.207128	0.41384	0.254635	0.491021	0.609663	0.846065	0.207128	0.226754	0.306661	5.11032	1.48131	1.28175	3	3	3	3	3	3	3	3	3	3
Ndufs1	NEITHER	NEITHER	NEITHER	56.9739	60.6052	60.8443	59.7625	78.8369	72.9389	56.9739	60.1603	57.7066	54.0905	81.1248	68.6864	0.212923	1	24	17	4.58827	0.466667	0.585635	1	24	20	2.39872	0.377778	1.00926	0.120986	3.06663	1.78566	8.63175	10.1112	1.00926	4.45213	0.882217	4.01713	3.33808	11.4253	3	2	3	3	3	3	3	3	3	3
Gpr1	NEITHER	NEITHER	NEITHER	0.457292	0.487442	0.391433	0.358097	0.544271	0.423086	0.457292	0.472259	0.341496	0.448301	0.712548	0.438426	1	1	22.1818	10.7273	0.0244396	0.0962963	0.210777	1	20	18	0.0760882	0.451852	0.0571366	0.142584	0.111226	0.0818277	0.148134	0.170452	0.0571366	0.127471	0.129673	0.117004	0.0610881	0.125042	3	3	3	3	3	3	3	3	3	3
Dytn	NEITHER	NEITHER	NEITHER	0.029358	0.0483875	0.0305245	0.0508184	0.0491396	0.0648775	0.029358	0.0625278	0.0776156	0.0619719	0.054364	0.032196	1	1	22.1818	12.9091	0.00297851	0.111111	0.360946	1	20	10	0.0307562	0.414815	0.0275929	0.0359121	0.00922142	0.0192228	0.0263309	0.00775849	0.0275929	0.0261912	0.019491	0.0315923	0.0721628	0.0286478	3	3	3	3	3	3	3	3	3	3
Mdh1b	NEITHER	NEITHER	NEITHER	0.53428	0.522216	0.662021	0.617506	0.686684	0.588275	0.53428	0.642625	0.844126	0.638255	0.64603	0.80566	1	1	22.1818	12.5455	0.0449875	0.17037	1	1	22.1818	8.54545	0.0717143	0.0814815	0.047275	0.0721528	0.159873	0.19408	0.323752	0.134898	0.047275	0.134362	0.111105	0.48787	0.381531	0.36025	3	3	3	3	3	3	3	3	3	3
4933402D24Rik	NEITHER	NEITHER	NEITHER	0.428519	0.51315	0.515343	0.443611	0.391416	0.505285	0.428519	0.507133	0.557371	0.664301	0.487604	0.469698	0.585635	1	22	6	0.0651277	0.377778	0.995356	1	20	10	0.036911	0.333333	0.0884299	0.0742788	0.0364505	0.121066	0.0400763	0.215909	0.0884299	0.227989	0.0450005	0.393593	0.0431373	0.136777	3	3	3	3	3	3	3	3	3	3
Klf7	NEITHER	NEITHER	Sal-alone	7.65265	7.82813	9.10578	8.68198	6.32305	7.93574	7.65265	7.18127	8.52573	11.083	6.12684	8.90226	0.0359403	1	20	8	1.062	0.555556	1	1	22.1818	13.6364	0.630065	0.316667	0.799807	1.08488	0.378893	0.365324	1.01426	1.08068	0.799807	1.04387	1.0057	4.48007	3.61138	0.0386858	3	3	3	3	3	3	3	3	3	3
Mettl21a	NEITHER	NEITHER	NEITHER	5.55709	5.16552	5.5167	5.41878	4.62416	5.28118	5.55709	5.63793	5.68937	5.00266	4.77394	4.73038	1	1	22.1818	6.36364	0.0863146	0.2	0.108756	1	24	6	0.50778	0.528302	0.139821	0.184716	0.25446	0.299854	0.368362	0.314437	0.139821	0.358193	0.0104652	1.16196	0.00654781	0.260326	3	3	3	3	3	3	3	3	2	3
2810408I11Rik	NEITHER	Coc-alone	Coc-alone	0.666323	0.655291	0.792399	0.797728	0.690274	0.685314	0.666323	0.917308	1.09163	0.941169	0.417558	0.602954	1	1	22.1818	11.4545	0.0414308	0.037037	0.00255268	1	20	8	0.373488	0.674074	0.134362	0.1252	0.440714	0.258546	0.484486	0.590108	0.134362	0.257226	0.167855	0.20515	0.138093	0.224944	3	3	3	3	3	3	3	3	3	3
Fzd5	NEITHER	NEITHER	NEITHER	1.37538	1.31807	1.64955	1.8968	1.09399	1.15784	1.37538	1.42648	1.56896	1.39444	1.0088	1.39675	0.484262	1	22	9	0.19548	0.392593	0.340199	1	20	8	0.135262	0.433333	0.32868	0.176291	0.439047	0.569911	0.122766	0.243587	0.32868	0.398411	0.00448306	0.355795	0.184755	0.158902	3	3	3	3	3	3	3	3	2	3
Plekhm3	NEITHER	NEITHER	NEITHER	8.50662	8.11153	8.6258	9.28501	10.2508	9.23385	8.50662	8.17924	8.34927	7.99679	9.99582	8.6459	0.0623201	1	24	16	0.547732	0.525926	1	1	22.1818	13.6364	0.012429	0.0666667	0.414862	0.352469	0.0855434	0.128265	2.25791	2.08197	0.414862	0.234895	0.313418	0.636836	3.2482	2.31527	3	3	3	3	3	3	3	3	3	3
Cryga	NEITHER	NEITHER	NEITHER	0.19147	1.16728	0.45039	0.534944	0.133061	0.410333	0.19147	0.569674	0.316958	0.316241	0.61116	0.307435	0.168827	1	24	6	0.0685922	0.5	1	1	22.1818	7.45455	0.075179	0.00833333	0.017054	0.0180029	0.224765	0.398331	0.119357	0.57087	0.017054	0.196469	0.295377	0.388243	0.7334	0.149556	2	2	3	3	3	3	2	3	3	3
D630023F18Rik	NEITHER	NEITHER	NEITHER	1.8303	1.92852	1.98628	1.62204	1.13763	2.44605	1.8303	0.859709	1.75687	1.24396	1.93338	2.40005	0.397664	1	20	4	0.448652	0.407407	0.992816	1	20	2	0	0.358491	0.32378	0.330915	0.541235	0.324871	0.225496	0.334907	0.32378	0.0234887	0.897543	1.36152	0.00514774	0.173608	3	3	3	3	3	3	3	2	3	3
Idh1	NEITHER	BOTH	BOTH	16.8127	15.6668	15.2651	13.0389	16.2128	17.8087	16.8127	14.9477	13.0047	12.0117	18.0621	17.4959	0.00143457	1	20	2	1.18808	0.716667	0.00506932	1	22	20	2.61449	0.666667	0.0236881	1.44923	1.69736	1.18737	1.27038	0.247609	0.0236881	0.532887	0.967892	3.81411	1.44583	0.829747	2	3	3	3	3	3	2	3	3	3
Kansl1l	NEITHER	Sal-alone	Sal-alone	2.38934	2.50585	2.91864	3.1728	5.08728	3.81211	2.38934	2.61313	3.09141	2.71542	5.49907	4.06159	0.00506932	1	24	14	0.426435	0.666667	0.262412	1	24	16	0.483781	0.437037	0.211115	0.17333	0.00292035	0.329343	1.9669	1.9199	0.211115	0.288424	0.186876	0.452129	0.748503	2.15494	3	3	2	3	3	3	3	3	3	3
Acadl	NEITHER	NEITHER	BOTH	15.9403	16.5787	15.9744	17.5143	32.0381	20.1497	15.9403	15.9347	14.0462	13.7501	33.1601	24.2718	0.0410331	1	24	18	1.89632	0.566667	0.0268891	1	24	20	2.90098	0.57037	0.794133	3.69522	2.6189	0.433597	11.3283	0.227123	0.794133	1.26957	1.13434	1.65934	6.79925	9.93656	3	3	3	3	3	2	3	3	3	3
Lancl1	NEITHER	NEITHER	NEITHER	41.3555	36.7403	45.7603	42.0886	40.8596	44.4266	41.3555	43.1434	42.2862	41.4415	48.8275	38.6753	1	1	22.1818	10.5455	0.532619	0.1	1	1	22.1818	11.2727	1.03039	0.0833333	1.56431	5.44204	2.72878	0.00169706	1.35896	1.89003	1.56431	3.36374	3.04049	5.13999	0.108187	0.636758	3	3	3	2	3	3	3	3	3	3
Erbb4	NEITHER	NEITHER	NEITHER	4.77245	4.82132	5.53521	6.32316	6.86122	6.824	4.77245	4.14489	4.19148	7.32708	6.63342	6.70055	0.703462	1	24	13	0.713817	0.362963	1	1	22.1818	12.7273	0.368307	0.0222222	0.780175	0.793739	0.918729	0.541992	4.07892	3.92562	0.780175	1.11138	0.501794	6.66781	3.99131	3.88355	3	3	3	3	3	3	3	3	3	3
Ikzf2	NEITHER	NEITHER	NEITHER	0.326591	0.308825	0.304817	0.384457	0.352362	0.312561	0.326591	0.319507	0.317315	0.443635	0.237691	0.340577	0.839459	1	20	16	0.0386151	0.348148	1	1	22.1818	7.45455	0.0158655	0.0222222	0.0479552	0.0402136	0.0730044	0.0207638	0.0807816	0.0265279	0.0479552	0.107127	0.046414	0.206477	0.0459825	0.1115	3	3	3	3	3	3	3	3	3	3
Bard1	NEITHER	NEITHER	NEITHER	0.190035	0.155884	0.181869	0.144135	0.126058	0.150621	0.190035	0.140704	0.192302	0.187199	0.110982	0.141915	1	1	22.1818	4.54545	0.0163568	0.214815	0.703462	1	24	4	0.0212811	0.362963	0.0369383	0.0280263	0.06399	0.0224969	0.0179059	0.0451051	0.0369383	0.056618	0.053437	0.132452	0.0424653	0.0124479	3	3	3	3	3	3	3	3	3	3
Abca12	NEITHER	NEITHER	NEITHER	0.00812717	0.00332863	0.0109654	0.0151217	0.00998038	0.0141276	0.00812717	0.00731797	0.0147188	0.00879245	0.00476726	0.0112122	1	1	22.1818	14.5455	0.00340422	0.185185	1	1	22.1818	6.54545	0.00102813	0.00740741	0.00763103	0.00295078	0.0096289	0.0106223	0.0112738	0.0177824	0.00763103	0.00426586	0.0107135	0.00871817	0.0042413	0.00994619	3	3	3	3	3	3	3	3	3	3
Fn1	NEITHER	Sal-alone	Sal-alone	4.71387	4.82107	5.17013	6.32982	6.8531	5.20824	4.71387	4.48389	5.4092	8.3791	6.15891	4.68481	0.00172835	1	24	14	0.282121	0.688889	0.839459	1	24	16	0.429596	0.348148	0.204923	0.422197	0.328284	1.00209	1.57182	0.225696	0.204923	0.821999	1.27963	5.82307	1.72995	1.22123	3	3	3	3	3	3	3	3	3	3
Mreg	NEITHER	NEITHER	NEITHER	1.01124	1.61265	0.710801	0.461611	1.54557	0.746479	1.01124	0.440433	0.894656	0.518135	0.733758	0.635583	1	1	22.1818	7.63636	0.232457	0.233333	1	1	22.1818	11.6364	0.029696	0.116667	0.45769	0.483161	0.204325	0.00828871	0.439537	0.313415	0.45769	0.00630456	0.477324	0.347585	0.283435	0.14167	3	3	3	2	3	3	3	2	3	3
Pecr	NEITHER	NEITHER	BOTH	3.25575	4.80493	4.83682	3.64581	3.43883	4.19649	3.25575	4.91804	4.43394	4.14212	3.23956	3.47239	0.0299708	1	20	6	0.857395	0.583333	0.0475564	1	20	8	0.983946	0.540741	0.34735	0.380197	0.0492555	0.114378	0.0080398	0.82783	0.34735	0.426971	1.02044	0.616252	0.373278	1.13894	3	3	3	3	2	3	3	3	3	3
2018-03-04	NEITHER	NEITHER	NEITHER	11.5663	10.6795	11.7204	11.6747	12.0515	10.8798	11.5663	12.1797	11.9424	15.3731	11.309	11.0821	1	1	22.1818	13.4545	0.238205	0.22963	1	1	22.1818	9.45455	0.14398	0.0666667	1.84943	1.26464	1.22496	0.705557	1.18087	0.839217	1.84943	1.29053	0.838361	6.13292	3.01246	0.331901	3	3	3	3	3	3	3	3	3	3
Igfbp5	NEITHER	NEITHER	NEITHER	19.6823	22.3206	23.2491	24.0582	26.9689	25.08	19.6823	21.6695	23.505	24.7317	23.4707	28.2929	0.839459	1	24	14	0.20301	0.348148	0.397664	1	24	14	1.56214	0.407407	0.938577	1.29932	3.05706	5.52361	6.26779	1.99037	0.938577	0.718114	0.981622	4.7634	1.84536	2.8098	3	3	3	3	3	3	3	3	3	3
6030407O03Rik	NEITHER	NEITHER	NEITHER	0.0443077	0.0656217	0.0837939	0.056637	0.0303251	0.213625	0.0443077	0.148323	0.120919	0.0666661	0.135008	0.128843	1	1	22.1818	6.54545	0.00570825	0.103704	1	1	22.1818	8.54545	0.00919446	0.0333333	0.0597293	0.0231376	0.0303614	0.0111528	0.0266367	0.184576	0.0597293	0.0667447	0.016014	0.000335664	0.0416221	0.0759298	3	3	3	3	3	3	3	3	3	2
Tns1	NEITHER	NEITHER	Coc-alone	7.57071	8.57964	7.42679	8.07268	7.58896	7.14712	7.57071	8.8982	9.21146	13.3827	5.61986	7.05978	1	1	22.1818	7.45455	0.0369566	0.0222222	0.0268891	1	20	8	1.85193	0.57037	0.773064	0.620743	0.463228	0.675056	0.780098	0.997339	0.773064	1.0041	0.863408	8.16859	1.64898	1.27535	3	3	3	3	3	3	3	3	3	3
Aamp	NEITHER	NEITHER	NEITHER	80.5414	94.4188	84.1238	88.243	92.025	99.673	80.5414	81.79	82.1091	75.9326	93.3479	105.015	1	1	22.1818	10.9091	0.507214	0.037037	1	1	22.1818	8.72727	0.744146	0.2	8.92814	17.2115	14.3694	10.2361	18.5458	18.7451	8.92814	0.3194	1.44523	16.422	31.7071	27.1627	3	3	3	3	3	3	3	2	3	3
Tmbim1	NEITHER	Sal-alone	Sal-alone	24.3607	30.6245	20.0425	17.8512	18.6898	19.2601	24.3607	19.0656	19.557	21.1711	12.6678	17.6576	0.00172835	1	24	4	2.86385	0.688889	0.340199	1	24	6	2.95486	0.433333	1.95214	1.94197	0.891094	1.90954	1.44575	5.02339	1.95214	0.25873	5.73619	1.5314	2.68236	2.08955	3	3	3	3	3	3	3	2	3	3
Usp37	NEITHER	NEITHER	NEITHER	4.22023	3.61969	4.0103	4.37366	5.72622	4.70299	4.22023	3.53175	3.75155	4.34178	6.24446	4.87061	0.324227	1	20	16	0.482325	0.422222	0.0554976	1	24	18	0.28152	0.55	0.439569	0.414621	0.564204	0.223141	1.44025	1.97516	0.439569	0.0726097	0.000968736	1.08432	1.63656	1.8985	3	3	3	3	3	3	3	3	2	3
Zfp142	NEITHER	Sal-alone	Sal-alone	6.40288	6.1067	6.65954	7.20254	6.93753	6.32252	6.40288	6.53568	6.68362	9.99118	7.10235	6.71692	0.00533015	1	20	14	0.36329	0.644444	1	1	22.1818	14.5455	0.165163	0.244444	0.0596375	0.231405	0.116357	0.266238	0.739122	0.68647	0.0596375	0.295857	0.491167	5.87068	1.37198	1.22628	3	3	3	3	3	3	3	3	3	3
Rnf25	NEITHER	NEITHER	NEITHER	23.9618	25.0297	22.7593	24.1697	24.2723	23.9897	23.9618	24.1024	23.312	26.0907	29.2704	24.6288	1	1	22.1818	9.63636	0.0987507	0.00740741	0.782771	1	24	16	1.27647	0.366667	0.63287	2.17419	0.70394	0.20861	2.44487	1.58433	0.63287	1.28509	0.898534	0.359684	10.2804	0.0682358	3	3	3	3	3	3	3	3	3	3
Ccdc108	NEITHER	NEITHER	NEITHER	0.342527	0.46491	0.468692	0.98607	1.2011	0.344888	0.342527	0.142944	1.31385	1.16654	0.783103	1.15612	0.703462	1	20	12	0.0960718	0.362963	1	1	22.1818	14.7273	0.0852948	0.2	0.031151	0.220528	0.201727	0.562093	1.57047	0.241522	0.031151	0.0171176	0.310773	1.38539	0.964312	0.788822	3	3	3	3	3	3	3	2	3	3
Ihh	NEITHER	NEITHER	NEITHER	0.186997	0.314245	0.140289	0.130538	0.155448	0.147248	0.186997	0.174789	0.32723	0.195765	0.0971596	0.192218	0.995356	1	20	4	0.016093	0.333333	0.262412	1	20	8	0.0777895	0.437037	0.0730762	0.128654	0.0620269	0.0592386	0.0308533	0.0368532	0.0730762	0.0726765	0.0562301	0.0634483	0.0590325	0.124078	3	3	3	3	3	3	3	3	3	3
Nhej1	NEITHER	NEITHER	NEITHER	2.51904	2.93968	2.83891	2.66027	2.53819	2.33263	2.51904	3.35893	2.95269	2.95584	2.45026	3.01856	0.94493	1	24	8	0.310604	0.35	0.340199	1	20	8	0.36341	0.433333	0.0184201	0.374276	1.0036	0.232386	1.04251	0.680059	0.0184201	0.74173	0.338465	0.304485	0.440124	0.734374	2	3	3	3	3	3	2	3	3	3
Slc23a3	NEITHER	Coc-alone	Coc-alone	0.127208	0.103538	0.13151	0.111898	0.101087	0.171437	0.127208	0.182465	0.226311	0.139077	0.0326945	0.0478055	1	1	22.1818	8.72727	0.0102266	0.0518519	0.00452239	1	24	8	0.0943036	0.651852	0.0601988	0.0197469	0.0708474	0.0133135	0.0949321	0.0105535	0.0601988	0.0867484	0.0700982	0.0323699	0.0324282	0.0589177	3	3	3	3	3	3	3	3	3	3
Cnppd1	NEITHER	NEITHER	Coc-alone	12.3835	14.3984	13.0135	13.581	14.0448	13.4907	12.3835	14.674	14.2172	16.2401	13.7916	12.1834	1	1	22.1818	10.7273	0.0858428	0.140741	0.0105521	1	24	10	1.09439	0.614815	1.00252	0.635251	1.49884	0.554195	1.20073	1.22686	1.00252	1.37479	0.363351	2.45941	1.5235	0.786869	3	3	3	3	3	3	3	3	3	3
Abcb6	NEITHER	NEITHER	NEITHER	9.18062	8.75553	9.16875	8.88595	6.12178	6.38335	9.18062	8.10047	9.19874	10.1788	6.21512	7.17559	0.250891	1	24	6	0.999891	0.471698	0.643419	1	22	11	0.74523	0.383333	0.0146513	0.892504	0.0070145	0.553585	2.19073	1.26998	0.0146513	0.717157	0.456298	0.240417	0.37972	2.18722	2	3	2	3	3	3	2	3	3	3
Atg9a	NEITHER	NEITHER	Coc-alone	54.9246	53.9331	52.2102	52.6955	48.3357	49.436	54.9246	56.3209	55.4974	60.0764	46.2095	48.2021	0.643419	1	24	4	0.900147	0.383333	0.0475564	1	24	6	5.15396	0.540741	2.26425	2.63384	0.016122	0.791334	3.7605	4.81863	2.26425	4.37349	2.20025	13.0248	5.76792	4.47672	3	3	2	3	3	3	3	3	3	3
Glb1l	NEITHER	Coc-alone	Coc-alone	2.05429	2.44561	2.48887	2.52118	2.27352	2.4938	2.05429	2.63548	2.65937	3.4837	1.74167	2.36678	0.0980841	1	20	10	0.149567	0.516667	0.00115194	1	20	8	0.551416	0.703704	0.178644	0.185055	0.0924697	0.133614	0.0438879	0.00186676	0.178644	0.266833	0.275623	1.60219	0.225784	0.111606	3	3	3	3	3	2	3	3	3	3
Tuba4a	NEITHER	NEITHER	NEITHER	264.659	224.006	206.895	215.613	209.426	248.678	264.659	241.035	255.418	214.541	226.464	232.561	0.104105	1	20	0	11.4622	0.496296	1	1	22.1818	5.63636	6.93781	0.303704	8.75938	19.2376	6.79771	8.20099	21.599	32.8906	8.75938	38.1531	4.15334	58.5601	24.6942	30.3304	3	3	3	3	3	3	3	3	3	3
A630095N17Rik	NEITHER	NEITHER	NEITHER	0.196878	0.212411	0.32221	0.0584105	0.393504	0.340714	0.196878	0.232265	0	0.140714	0.482975	0	1	1	22.1818	7.81818	0.0276955	0.118519	1	1	22.1818	14.7273	0.0747743	0.0283019	0.275951	0.11828	0.166167	0.0505851	0.440717	0.21878	0.275951	0.12312	0	0.128019	0.222779	0	3	3	3	3	3	3	3	3	2	3
Ptprn	NEITHER	Coc-alone	Coc-alone	227.607	225.77	236.917	228.658	166.458	215.562	227.607	252.187	252.462	263.865	195.158	197.941	0.0741918	1	20	8	3.8608	0.533333	0.00754717	1	24	8	36.6486	0.62963	7.72613	6.45023	6.53025	11.2384	0.348604	15.4211	7.72613	43.3979	17.2577	41.5812	9.60015	30.44	3	3	3	3	2	3	3	3	3	3
Resp18	NEITHER	NEITHER	NEITHER	107.968	84.271	77.9742	68.6915	54.235	56.2424	107.968	63.187	62.3476	63.0807	79.2595	69.4367	0.210777	1	24	6	22.0504	0.451852	0.703462	1	24	1	12.0729	0.362963	28.4247	5.42805	34.9516	10.2125	13.67	8.17567	28.4247	16.2041	9.04866	50.3683	61.8661	17.3075	3	3	3	3	3	3	3	3	3	3
Dnpep	NEITHER	NEITHER	NEITHER	39.2413	39.4158	39.8099	37.1502	32.4102	34.8822	39.2413	40.2851	39.6744	40.49	30.4677	33.1518	1	1	22.1818	5.45455	0.507484	0.22963	0.167981	1	24	6	2.40346	0.466667	1.9926	4.16199	4.7044	0.659699	7.16838	7.14469	1.9926	2.12456	1.16506	7.0169	3.89568	7.35228	3	3	3	3	3	3	3	3	3	3
Chpf	NEITHER	NEITHER	NEITHER	68.7811	61.5974	57.3155	57.5964	48.0297	50.542	68.7811	57.774	59.3746	59.4809	47.2346	49.2251	0.324227	1	24	4	4.56197	0.422222	1	1	22.1818	5.45455	0	0.274074	2.40597	11.0525	4.97187	4.86708	8.91534	7.74324	2.40597	1.62762	0.296117	9.29756	9.63563	10.197	3	3	3	3	3	3	3	3	3	3
Obsl1	NEITHER	NEITHER	NEITHER	3.78081	3.94884	3.84841	4.4712	3.21181	3.4383	3.78081	3.97934	4.28272	4.20383	2.81016	4.00525	0.397664	1	20	12	0.199885	0.407407	0.0554976	1	20	8	0.336038	0.55	0.267064	0.176104	0.304569	0.385159	0.946086	0.594015	0.267064	0.516717	0.177801	0.0552887	0.480282	0.64348	3	3	3	3	3	3	3	3	3	2
Epha4	NEITHER	NEITHER	NEITHER	30.4108	33.9088	35.0725	35.8109	43.1569	36.733	30.4108	35.8441	35.7233	43.6111	32.5262	33.8342	0.0809096	1	24	16	3.49325	0.511111	1	1	22.1818	10.5455	1.68747	0.283333	4.09919	2.64492	5.41353	2.633	3.05571	2.81558	4.09919	0.126643	3.14719	19.821	10.4807	6.49658	3	3	3	3	3	3	3	2	3	3
Farsb	Coc-alone	BOTH	BOTH	25.7817	23.4157	22.3584	23.3328	31.5265	24.4805	25.7817	21.7311	21.6585	21.5587	43.8366	25.5156	0.00945143	1	20	18	1.86266	0.660377	0.000197498	1	20	18	2.83451	0.783333	1.36568	0.866348	2.94756	0.000353553	6.32826	0.0892369	1.36568	0.492846	1.16025	2.12148	3.94401	0.172393	3	3	3	2	3	2	3	3	3	3
Scg2	NEITHER	NEITHER	Coc-alone	221.153	155.363	183.14	193.882	229.057	238.846	221.153	180.191	158.418	157.837	370.812	206.673	0.104105	1	24	18	10.3775	0.496296	0.0107862	1	20	18	57.9113	0.633333	37.3612	14.3722	25.0924	20.7381	53.92	74.5078	37.3612	37.7111	11.569	22.8303	57.5861	2.37376	3	3	3	3	3	3	3	3	3	3
Ap1s3	NEITHER	NEITHER	NEITHER	0.541341	0.42127	0.482817	0.529791	0.517494	0.682333	0.541341	0.41027	0.504152	0.431859	0.684493	0.591186	1	1	22.1818	12.7273	0.012776	0.0222222	1	1	22.1818	12.7273	0.0401883	0.0518519	0.146439	0.0867909	0.147441	0.056175	0.0899496	0.199229	0.146439	0.114082	0.081232	0.156486	0.259034	0.215561	3	3	3	3	3	3	3	3	3	3
Wdfy1	NEITHER	NEITHER	NEITHER	3.80352	4.05957	3.83191	4.61051	4.06441	3.65351	3.80352	4.39987	4.24721	4.85712	3.99824	3.92306	0.0741918	1	20	12	0.157727	0.533333	0.0809096	1	20	10	0.183162	0.511111	0.296625	0.216312	0.13449	0.118399	0.177931	0.0010253	0.296625	0.292775	0.23202	0.948022	0.307183	0.121504	3	3	3	3	3	2	3	3	3	3
Serpine2	NEITHER	NEITHER	NEITHER	162.8	152.884	142.351	150.865	164.067	140.669	162.8	158.31	138.153	138.215	147.847	139.583	0.210777	1	20	18	12.2952	0.451852	0.484262	1	24	2	10.8194	0.392593	11.2155	7.40112	1.66012	12.4768	16.3271	15.2925	11.2155	12.2137	10.105	25.1567	17.7026	2.09574	3	3	3	3	3	3	3	3	3	3
Fam124b	NEITHER	NEITHER	BOTH	0.0661797	0	0.00985127	0.00862933	0.0191544	0.0954445	0.0661797	0.0138423	0	0.0136584	0.0519008	0.099798	0.0482653	1	24	22	0.0213225	0.558333	0.0117659	1	24	22	0.0315346	0.650943	0.0489498	0	0.00859991	0.00756463	0.0214851	0.0192272	0.0489498	0.0145693	0	0.000134492	0.0467773	0.0451585	3	2	3	3	3	3	3	3	2	2
Cul3	NEITHER	NEITHER	NEITHER	33.3775	33.3742	34.8093	34.1359	94.9526	42.99	33.3775	34.2393	32.559	31.8021	92.9294	59.8019	0.107586	1	24	18	3.46291	0.548387	0.270375	1	22.6667	18.6667	2.16134	0.45	2.10806	4.84849	5.192	0.116955	0.787788	1.08958	2.10806	3.40289	0.0039598	2.81742	19.9019	33.3598	3	3	3	2	2	2	3	3	2	3
Dock10	NEITHER	NEITHER	NEITHER	16.6582	17.8714	16.8381	18.464	23.9254	18.5385	16.6582	15.4998	14.7516	19.4225	26.4887	19.8544	1	1	22.1818	14.5455	0.440714	0.185185	0.782771	1	20	18	1.14742	0.366667	1.54823	1.05018	0.984511	0.85015	9.42454	7.76532	1.54823	0.0485782	3.08478	8.86031	3.74205	11.2137	3	3	3	3	3	3	3	2	3	3
Irs1	NEITHER	NEITHER	NEITHER	1.76199	1.70718	1.31357	1.63768	1.66072	1.42663	1.76199	1.29827	1.25405	2.04069	1.31041	1.75805	1	1	22.1818	10.3636	0.0710514	0.125926	1	1	22.1818	12.7273	0.131124	0.05	0.0971522	0.223654	0.255299	0.0907948	0.458049	0.0323666	0.0971522	0.379431	0.00160513	0.678282	0.158862	0.335949	3	3	3	3	3	3	3	3	2	3
Col4a4	NEITHER	NEITHER	NEITHER	0.0313947	0.0295542	0.0500592	0.0295706	0.0384291	0.0524867	0.0313947	0.0376312	0.0552262	0.0505369	0.0189983	0.043583	1	1	22.1818	12	0.00170113	0.0666667	0.324227	1	20	8	0.0232458	0.422222	0.00627612	0.0103467	0.0100474	0.00729608	0.014275	0.0140703	0.00627612	0.0187078	0.0159896	0.0339291	0.0165034	0.0146842	3	3	3	3	3	3	3	3	3	3
Slc19a3	Sal-alone	Sal-alone	BOTH	1.58633	1.01737	0.970543	1.28725	1.71467	1.22642	1.58633	1.29031	1.09464	1.62677	1.88539	1.37708	0.000305185	1	20	18	0.382098	0.792453	0.0145769	1	20	16	0.310717	0.6	0.108311	0.00655488	0.106888	0.217806	0.00814587	0.231228	0.108311	0.104743	0.15368	0.368545	0.457871	0.187979	3	2	3	3	2	3	3	3	3	3
Sphkap	NEITHER	Coc-alone	Coc-alone	10.4339	9.94849	8.71917	9.72321	11.9289	15.3738	10.4339	7.32188	8.60178	8.81162	15.8753	14.5714	0.262412	1	24	20	0.64491	0.437037	0.00371463	1	24	18	2.02884	0.659259	2.458	0.604512	2.12013	0.51678	2.56149	7.2729	2.458	2.27197	1.22242	2.28332	3.84473	3.14519	3	3	3	3	3	3	3	3	3	3
Pid1	NEITHER	NEITHER	Coc-alone	15.5512	14.3682	15.3725	14.7447	16.5593	18.8338	15.5512	12.9364	13.7231	11.7332	22.3972	17.0743	1	1	22.1818	12.7273	0.422381	0.0222222	0.0359403	1	20	18	3.13185	0.555556	1.25763	0.567905	2.148	0.88493	2.79253	5.08119	1.25763	1.1539	0.391622	1.50154	2.15023	2.95829	3	3	3	3	3	3	3	3	3	3
Dner	NEITHER	NEITHER	NEITHER	51.6576	49.1395	42.766	44.676	42.4912	43.0033	51.6576	36.4342	41.6416	36.0866	51.7265	44.2422	1	1	22.1818	5.63636	1.93461	0.214815	0.524654	1	20	9	5.8068	0.4	9.44825	2.04043	12.8542	2.61232	5.76076	9.19974	9.44825	7.34841	1.86923	13.1993	16.7104	0.0126572	3	3	3	3	3	3	3	3	3	3
Trip12	NEITHER	NEITHER	NEITHER	21.8444	20.837	22.6709	23.8138	27.26	25.0279	21.8444	20.5963	22.3451	26.3227	26.7958	25.5443	0.132795	1	24	16	0.666731	0.481481	1	1	22.1818	14.7273	0.742366	0.111111	0.9562	1.02956	1.36375	1.11012	5.63885	6.44709	0.9562	0.049757	0.909803	10.0522	7.17335	8.47491	3	3	3	3	3	3	3	3	3	3
Slc16a14	NEITHER	NEITHER	NEITHER	1.97112	2.07921	1.63036	1.82001	1.96136	2.27871	1.97112	1.95569	2.05035	1.80693	1.71352	1.82188	1	1	22.1818	9.63636	0.155367	0.244444	1	1	22.1818	6.36364	0.109152	0.125926	0.206408	0.395276	0.0556966	0.255405	0.461119	0.75366	0.206408	0.0865201	0.420234	0.676601	1.00214	0.39812	3	3	3	3	3	3	3	3	3	3
Sp110	NEITHER	NEITHER	NEITHER	0.325018	0.41571	0.406123	0.267876	0.484745	0.373229	0.325018	0.439929	0.431747	0.248453	0.378634	0.317652	1	1	22.1818	10.7273	0	0.0518519	0.995356	1	20	6	0.0779034	0.333333	0.0411707	0.183383	0.0802829	0.105343	0.174302	0.0973165	0.0411707	0.122121	0.126492	0.0320979	0.162409	0.127504	3	3	3	3	3	3	3	3	3	3
A630001G21Rik	NEITHER	NEITHER	Sal-alone	0.112704	0.215877	0.188367	0.150894	0.0754579	0.167718	0.112704	0.182889	0.201743	0.352652	0.1414	0.181142	0.0475564	1	20	8	0.0901067	0.540741	0.703462	1	20	10	0.0402259	0.362963	0.0360549	0.0573054	0.0586812	0.095336	0.0126972	0.0305912	0.0360549	0.032055	0.0643152	0.348752	0.0502652	0.0644777	3	3	3	3	3	3	3	3	3	3
Gpr55	NEITHER	NEITHER	NEITHER	1.21747	1.17363	1.51949	1.47901	1.67331	1.55299	1.21747	1.67918	1.53808	1.71182	1.6146	1.73104	0.262412	1	24	16	0.0938119	0.437037	1	1	22.1818	10.9091	0.0258145	0.037037	0.184508	0.184876	0.218711	0.413276	0.218306	0.39388	0.184508	0.14586	0.0954806	0.872854	0.952747	0.0807025	3	3	3	3	3	3	3	3	3	3
Htr2b	NEITHER	NEITHER	NEITHER	0.0569781	0.0858705	0.0412705	0.120054	0.0728623	0.0380584	0.0569781	0.0864866	0.0615388	0.0805049	0.0454571	0.0338901	0.524654	1	20	12	0	0.4	1	1	22.1818	8.54545	0.0128752	0.0333333	0.0446094	0.0115904	9.13582e-05	0.0159277	0.049012	0.0217858	0.0446094	0.0421459	0.02189	0.00175992	0.052219	0.0132562	3	3	2	3	3	3	3	3	3	2
Ncl	NEITHER	NEITHER	NEITHER	32.2214	35.6543	37.7768	35.832	68.3258	56.4103	32.2214	33.7036	32.4937	28.0323	80.7389	53.2318	0.0741918	1	24	18	6.34657	0.533333	0.270375	1	24	22	6.21123	0.45	0.0110309	4.50543	5.02962	3.33928	23.2987	24.823	0.0110309	2.16198	3.21671	2.10776	3.70977	24.8809	2	3	3	3	3	3	2	3	3	3
Nmur1	NEITHER	NEITHER	NEITHER	0.0861198	0.123371	0.0609135	0.086867	0.0596546	0.0562508	0.0861198	0.10408	0.168662	0	0	0.0609633	1	1	22.1818	7.45455	0.00944319	0.125926	0.992816	1	24	3	0.0414931	0.358491	0.0962902	0.0517862	0.060105	0.0787764	0.0622783	0.010151	0.0962902	0.0915546	0.24309	0	0	0.0595068	3	3	3	3	3	3	3	3	3	2
Pde6d	NEITHER	NEITHER	NEITHER	37.7906	40.8258	39.0332	39.6772	40.8849	39.7465	37.7906	39.7855	39.7772	34.7587	44.431	41.2087	1	1	22.1818	11.4545	0.704818	0.0666667	1	1	22.1818	10	0.169294	0.0333333	0.0499924	2.40407	2.80312	1.68316	3.20774	4.74695	0.0499924	1.35561	1.96777	8.03028	13.1014	2.11114	2	3	3	3	3	3	2	3	3	3
Nppc	NEITHER	NEITHER	NEITHER	2.45902	1.50429	2.6168	1.81314	0.772819	2.25396	2.45902	1.85697	1.90843	1.76853	1.15617	2.15355	1	1	22.1818	5.45455	0.148195	0.233333	1	1	22.1818	5.63636	0.219244	0.22963	0.600463	0.087988	0.0035426	0.283352	0.577739	0.920412	0.600463	0.39945	0.870381	0.688065	0.47149	1.24263	3	3	2	3	3	3	3	3	3	3
Ecel1	NEITHER	NEITHER	NEITHER	33.8547	36.2183	31.1193	29.8872	31.0548	23.1537	33.8547	32.7165	29.6006	37.0411	29.0619	25.9713	0.132795	1	24	6	3.85317	0.481481	1	1	22.1818	9.27273	0.375004	0.0833333	1.38459	6.85841	1.80808	0.67372	10.6958	3.1107	1.38459	0.140856	1.68943	6.0145	14.298	3.93619	3	3	3	3	3	3	3	2	3	3
Kcnj13	NEITHER	NEITHER	NEITHER	0.347132	0	0.0357777	0.0768587	0	0.0327367	0.347132	0.0222197	0.104162	0.324989	0.0547701	0	1	1	22.1818	10.3636	0.00740539	0.108333	1	1	22.1818	10.1818	0.0127169	0.0660377	0.0627682	0	0.0358167	0.0504184	0	0.0319507	0.0627682	0.0192501	0.0442335	0.473574	0.0592434	0	3	3	3	3	2	3	3	3	2	3
Ngef	NEITHER	NEITHER	NEITHER	253.845	236.107	255.366	242.391	266.253	338.193	253.845	295.181	257.315	320.79	249.309	270.201	1	1	22.1818	10.7273	5.68417	0.0377358	1	1	22.1818	8.54545	0	0.0518519	43.2462	17.9009	47.0498	0.227688	64.0712	0.989242	43.2462	88.0675	13.7325	93.2022	46.2582	41.0816	3	3	3	2	3	2	3	3	3	3
Usp40	NEITHER	NEITHER	Sal-alone	3.26838	3.57452	3.58161	3.80999	4.57925	3.54437	3.26838	3.70948	3.73439	3.55839	4.62752	4.10713	0.0153768	1	24	14	0.177908	0.616667	0.424286	1	24	14	0.24193	0.416667	0.172082	0.117987	0.30727	0.132261	0.927461	0.00227688	0.172082	0.254455	0.113679	0.0618153	0.588059	1.10511	3	3	3	3	3	2	3	3	3	2
Dnajb3	NEITHER	NEITHER	NEITHER	1.93918	1.62671	1.94422	1.64898	2.14587	2.64632	1.93918	2.22081	2.09812	1.59705	1.64606	1.66756	0.94493	1	24	20	0.374038	0.35	1	1	22.1818	7.45455	0.215599	0.116667	0.719794	0.0025668	0.916379	0.118557	0.598416	0.366208	0.719794	0.232508	0.537748	0.0054023	0.678349	0.808881	3	2	3	3	3	3	3	3	3	2
6430706D22Rik,A730008H23Rik,Hjurp	NEITHER	NEITHER	Coc-alone	14.4963	17.5788	16.6828	17.5289	15.9944	15.8633	14.4963	16.7596	16.8715	20.3217	14.1736	16.3017	0.0554976	1	20	10	0.792455	0.55	0.0199069	1	20	8	1.8785	0.585185	1.60465	0.941218	1.41624	1.0441	0.0086267	0.604875	1.60465	1.01783	0.568464	8.83091	0.433767	0.872508	3	3	3	3	2	3	3	3	3	3
Glrp1	NEITHER	NEITHER	NEITHER	0.0425386	0.0905034	0.0848558	0.0867959	0.0998754	0.103537	0.0425386	0.0689952	0.0429304	0.0412089	0.275353	0.0872945	1	1	22.1818	13.6364	0.00955995	0.274074	1	1	22.1818	11.8182	0.00599181	0.05	0.0252678	0.0201167	0.030876	0.0170188	0.0477384	0.0375627	0.0252678	0.0235333	0.0432241	0.00150486	0.0046365	0.0492926	3	3	3	3	3	3	3	3	3	3
Arl4c	NEITHER	NEITHER	NEITHER	12.765	14.6475	12.2619	12.4493	13.5599	12.9194	12.765	11.8856	11.2637	11.1743	12.5269	13.5019	0.643419	1	20	4	0.201455	0.383333	0.94493	1	20	2	1.09297	0.35	0.00834386	1.13062	2.01234	0.395083	1.97402	0.533202	0.00834386	1.98863	2.01959	1.82062	4.04375	1.02597	2	3	3	3	3	3	2	3	3	3
C030007H22Rik	Coc-alone	Coc-alone	Coc-alone	0.838041	0.361414	0.415482	0.657743	0.764837	0.699767	0.838041	1.39119	0.741448	0.68862	0.3189	0.552741	0.782771	1	20	18	0.191579	0.366667	0.000755029	1	24	4	0.225316	0.718519	0.122465	0.00481115	0.375319	0.156958	0.505621	0.293859	0.122465	0.150023	0.191257	0.328869	0.293134	0.066578	3	2	3	3	3	3	3	3	3	3
Gbx2	NEITHER	NEITHER	NEITHER	1.04709	1.14548	0.937935	0.609802	1.83607	0.830396	1.04709	0.771061	1.01618	0.612643	1.24461	0.689188	1	1	22.1818	9.63636	0.126641	0.0962963	0.839459	1	20	18	0.235187	0.348148	0.15326	0.581784	0.356293	0.249215	0.604004	0.36061	0.15326	0.301026	0.795759	0.282317	0.308496	0.333997	3	3	3	3	3	3	3	3	3	3
Asb18	NEITHER	NEITHER	NEITHER	0.499406	0.659279	0.924795	0.391893	0.655497	0.991866	0.499406	0.847374	0.895647	0.885107	0.432331	0.672532	1	1	22.1818	7.63636	0.029863	0.0666667	0.995356	1	20	8	0.196914	0.333333	0.207893	0.312012	0.304389	0.231849	0.26546	0.445643	0.207893	0.25981	0.464293	0.489591	0.515034	0.337914	3	3	3	3	3	3	3	3	3	3
Iqca	NEITHER	NEITHER	NEITHER	0.126954	0.153302	0.165684	0.288834	0.890132	0.10065	0.126954	0.212423	0.43162	0.0706312	0.122443	0.663861	1	1	22.1818	13.4545	0.0179575	0.116667	1	1	22.1818	8.90909	0.00446478	0.0943396	0.0249432	0.121174	0.104271	0.229105	1.36714	0.00120441	0.0249432	0.273087	0.167136	0.000726906	0.0321396	0.5321	3	3	3	3	3	2	3	3	3	2
Col6a3	NEITHER	NEITHER	NEITHER	0.247304	0.313386	0.211656	0.26505	0.503187	0.365734	0.247304	0.239609	0.20354	0.351694	0.285736	0.283423	1	1	22.1818	13.8182	0.00911724	0.0814815	1	1	22.1818	14.7273	0.0142118	0.17037	0.0509088	0.0567136	0.0643888	0.0219514	0.245913	0.245434	0.0509088	0.0945545	0.0689633	0.17086	0.104931	0.0756111	3	3	3	3	3	3	3	3	3	3
Ilkap	NEITHER	NEITHER	BOTH	23.6712	24.3658	21.0868	24.5205	28.7299	30.6967	23.6712	25.0053	22.5366	23.7145	36.8853	33.8621	0.0145769	1	24	20	2.44001	0.6	0.0475564	1	24	20	2.68015	0.540741	2.78364	3.54956	1.4674	3.19011	5.02209	0.379952	2.78364	3.69028	1.13548	3.058	16.093	4.29875	3	3	3	3	3	3	3	3	3	3
Hes6	NEITHER	NEITHER	Sal-alone	9.46366	9.94916	8.63006	7.66321	5.06022	7.12444	9.46366	6.96419	8.57749	7.14443	5.81004	8.25851	0.0359403	1	24	4	1.63532	0.555556	1	1	22.1818	5.63636	0.338737	0.2	1.35506	2.02698	1.77477	0.78097	1.85144	3.11924	1.35506	1.61169	1.09275	4.07726	3.38513	4.78867	3	3	3	3	3	3	3	3	3	3
Per2	Sal-alone	Sal-alone	BOTH	10.4343	9.03542	13.5206	23.8797	15.4536	9.05427	10.4343	9.61815	14.5218	27.5486	18.0896	12.6846	1.43359e-06	0.0244641	20	14	4.50434	0.924528	0.0296202	1	22	14	4.53867	0.603774	0.00275772	1.19401	0.00643467	3.23638	0.27399	0.85778	0.00275772	1.55711	0.00876812	18.1533	5.2409	2.6341	2	3	2	3	3	3	2	3	2	3
Hdac4	NEITHER	NEITHER	NEITHER	8.00571	6.39193	6.63632	8.20116	6.1148	6.61786	8.00571	6.87883	6.45753	9.80358	5.9345	7.29734	1	1	22.1818	9.45455	0.0607803	0.00740741	1	1	22.1818	11.6364	0.203142	0.0833333	0.900342	0.82752	0.784312	0.698475	0.847632	0.710099	0.900342	0.712039	0.616977	3.76554	2.18561	0.0378939	3	3	3	3	3	3	3	3	3	3
Ndufa10	NEITHER	NEITHER	NEITHER	90.2064	102.675	88.511	91.9899	111.812	106.857	90.2064	97.418	88.4674	75.6208	111.785	103.537	0.262412	1	24	20	6.99138	0.437037	0.0741918	1	22	11	5.41969	0.533333	4.08769	14.1648	1.70061	2.79801	5.40673	5.51938	4.08769	0.161008	4.9326	16.6503	25.4574	5.5504	3	3	3	3	3	3	3	2	3	3
Myeov2	NEITHER	NEITHER	NEITHER	191.432	210.852	171.636	179.997	108.887	146.192	191.432	203.871	184.655	157.289	48.5104	159.059	0.839459	1	24	4	5.67807	0.348148	0.424286	1	24	4	10.1343	0.416667	21.3216	20.4879	5.50853	11.061	101.449	85.5635	21.3216	16.1353	11.2501	94.3255	0.347543	98.625	3	3	3	3	3	3	3	3	3	3
Ankmy1	NEITHER	NEITHER	NEITHER	0.0747173	0.0722224	0.0634241	0.0719916	0.0910552	0.0726541	0.0747173	0.0924668	0.0727459	0.0895408	0.111693	0.119102	1	1	22.1818	12.7273	0.0096084	0	1	1	22.1818	11.8182	0.00743968	0.0814815	0.0243397	0.0459403	0.00864581	0.035942	0.00101597	0.052815	0.0243397	0.0437655	0.0399374	0.0774557	0.0398767	0.00829529	3	3	3	3	2	3	3	3	3	3
9430060I03Rik	Sal-alone	Sal-alone	Sal-alone	0.156704	0.39566	0.220884	0.130187	0.0743249	0.217144	0.156704	0.365692	0.186344	0.261726	0.247022	0.146278	0.00048612	1	20	6	0.0760971	0.733333	1	1	22.1818	8.54545	0.0187612	0.0666667	0.0344081	0.162519	0.112524	0.0353344	0.0263631	0.0645897	0.0344081	0.0653466	0.140351	0.169051	0.136254	0.0745407	3	3	3	3	3	3	3	3	3	3
Kif1a	NEITHER	NEITHER	NEITHER	176.027	191.22	165.372	190.029	177.464	176.865	176.027	163.967	168.404	161.085	146.466	180.155	1	1	22.1818	9.63636	0	0.0166667	1	1	22.1818	6.72727	6.97169	0.266667	3.79072	0.0989949	5.11436	11.7171	22.3242	10.16	3.79072	17.7793	9.43545	2.28749	28.5618	26.349	3	2	3	3	3	3	3	3	3	2
Mterf4	NEITHER	NEITHER	Coc-alone	3.81311	4.23882	4.01632	4.1438	4.56924	4.29241	3.81311	3.93659	4.02298	4.27001	4.97006	4.63777	0.262412	1	24	16	0.155719	0.437037	0.0475564	1	24	16	0.247403	0.540741	0.242234	0.441787	0.172147	0.221095	0.143802	0.285621	0.242234	0.338238	0.135489	0.355632	1.1656	0.653717	3	3	3	3	3	3	3	3	3	3
Pask	NEITHER	NEITHER	Sal-alone	0.934762	1.0182	1.10953	1.38223	0.978234	0.826522	0.934762	0.887537	1.23038	1.76632	0.818431	1.07389	0.0107862	1	20	12	0.187452	0.633333	0.424286	1	20	8	0.103713	0.416667	0.0185271	0.0990358	0.000282843	0.0866632	0.239166	0.141571	0.0185271	0.00550836	0.105422	1.02997	0.119328	0.189206	3	3	2	3	3	3	3	2	3	3
Hdlbp	NEITHER	NEITHER	Sal-alone	33.8256	34.4396	34.7207	36.4017	46.8621	42.1368	33.8256	34.5566	34.2908	42.762	53.197	41.2772	0.0145769	1	24	18	2.82171	0.6	1	1	22.1818	15.6364	0.730203	0.25	1.17107	2.47103	3.01475	1.19831	8.30823	8.04194	1.17107	2.09884	2.46784	16.7687	0.0406586	9.96532	3	3	3	3	3	3	3	3	3	3
Stk25	NEITHER	NEITHER	NEITHER	63.2798	63.642	66.6724	63.9345	61.8499	73.7866	63.2798	64.5793	67.0983	63.6299	68.9439	71.7182	1	1	22.1818	8.72727	0.49781	0.05	1	1	22.1818	10.7273	0.248008	0.111111	0.628277	1.09348	2.26144	4.09886	0.212839	2.03855	0.628277	4.19574	2.64705	2.03245	10.1154	11.3662	3	3	3	3	2	3	3	3	3	3
Thap4	NEITHER	NEITHER	NEITHER	12.7546	14.0357	13.6049	13.64	12.1854	12.3555	12.7546	14.4766	14.0047	13.3904	11.2708	12.2783	1	1	22.1818	9.45455	0.415046	0.037037	0.104105	1	24	6	0.311056	0.496296	1.149	1.78826	1.61409	0.908149	3.24593	2.29221	1.149	0.535497	0.0570459	2.4713	2.15016	3.20701	3	3	3	3	3	3	3	3	3	3
Dtymk	NEITHER	NEITHER	NEITHER	30.9041	26.1438	26.2811	27.2944	16.9768	23.1704	30.9041	30.7148	29.6893	29.5603	20.2486	24.4357	0.524654	1	24	4	1.6349	0.4	0.995356	1	24	5	1.15181	0.333333	0.403977	1.59425	2.5368	1.94886	0.0517602	4.59661	0.403977	1.71691	1.29953	5.50728	3.02865	8.26998	3	3	3	3	2	3	3	3	3	3
Pdcd1	NEITHER	NEITHER	NEITHER	0.0388381	0.0170411	0.0231319	0	0.0486004	0.0237986	0.0388381	0.0760715	0.0156788	0.0297857	0.0395641	0.0261594	1	1	22.1818	9.63636	0.00176547	0.283333	1	1	22.1818	6.54545	0.0142345	0.214815	0.0346891	0.0148665	0.00190687	0	0.0652599	0.0226952	0.0346891	0.0142	0.0135799	0.0257952	0.0487489	0.0265081	3	3	3	2	3	3	3	3	3	3
St8sia4	NEITHER	NEITHER	NEITHER	3.67843	4.32355	3.59601	4.14927	7.24303	3.03446	3.67843	3.27526	3.26036	3.59621	7.26332	5.29286	0.643419	1	20	12	0.10818	0.383333	0.0623201	1	24	18	0.576815	0.525926	0.0586219	0.409815	0.479827	0.134214	3.39048	0.0623951	0.0586219	0.498891	0.151748	0.396813	0.630301	3.51758	3	3	3	3	3	2	3	3	3	3
Slco4c1	NEITHER	NEITHER	NEITHER	0.604614	0.636852	0.715099	0.72649	0.727322	0.681441	0.604614	0.598862	0.743199	0.647771	0.433701	0.713937	1	1	22.1818	14.5455	0.0481667	0.283333	1	1	22.1818	7.63636	0.0414197	0.037037	0.147973	0.000629325	0.158437	0.0420536	0.229381	0.06821	0.147973	0.136638	0.10095	0.114539	0.315188	0.093611	3	2	3	3	3	3	3	3	3	3
D1Ertd622e	NEITHER	NEITHER	NEITHER	14.9947	16.3644	15.2691	13.9405	32.251	23.958	14.9947	15.07	16.4442	13.0856	28.4558	16.182	0.424286	1	20	2	0.0816708	0.416667	1	1	22.1818	13.8182	0.289033	0.264151	0.6412	1.23642	0.817326	0.502769	0.266933	10.233	0.6412	0.846712	0.0397394	2.46425	3.5528	0.0743169	3	3	3	3	2	3	3	3	2	3
Ppip5k2	NEITHER	NEITHER	NEITHER	4.7402	5.75431	5.41707	5.48386	8.3303	5.14373	4.7402	5.47534	5.54125	5.95133	7.99974	6.99484	0.424286	1	24	14	0.482233	0.416667	0.484262	1	24	16	0.730158	0.392593	0.163995	0.275534	0.407435	0.254901	2.26248	0.0180029	0.163995	0.713908	0.402701	1.46544	0.976353	3.17296	3	3	3	3	3	2	3	3	3	3
Pam	NEITHER	NEITHER	NEITHER	49.6486	44.3609	49.5437	51.06	49.4746	54.6772	49.6486	49.596	47.8635	52.3734	53.9119	51.9691	0.484262	1	24	18	2.3698	0.392593	0.782771	1	24	18	2.76005	0.366667	2.12014	1.98973	4.33295	7.23757	4.52188	2.48208	2.12014	7.77972	1.23334	5.13167	0.0209304	2.6503	3	3	3	3	3	3	3	3	3	3
B230216N24Rik	NEITHER	NEITHER	Sal-alone	2.1163	2.27154	1.71415	1.70141	2.53997	3.23094	2.1163	2.71413	2.07214	2.14428	2.59727	2.58714	0.0299708	1	24	20	0.421683	0.583333	1	1	22.1818	10.7273	0.0571227	0.0222222	0.0371784	0.313491	0.00797616	0.429274	0.366959	0.631175	0.0371784	0.739877	0.564759	0.633194	0.239844	0.718723	3	3	2	3	3	3	3	3	3	3
Rnf152	NEITHER	NEITHER	NEITHER	1.39468	2.23753	1.07801	1.38975	2.57871	1.5737	1.39468	1.23698	1.62059	1.16101	1.51622	1.95137	1	1	22.1818	9.63636	0.165355	0.0962963	1	1	22.1818	10.7273	0.117148	0.037037	0.347811	0.491938	0.233858	0.374816	1.3856	0.348756	0.347811	0.799508	0.669243	0.54766	0.325952	0.882848	3	3	3	3	3	3	3	3	3	3
Pign	NEITHER	NEITHER	NEITHER	2.93245	3.07305	3.35696	3.28424	3.72634	3.39675	2.93245	3.3296	3.17976	2.71212	3.50926	3.40452	1	1	22.1818	12.5455	0.109225	0.283333	1	1	22.1818	5.63636	0.0761927	0.05	0.26944	0.490859	0.252847	0.00279307	0.927778	1.16591	0.26944	0.0469042	0.192431	0.0050841	1.03017	1.31657	3	3	3	2	3	3	3	3	3	2
Gm20753	NEITHER	NEITHER	NEITHER	0.157571	0.312742	0.202849	0.159199	0.083749	0.206095	0.157571	0.231478	0.243799	0.187188	0.240495	0	0.440963	1	20	6	0.0172746	0.4	1	1	22.1818	10.3636	0.019743	0.075	0.169233	0.143466	0.127765	0.179966	0.0725411	0.0782389	0.169233	0.201035	0.126168	0.0596079	0.210879	0	3	3	3	3	3	3	3	3	3	3
Bcl2	NEITHER	NEITHER	NEITHER	6.21761	4.94665	5.01835	7.10915	5.10187	4.17278	6.21761	4.79216	4.71708	5.71146	4.72989	6.08261	0.484262	1	20	14	0.737145	0.392593	1	1	22.1818	9.63636	0.241156	0.133333	0.840403	0.604784	0.7909	0.430123	0.884393	0.213085	0.840403	0.000169706	0.502494	0.364261	0.789972	1.30703	3	3	3	3	3	3	3	2	3	3
Kdsr	NEITHER	NEITHER	Sal-alone	5.65071	5.82755	6.64831	6.51124	7.58905	6.47998	5.65071	6.46947	7.13842	7.33	7.5414	6.69624	0.0199069	1	24	16	0.426463	0.585185	0.262412	1	24	14	0.743721	0.437037	0.116104	0.567062	0.146588	0.352443	0.988715	1.04008	0.116104	0.437128	0.428107	1.83851	1.08776	1.27353	3	3	3	3	3	3	3	3	3	3
Vps4b	NEITHER	NEITHER	Sal-alone	13.272	12.7428	14.2691	13.8334	17.042	15.101	13.272	14.2147	13.5883	13.334	17.8745	15.1939	0.0475564	1	24	16	0.506854	0.540741	1	1	22.1818	12.7273	0.619786	0.17037	1.48008	1.10059	0.867571	0.657393	2.5011	2.33566	1.48008	1.32394	0.330406	1.80711	2.17419	2.4295	3	3	3	3	3	3	3	3	3	3
Cdh19	NEITHER	NEITHER	NEITHER	1.80835	3.20204	2.16219	2.64295	5.35764	1.9311	1.80835	2.8679	1.93171	2.96765	3.45422	3.19775	1	1	22.1818	13.4545	0.225802	0.316667	1	1	22.1818	15.6364	0.276031	0.339623	0.3222	0.549422	0.381905	0.2262	2.31368	0.0464711	0.3222	1.26596	0.0521116	0.00267993	0.00770039	1.64858	3	3	3	3	3	2	3	3	3	2
Dsel	NEITHER	Sal-alone	Sal-alone	5.94446	4.7482	5.46041	6.33807	7.51496	6.99656	5.94446	5.71023	5.64582	5.09377	8.47265	6.97311	0.00339007	1	24	16	0.744548	0.683333	1	1	22.1818	11.8182	0.223831	0.05	0.795545	0.535316	0.0143684	0.254019	1.2715	2.30651	0.795545	0.0141351	0.327634	0.985277	2.17079	2.56883	3	3	2	3	3	3	3	2	3	3
Tsn	NEITHER	Coc-alone	BOTH	28.0271	29.7012	30.7088	28.7883	20.5029	24.336	28.0271	28.4164	27.7957	24.6354	16.6551	22.9029	0.0199069	1	24	8	1.60952	0.585185	0.00371463	1	24	6	2.81796	0.659259	0.892642	2.20725	2.89217	0.527183	6.2895	5.73447	0.892642	2.00096	1.33049	3.97534	3.33534	5.40391	3	3	3	3	3	3	3	3	3	3
Gli2	NEITHER	NEITHER	Coc-alone	0.718341	0.949606	0.655617	0.953502	1.09975	0.787679	0.718341	0.737	0.764811	1.39438	0.964867	0.886502	0.585635	1	20	16	0.136421	0.377778	0.0205974	1	24	14	0.125458	0.622642	0.0101307	0.215084	0.0834419	0.143181	0.236482	0.151826	0.0101307	0.00287439	0.118173	0.704488	0.102175	0.000314663	3	3	3	3	3	3	3	2	3	3
Inhbb	NEITHER	NEITHER	NEITHER	1.47753	2.49496	1.17386	1.51706	1.67807	1.57327	1.47753	1.23772	1.61083	1.67465	1.65339	2.05197	1	1	22.1818	9.63636	0.057464	0.125926	0.839459	1	24	18	0.112932	0.348148	0.206946	1.09662	0.110202	0.0547013	0.175195	0.523668	0.206946	0.271575	0.723597	0.481813	0.661661	0.515423	3	3	3	3	3	3	3	3	3	3
Ralb	NEITHER	NEITHER	NEITHER	6.81566	7.95888	5.87376	6.04304	7.34394	6.66663	6.81566	6.72727	6.9827	5.17764	6.6105	6.80402	0.484262	1	20	4	0.00500632	0.392593	0.703462	1	24	1	0.244532	0.362963	0.354629	1.22478	0.417979	0.61601	0.340672	0.530429	0.354629	0.787868	0.869082	1.04666	0.911843	0.548405	3	3	3	3	3	3	3	3	3	3
3830432H09Rik	NEITHER	NEITHER	NEITHER	0.0338447	0	0.0120588	0.0261884	0	0.0295838	0.0338447	0.0406069	0.0169774	0	0	0.0449605	1	1	22.1818	11.6364	0.000286803	0.0188679	0.0584183	1	20	4	0.0229288	0.566038	0.0289122	0	0.0105058	0.00817881	0	0.0148493	0.0289122	0.0262843	0.000675658	0	0	0.0307021	3	2	3	3	2	3	3	3	3	2
Epb4.1l5	NEITHER	NEITHER	Coc-alone	1.41176	1.27327	1.51002	1.42847	1.56594	1.55353	1.41176	1.24931	1.45487	1.71232	1.75057	1.7558	1	1	22.1818	14.7273	0.0961016	0.214815	0.0359403	1	24	17	0.246476	0.555556	0.189072	0.0502009	0.270617	0.114196	0.448222	0.103971	0.189072	0.101743	0.0940493	0.403251	0.306589	0.172763	3	3	3	3	3	3	3	3	3	3
Ptpn4	NEITHER	NEITHER	NEITHER	9.0175	10.0724	9.67406	9.69551	34.0206	13.1998	9.0175	8.17214	11.6284	9.9852	14.7752	12.7688	1	1	22.1818	14.7273	0.0793644	0.166667	1	1	22.1818	13.6364	0.284663	0.0814815	1.22521	1.59316	1.41301	0.187939	0.105147	8.34629	1.22521	1.44591	3.75091	4.34194	8.93487	8.5344	3	3	3	3	2	3	3	3	3	3
Tmem177	NEITHER	NEITHER	NEITHER	3.35821	2.91277	2.8865	3.06361	2.87843	3.32949	3.35821	2.88163	2.97942	2.54419	3.53184	3.46164	0.703462	1	20	0	0.1646	0.362963	0.0623201	1	22	11	0.291537	0.525926	0.220759	0.378267	0.30385	0.24144	0.275208	0.0862767	0.220759	0.287719	0.0684061	0.428821	0.3847	0.215503	3	3	3	3	3	3	3	3	3	3
Cfap221	NEITHER	NEITHER	NEITHER	0.0596629	0.0782503	0.0857443	0.0803018	0.146606	0.063947	0.0596629	0.0835634	0.181008	0.0930943	0.151359	0.149747	1	1	22.1818	12.5455	0.00351209	0.15	1	1	22.1818	13.6364	0.0259464	0.133333	0.0293559	0.0677668	0.0488652	0.0432409	0.153994	0.00331577	0.0293559	0.130882	0.105109	0.119559	0.119816	0.161893	3	3	3	3	3	2	3	3	3	3
Tmem37	NEITHER	NEITHER	NEITHER	1.37376	0.774359	0.980338	0.808482	0.464142	0.573142	1.37376	0.987928	1.11596	0.814475	0.485694	0.667315	1	1	22.1818	7.27273	0	0.244444	0.132795	1	24	5	0.294946	0.481481	0.415952	0.211558	0.294125	0.199535	0.367815	0.207069	0.415952	0.0595968	0.0787091	0.368583	0.182994	0.115484	3	3	3	3	3	3	3	3	3	3
Dbi	NEITHER	NEITHER	NEITHER	335.44	339.391	282.438	284.251	293.942	279.317	335.44	309.008	282.891	257.686	339.64	330.728	0.413439	1	24	2	21.8319	0.433962	1	1	22.1818	7.63636	25.9533	0.333333	0.248194	43.7706	27.9598	20.6715	0.309006	34.8713	0.248194	31.7061	17.7748	179.917	202.883	86.6014	2	3	3	3	2	3	2	3	3	3
Steap3	NEITHER	NEITHER	Sal-alone	1.70501	2.01264	1.99812	1.63561	1.6082	1.56219	1.70501	2.18352	1.62718	1.9059	1.51389	1.54381	0.0410331	1	24	8	0.285148	0.566667	0.262412	1	24	6	0.0390182	0.437037	0.234678	0.000650538	0.232999	0.0752726	0.164253	0.334333	0.234678	0.273665	0.157467	0.12464	0.10344	0.382995	3	2	3	3	3	3	3	3	3	3
Insig2	NEITHER	NEITHER	NEITHER	22.0064	20.517	18.7799	20.8608	18.7725	18.4494	22.0064	20.3054	19.0386	18.8019	19.2614	18.6682	1	1	22.1818	7.45455	0.17571	0.274074	0.397664	1	24	2	0.864084	0.407407	0.523687	0.891598	0.898658	0.306507	1.47017	0.903882	0.523687	0.940762	0.221282	2.99145	1.34538	1.39882	3	3	3	3	3	3	3	3	3	3
Htr5b	NEITHER	NEITHER	NEITHER	0.242905	0.205359	0.215542	0.152274	0.0830522	0.206579	0.242905	0.151056	0.411481	0.259688	0.134144	0.194178	0.424286	1	24	4	0.0486942	0.416667	1	1	22.1818	8.36364	0.0104516	0.0166667	0.00233628	0.195414	0.123207	0.0259179	0.0184991	0.115153	0.00233628	0.0701693	0.119872	0.340592	0.111364	0.143711	2	3	3	3	3	3	2	3	3	3
Ddx18	NEITHER	Coc-alone	Coc-alone	3.38204	2.93096	3.22125	3.36451	3.83723	3.49255	3.38204	3.15351	2.84216	3.25862	4.76467	3.54866	0.0741918	1	24	18	0.112953	0.533333	0.00172835	1	20	18	0.287856	0.688889	0.0253148	0.482947	0.221261	0.0521893	0.569038	0.00313248	0.0253148	0.138226	0.334852	0.335088	0.381237	0.230088	3	3	3	3	3	2	3	3	3	3
Dpp10	NEITHER	NEITHER	NEITHER	22.7896	21.0672	25.9805	23.2836	30.7185	22.4097	22.7896	19.8481	20.7157	17.4238	36.4603	26.9979	1	1	22.1818	13.4545	1.09007	0.2	0.324227	1	20	18	4.39792	0.422222	3.9429	1.70872	3.83943	1.70058	11.2249	0.269266	3.9429	2.57505	0.9148	3.54437	2.45957	9.73177	3	3	3	3	3	2	3	3	3	3
Actr3	NEITHER	NEITHER	NEITHER	51.0243	45.2423	47.8999	47.2099	52.0105	50.3674	51.0243	49.9273	48.2701	43.4663	53.9144	49.2003	0.128293	1	20	18	2.7336	0.5	1	1	22.1818	9.63636	1.27396	0.15	0.0576292	1.79729	2.34966	1.45611	3.93405	4.42691	0.0576292	3.86335	1.79409	12.5023	9.16059	5.44726	2	3	3	3	3	3	2	3	3	3
Lypd1	NEITHER	NEITHER	NEITHER	53.8391	38.4541	50.8694	43.8186	42.8269	39.7604	53.8391	46.5455	43.2311	45.0314	62.4549	44.698	1	1	22.1818	8.18182	0.339823	0.0666667	0.397664	1	20	18	7.80582	0.407407	5.14732	0.0183141	11.4991	6.09166	5.29654	4.90696	5.14732	9.7715	8.43367	11.1558	19.9671	1.79017	3	2	3	3	3	3	3	3	3	3
Nckap5	NEITHER	NEITHER	NEITHER	0.491888	0.524212	0.586021	0.45489	0.821704	0.619635	0.491888	0.49925	0.363745	0.569492	0.798667	0.682527	1	1	22.1818	11.8182	0.0106274	0.0222222	0.0554976	1	24	19	0.145357	0.55	0.090946	0.0597615	0.181705	0.0297863	0.288928	0.224203	0.090946	0.0374964	0.000632861	0.184512	0.0843966	0.232126	3	3	3	3	3	3	3	3	2	3
Tmem163	NEITHER	NEITHER	NEITHER	7.39447	9.6852	5.63156	5.07695	7.34281	6.23217	7.39447	5.93818	7.41787	5.1697	7.79026	5.54498	0.104105	1	20	4	2.08362	0.496296	1	1	22.1818	11.6364	0.12056	0.0833333	1.75088	0.759714	0.905575	0.289023	2.23913	0.944975	1.75088	2.27786	3.16531	2.08555	0.0528562	0.157337	3	3	3	3	3	3	3	3	3	3
2900009J06Rik	NEITHER	NEITHER	NEITHER	3.21163	3.48497	3.33132	2.82517	2.09345	3.24597	3.21163	3.60475	3.33974	2.59076	2.19373	3.2888	1	1	22.1818	6.54545	0.0279622	0.140741	1	1	22.1818	5.63636	0.285087	0.259259	0.642974	0.808935	0.0340851	0.644726	1.46916	1.86425	0.642974	1.34298	0.964965	1.30655	0.832534	1.89944	3	3	3	3	3	3	3	3	3	3
Map3k19	NEITHER	NEITHER	NEITHER	1.38963	0.907283	0.787527	1.16161	1.38303	1.05031	1.38963	0.876832	0.971736	1.23795	1.51191	1.31411	0.167981	1	20	18	0.170062	0.466667	0.0623201	1	24	18	0.193323	0.525926	0.373697	0.13003	0.277298	0.221913	0.696553	0.321401	0.373697	0.139629	0.0968652	0.592627	0.2407	0.119641	3	3	3	3	3	3	3	3	3	3
Zranb3	NEITHER	Coc-alone	Coc-alone	1.4104	1.55176	1.51597	1.50128	1.56851	1.68172	1.4104	1.66557	1.59296	1.99903	1.963	1.64026	1	1	22.1818	12.9091	0.004179	0.150943	0.00533015	1	24	14	0.212945	0.644444	0.138822	0.251582	0.00198697	0.228765	0.00307591	0.122306	0.138822	0.310748	0.0855429	0.22979	0.0680024	0.0569013	3	3	2	3	2	3	3	3	3	3
Lct	NEITHER	NEITHER	NEITHER	0.0199677	0.0113971	0.0242865	0.00657749	0.0113073	0.0207435	0.0199677	0.0196514	0.014495	0.0239894	0	0.0108478	1	1	22.1818	6.72727	0.00295462	0.222222	1	1	22.1818	8.36364	0.00241922	0.075	0.0124197	0.0128164	0.0145896	0.00681992	0.012817	0.0157498	0.0124197	0.0147728	0.0125825	0.0108692	0	0.00939464	3	3	3	3	3	3	3	3	3	3
Mcm6	NEITHER	NEITHER	NEITHER	2.39046	2.49789	2.8139	2.11947	2.41637	2.55321	2.39046	2.35592	2.40119	2.13982	3.02184	3.12924	1	1	22.1818	5.63636	0.122011	0.125926	1	1	22.1818	10.7273	0.258531	0.0666667	0.169761	0.238284	1.07148	0.192686	0.876513	0.113209	0.169761	1.22466	0.811024	1.66	1.59081	0.426821	3	3	3	3	3	3	3	3	3	3
Dars	NEITHER	NEITHER	NEITHER	23.083	26.6574	23.985	23.4315	37.3926	33.2399	23.083	25.1091	23.1054	18.9407	40.5728	32.3022	0.484262	1	24	18	3.34935	0.392593	0.397664	1	22.6667	14.6667	1.36606	0.407407	0.768542	3.46281	2.12161	2.47651	7.43475	6.01754	0.768542	2.7959	0.600061	5.14792	5.49669	7.59959	3	3	3	3	3	3	3	3	3	3
Cxcr4	NEITHER	NEITHER	NEITHER	0.663141	0.544506	0.556673	0.615215	0.434285	0.427703	0.663141	0.59484	0.824574	1.02445	0.471221	0.980443	1	1	22.1818	9.27273	0.033268	0.0222222	1	1	22.1818	6.72727	0.0837331	0.0814815	0.0768387	0.293172	0.238413	0.28504	0.259504	0.203876	0.0768387	0.550396	0.25155	1.30351	0.558583	0.503073	3	3	3	3	3	3	3	3	3	3
Cd55	Coc-alone	Coc-alone	BOTH	0.753113	0.697541	0.597477	0.815051	1.54914	1.14578	0.753113	0.673635	0.898685	0.927683	1.63922	1.18075	0.0105521	1	24	20	0.131206	0.614815	0.000307062	1	24	18	0.284571	0.748148	0.112692	0.097239	0.131699	0.205394	1.1202	0.340207	0.112692	0.136833	0.0954064	0.152141	0.338164	0.0761732	3	3	3	3	3	3	3	3	3	3
Zp3r	NEITHER	NEITHER	NEITHER	0.0398963	0.0209627	0.0171228	0.0625519	0.1021	0.0679421	0.0398963	0.0424294	0.0591371	0.172856	0	0.0735946	0.287361	1	24	20	0.0359743	0.462264	1	1	22.1818	10.5455	0.0199696	0.162963	0.0402284	0.00159149	5.95384e-05	0.0102394	0.113667	0.0272644	0.0402284	0.0289492	0.0118445	0.081549	0	0.0423357	3	2	2	3	3	3	3	3	3	3
C4bp-ps1	NEITHER	NEITHER	NEITHER	0	0.107924	0.0695387	0.0725917	0	0.128894	0	0.100596	0.167643	0.140889	0.189285	0.139585	1	1	22.1818	8.54545	0.0186862	0.0493827	0.863851	1	24	14	0.0648538	0.358333	0	0.118926	0.000575938	0.000838275	0	0.113565	0	0.0538138	0.0460245	0.140584	0.0559983	0.12658	2	3	2	2	2	3	2	3	3	3
Pfkfb2	Coc-alone	Coc-alone	BOTH	9.02955	10.8001	10.1601	11.508	9.83629	9.79487	9.02955	10.5768	11.4474	10.2143	8.15555	10.2983	0.0475564	1	22	11	0.553555	0.540741	0.000197498	1	20	8	1.45764	0.783333	0.508186	0.100037	0.968988	0.475086	0.98358	0.453753	0.508186	0.711845	0.257769	0.14524	1.09373	1.27486	3	3	3	3	3	3	3	3	3	2
Mapkapk2	NEITHER	Sal-alone	Sal-alone	9.16569	11.1178	7.6976	7.64265	6.38307	6.63583	9.16569	8.27907	8.45098	8.36117	4.65724	7.88779	0.00754717	1	24	4	0.852354	0.62963	0.270375	1	24	4	0.632641	0.45	0.954745	1.53835	0.766651	0.922762	1.36169	2.48928	0.954745	2.17003	0.957841	1.42064	1.47353	0.00815294	3	3	3	3	3	3	3	3	3	3
Dyrk3	NEITHER	NEITHER	NEITHER	2.80277	2.06548	2.53144	2.29831	2.27178	2.3871	2.80277	1.97938	2.29792	2.56731	3.4546	2.8296	1	1	22.1818	9.63636	0.202606	0.214815	0.643419	1	24	18	0.34825	0.383333	0.118552	0.495241	0.292122	0.375358	0.470534	0.357795	0.118552	0.683126	0.491938	1.44355	0.0260993	1.26704	3	3	3	3	3	3	3	3	3	3
Rassf5	NEITHER	NEITHER	NEITHER	5.44972	5.98358	4.44539	4.85417	4.70335	5.13013	5.44972	3.88483	4.8876	4.89241	5.0966	5.46809	0.522334	1	22	4	0.42437	0.415094	0.424286	1	24	20	0.330417	0.416667	0.0341674	0.00727613	1.21949	0.632726	0.109733	0.377965	0.0341674	1.20547	0.451826	0.878495	0.776206	0.24879	2	2	3	3	3	3	2	3	3	3
Ikbke	NEITHER	NEITHER	NEITHER	0.281782	0.30465	0.310029	0.284403	0.300174	0.274368	0.281782	0.250958	0.401126	0.474504	0.298213	0.477385	1	1	22.1818	9.45455	0.0109834	0.037037	1	1	22.1818	13.6364	0.0465875	0.266667	0.0832801	0.147244	0.0887879	0.0757817	0.159518	0.0955981	0.0832801	0.000122329	0.0739971	0.19308	0.106811	0.0585096	3	3	3	3	3	3	3	2	3	3
Srgap2	NEITHER	NEITHER	NEITHER	10.3154	11.2726	10.0462	11.7494	13.858	11.8455	10.3154	10.3584	10.2497	10.435	12.0724	13.1151	0.484262	1	24	14	0.235325	0.392593	1	1	22.1818	12.7273	0.0735005	0.1	0.380872	0.570234	0.710668	0.475447	2.47812	1.97178	0.380872	0.688597	0.327836	0.0591848	2.32537	3.60906	3	3	3	3	3	3	3	3	3	2
Mfsd4	NEITHER	NEITHER	Sal-alone	7.14184	6.56417	5.30824	5.23479	4.84585	8.48019	7.14184	4.30494	7.06696	5.89913	6.09346	6.73837	0.0199069	1	20	2	0.977519	0.585185	1	1	22.1818	12.7273	0.457301	0.00740741	1.93041	0.159446	1.15449	0.366852	0.998162	1.40306	1.93041	0.818308	2.22911	1.12917	2.23258	0.556818	3	3	3	3	3	3	3	3	3	3
Cdk18	NEITHER	NEITHER	NEITHER	13.7276	16.4905	8.05919	9.22256	10.2991	10.8887	13.7276	8.74305	10.0076	12.2138	12.05	11.3399	0.166094	1	24	0	2.8808	0.483333	1	1	22.1818	11.6364	0.850675	0.0222222	2.47796	0.0523259	2.07131	1.7215	2.3945	0.954405	2.47796	5.08131	2.58325	2.70653	2.005	1.25465	3	2	3	3	3	3	3	3	3	3
Tmcc2	NEITHER	NEITHER	NEITHER	84.306	85.2883	75.139	83.449	68.4703	69.5588	84.306	80.3603	72.915	77.5353	57.4992	73.0591	1	1	22.1818	8.36364	0.462171	0.111111	0.324227	1	24	4	4.33223	0.422222	6.77565	11.822	5.58888	1.90468	17.3897	15.0212	6.77565	5.18568	4.91548	13.3293	5.64827	14.3885	3	3	3	3	3	3	3	3	3	3
Cntn2	NEITHER	NEITHER	NEITHER	21.4839	27.9274	18.1338	22.3449	19.652	19.407	21.4839	21.0817	20.4031	20.4109	13.5062	20.2809	1	1	22.1818	5.63636	1.23591	0.155556	0.782771	1	24	4	1.33827	0.366667	2.10207	3.01701	1.17172	2.7413	1.97751	4.35111	2.10207	6.67181	2.39824	0.550624	1.64764	3.4143	3	3	3	3	3	3	3	3	3	2
Nfasc	NEITHER	NEITHER	NEITHER	39.6417	49.1832	35.1649	41.4979	39.8293	37.5519	39.6417	40.8697	36.84	36.3948	33.3775	36.4625	1	1	22.1818	6.54545	1.64222	0.17037	1	1	22.1818	7.63636	1.81712	0.2	1.45796	5.15387	1.78204	6.97869	4.70311	2.20722	1.45796	9.86367	5.36287	0.863307	10.2302	7.05777	3	3	3	3	3	3	3	3	3	2
Mdm4	NEITHER	NEITHER	NEITHER	11.6686	11.7006	11.8135	14.0236	14.3258	12.1924	11.6686	12.4643	13.7533	17.0002	13.845	13.5406	0.424286	1	20	14	0.756675	0.416667	1	1	22.1818	12.5455	0.511907	0.316667	0.0309713	0.669247	0.332653	0.821997	2.58904	3.2315	0.0309713	0.943538	0.374042	8.27687	3.34486	4.32484	2	3	3	3	3	3	2	3	3	3
Gm19461	NEITHER	NEITHER	NEITHER	0.362167	1.30369	0.168066	0.387532	1.14016	0.154674	0.362167	0.487004	0.200316	0.723558	0.301849	0.46824	1	1	22.1818	7.45455	0.059325	0.0666667	1	1	22.1818	8.72727	0.026122	0.0166667	0.17452	0.600809	0.0177998	0.21277	0.746605	0.000182434	0.17452	0.500826	0.0120364	0.450265	0.285218	0.284999	3	3	3	3	3	2	3	3	2	3
Sox13	NEITHER	NEITHER	NEITHER	3.44482	4.15775	3.70495	3.74488	3.61201	2.31165	3.44482	3.41414	4.22311	5.37287	3.01243	3.38356	0.210777	1	24	8	0.415722	0.451852	0.210777	1	20	8	0.36877	0.451852	0.401492	0.541859	0.770407	0.297849	0.653668	0.403169	0.401492	0.475413	0.545985	1.44138	0.48245	0.418674	3	3	3	3	3	3	3	3	3	3
Snrpe	NEITHER	NEITHER	NEITHER	25.8808	25.1146	23.9919	22.5035	17.9659	17.4594	25.8808	26.2698	24.6213	22.3856	14.857	19.9823	0.324227	1	24	4	1.45798	0.422222	0.0741918	1	24	4	3.7372	0.533333	1.97715	1.02816	0.799113	2.86081	8.62813	8.46313	1.97715	5.03324	1.46574	0.0724784	4.93395	10.0417	3	3	3	3	3	3	3	3	3	2
Zc3h11a	NEITHER	Sal-alone	Sal-alone	24.1889	24.1546	25.9436	31.6789	32.1039	28.1026	24.1889	26.7636	26.9072	36.2483	33.4698	31.2129	0.00255268	1	24	16	5.64222	0.674074	0.104105	1	24	16	3.5378	0.496296	2.22036	2.96031	2.30047	2.00263	0.248368	3.14771	2.22036	1.51043	0.855575	17.0179	2.86248	4.34324	3	3	3	3	3	3	3	3	3	3
Zbed6	NEITHER	NEITHER	Sal-alone	7.65336	7.56004	8.98267	11.9484	11.6018	6.90637	7.65336	7.82081	10.3349	16.3217	12.6681	11.7653	0.0153768	1	20	14	2.62511	0.616667	1	1	22.1818	12.5455	0.726244	0.288889	1.55862	1.44227	0.501329	1.28849	2.94059	0.193556	1.55862	1.02183	0.761324	14.2138	8.53993	6.88164	3	3	3	3	3	2	3	3	3	3
Lax1	NEITHER	NEITHER	NEITHER	0.0790161	0.0973246	0.100303	0.0607149	0.0322325	0.122486	0.0790161	0.0761104	0.0971605	0.0727	0.119186	0.0667626	0.167981	1	20	6	0.0505127	0.466667	1	1	22.1818	13.4545	0.00368495	0.185185	0.00404485	0.0360703	0.0217514	0.0606193	0.00512576	0.0703297	0.00404485	0.0214233	0.0212521	0.0675681	0.0764174	0.0417386	3	3	3	3	3	3	3	3	3	3
Atp2b4,Mir6903	NEITHER	NEITHER	NEITHER	30.6197	18.9017	32.2671	27.2321	18.7572	31.8328	30.6197	20.3252	26.0937	23.886	25.731	28.6741	1	1	22.1818	4.54545	0.819125	0.169811	1	1	22.1818	9.63636	0.860935	0.15	0.027365	0.100692	7.56799	2.85235	1.28929	5.55542	0.027365	6.41599	7.74259	6.26663	2.43328	3.93349	2	2	3	3	3	3	2	3	3	3
Optc	NEITHER	NEITHER	Coc-alone	0.536003	0.338292	0.362078	0.43814	0.513098	0.453443	0.536003	0.289147	0.238099	0.377888	0.857148	0.503121	0.995356	1	20	16	0.0625429	0.333333	0.0475564	1	20	18	0.185756	0.540741	0.14995	0.208383	0.0800634	0.022591	0.128406	0.451876	0.14995	0.109784	0.0856336	0.0833308	0.69893	0.31313	3	3	3	3	3	3	3	3	3	3
Prelp	NEITHER	NEITHER	NEITHER	4.68198	4.08656	4.75615	4.78825	5.59388	3.74513	4.68198	3.96454	5.06881	4.86618	4.06926	4.80296	1	1	22.1818	12.3636	0.19902	0.111111	1	1	22.1818	7.81818	0.0925179	0.2	0.507305	1.05524	1.15301	0.744619	2.85834	0.606251	0.507305	1.16643	1.37247	3.18526	0.0459124	0.585981	3	3	3	3	3	3	3	3	3	3
Btg2	NEITHER	NEITHER	NEITHER	8.69803	2.82624	3.78506	2.74901	2.15321	3.41589	8.69803	3.11361	2.86545	4.02061	3.41312	4.99819	0.210777	1	24	4	0.800643	0.451852	0.167981	1	22	0	0.481299	0.466667	7.12001	0.214461	0.784805	0.303192	0.158638	0.970155	7.12001	0.217901	0.452106	1.94439	1.47455	1.46122	3	3	3	3	3	3	3	3	3	3
Adora1	NEITHER	Sal-alone	BOTH	41.7496	39.4359	38.1894	39.9956	51.8786	53.8399	41.7496	39.1433	42.2723	45.2069	56.2464	50.9031	0.00255268	1	24	20	4.75034	0.674074	0.0268891	1	24	18	5.06154	0.57037	2.45902	2.00037	3.43694	2.77552	9.82049	6.64305	2.45902	5.34268	5.88749	9.04364	10.1135	7.60161	3	3	3	3	3	3	3	3	3	3
Ppfia4	NEITHER	Coc-alone	Coc-alone	19.839	23.211	22.4768	23.0871	18.8265	19.6133	19.839	24.0793	22.8235	28.2747	14.3758	20.7387	0.585635	1	22	8	2.56874	0.377778	0.00745347	1	20	8	4.17214	0.65	1.58332	1.47486	2.3916	1.00215	5.32399	4.49885	1.58332	1.9329	2.22866	9.45037	1.634	0.102743	3	3	3	3	3	3	3	3	3	3
Tmem183a	NEITHER	NEITHER	NEITHER	20.2268	17.4189	18.3575	17.6427	15.6072	17.9221	20.2268	17.9081	17.7145	17.9339	15.1094	17.5018	0.397664	1	24	2	1.01392	0.407407	0.0554976	1	24	2	1.34506	0.55	0.864497	1.05713	1.47102	0.43409	2.593	2.23472	0.864497	0.931418	0.936493	0.0712764	1.55823	2.0571	3	3	3	3	3	3	3	3	3	2
Ppp1r12b	NEITHER	NEITHER	Sal-alone	10.4277	9.89827	12.5675	14.8784	16.7561	16.1991	10.4277	10.5387	10.315	10.4743	19.0496	15.5322	0.0410331	1	24	16	2.7522	0.566667	1	1	22.1818	12.7273	0.0792024	0.0752688	0.0543058	1.21789	3.31625	1.67306	5.37265	5.29658	0.0543058	1.28879	0.00869741	0.3771	9.48776	5.46201	2	3	3	3	3	3	2	3	2	2
Lgr6	NEITHER	NEITHER	NEITHER	0.347714	0.413602	0.325375	0.307127	0.501976	0.190522	0.347714	0.300728	0.3908	0.237245	0.232393	0.294082	1	1	22.1818	11.2727	0.0182805	0.00740741	1	1	22.1818	6.36364	0.0199383	0.185185	0.134774	0.027844	0.107603	0.105264	0.197586	0.00779334	0.134774	0.0694107	0.118193	0.135843	0.0919597	0.0734812	3	3	3	3	3	3	3	3	3	3
Ptprv	Coc-alone	Coc-alone	Coc-alone	3.14384	4.77477	4.9041	5.29436	3.99417	4.43651	3.14384	6.73926	7.94957	12.7203	2.26725	3.92834	0.0980841	1	22	11	0.766465	0.516667	0.000190019	1	20	8	3.63946	0.762963	0.620145	0.25318	1.71338	0.181558	1.71937	0.0173029	0.620145	0.632138	0.588619	10.1162	1.08009	0.536825	3	3	3	3	3	2	3	3	3	3
Gpr37l1	NEITHER	Sal-alone	BOTH	130.402	126.625	105.049	111.851	55.166	75.7515	130.402	117.791	96.7849	96.562	40.4828	74.1231	0.00945143	1	24	4	22.974	0.660377	0.0296202	1	24	4	25.4871	0.603774	11.6291	7.08955	9.93463	0.462448	0.32732	27.8333	11.6291	23.0306	0.00898026	40.949	0.276337	23.5221	3	3	3	2	2	3	3	3	2	3
Rnpep	NEITHER	NEITHER	NEITHER	25.6046	22.4323	21.8198	24.2956	24.4334	22.7222	25.6046	23.6595	21.8207	28.5261	27.6263	26.1054	0.995356	1	20	18	1.03591	0.333333	0.703462	1	22	19	1.26636	0.362963	2.0433	1.37444	1.25091	1.53762	5.72151	2.12059	2.0433	2.02443	1.14127	4.58256	5.34207	3.62066	3	3	3	3	3	3	3	3	3	3
Timm17a	NEITHER	NEITHER	NEITHER	44.4265	41.9111	43.2214	41.248	41.9276	42.0832	44.4265	44.3777	43.111	37.5403	45.468	42.1828	1	1	22.1818	6.54545	0.57221	0.22963	1	1	22.1818	7.63636	0.356253	0.125926	1.44419	2.46248	1.04768	1.30291	4.54469	2.15148	1.44419	1.61724	0.836945	11.5029	6.98476	4.30096	3	3	3	3	3	3	3	3	3	3
Shisa4	NEITHER	Sal-alone	Sal-alone	60.3932	74.239	49.5709	45.8987	51.343	59.6804	60.3932	58.1331	56.7018	47.2509	52.7038	57.5586	0.00255268	1	20	4	10.8323	0.674074	0.995356	1	24	0	5.22022	0.333333	7.68762	4.31636	9.30807	2.37941	5.85182	8.1662	7.68762	11.4488	8.42598	21.2632	3.68886	4.8041	3	3	3	3	3	3	3	3	3	3
Ipo9	NEITHER	NEITHER	Coc-alone	23.9414	24.1622	24.7379	24.929	30.3139	28.9446	23.9414	23.1217	22.5541	27.6918	32.5147	27.8211	0.839459	1	24	17	0.728391	0.348148	0.0105521	1	22	19	1.04981	0.614815	0.260683	1.82755	1.10396	1.59147	5.72501	5.24756	0.260683	0.917656	0.715358	7.49733	1.50612	4.42953	3	3	3	3	3	3	3	3	3	3
Nav1	NEITHER	NEITHER	NEITHER	8.12662	8.55759	7.85989	8.60084	9.73607	8.90308	8.12662	8.04876	8.98129	16.1372	9.70899	9.12857	1	1	22.1818	14.7273	0.0807066	0.0814815	1	1	22.1818	12.5455	0.226412	0.259259	0.748403	0.843943	0.457167	0.7999	2.65339	2.14213	0.748403	0.68482	0.211639	14.175	3.06016	2.6318	3	3	3	3	3	3	3	3	3	3
Pkp1	NEITHER	NEITHER	NEITHER	0.0174176	0.053791	0.00895269	0.0232029	0.027697	0.0428221	0.0174176	0.0284963	0.0868759	0.0265269	0.0327634	0.0227647	0.992816	1	20	4	0	0.358491	1	1	22.1818	12.5455	0.00514373	0.207547	0.000568443	0.0322074	0.00022631	0.0230637	0.015395	0.00836694	0.000568443	0.0247988	0.0768038	0.00995817	0.0242	0.000465135	2	3	2	3	3	3	2	3	3	3
Igfn1	NEITHER	NEITHER	NEITHER	0.0721471	0.0135316	0.0250986	0.014131	0.0342469	0.122573	0.0721471	0.0190428	0.111041	0.0249542	0.0651808	0.0341725	0.397664	1	20	2	0	0.407407	1	1	22.1818	13.4545	0.00280807	0.0962963	0.086749	0.00140686	0.0136126	0.00522653	0.0429901	0.0557295	0.086749	0.00977827	0.0932281	0.0134698	0.0421669	0.0252209	3	3	3	3	3	3	3	3	3	3
5730559C18Rik	NEITHER	Sal-alone	BOTH	1.51928	1.39989	1.11968	0.847009	0.841098	1.10474	1.51928	1.53798	1.03888	1.07696	0.75346	0.920722	0.00172835	1	24	2	0.244642	0.688889	0.0153768	1	24	4	0.178626	0.616667	0.440973	0.21879	0.208907	0.0936153	0.100458	0.198487	0.440973	0.00477297	0.0685764	0.100265	0.177272	0.12462	3	3	3	3	3	3	3	2	3	3
Gpr25	NEITHER	Coc-alone	Coc-alone	6.60344	7.46827	8.76789	6.47644	5.84092	7.44098	6.60344	8.14744	8.52955	7.39775	6.78785	5.2522	0.104105	1	20	6	1.25386	0.496296	0.00255268	1	24	8	1.40276	0.674074	0.974004	1.64032	1.27782	0.782308	0.817111	1.05299	0.974004	0.235018	1.6009	0.935953	0.747702	0.40142	3	3	3	3	3	3	3	3	3	3
Camsap2	NEITHER	NEITHER	Sal-alone	25.2503	24.1921	27.257	28.9119	43.6502	26.1042	25.2503	24.629	26.339	29.0457	49.9697	35.0727	0.0153768	1	24	16	1.7998	0.616667	0.0809096	1	24	16	2.98484	0.511111	1.95516	2.21422	1.99011	1.81295	14.9171	0.575302	1.95516	1.26576	1.58244	8.2078	16.9531	16.1505	3	3	3	3	3	2	3	3	3	3
9230116N13Rik	NEITHER	NEITHER	NEITHER	0.0876766	0.170954	0.155772	0.136319	0.124613	0.211564	0.0876766	0.130717	0.13041	0.106733	0.167755	0.155478	1	1	22.1818	12	0.00379889	0.0518519	1	1	22.1818	13.8182	0.00071646	0.2	0.022456	0.0691342	0.0784422	0.0676134	0.0326112	0.0587682	0.022456	0.0477125	0.0388225	0.0553003	0.0384806	0.0360963	3	3	3	3	3	3	3	3	3	3
Nr5a2	NEITHER	NEITHER	NEITHER	0.0149519	0.00615001	0.0127711	0.023699	0.0113085	0.018414	0.0149519	0.0132432	0.00628164	0.029073	0.009157	0.0076928	0.77146	1	20	14	0.00259484	0.355556	1	1	22.1818	13.6364	0.000404045	0.0296296	0.00892756	0.00539171	0.00480131	0.00461809	0.0113252	0.0182683	0.00892756	0.00715976	0.00544029	0.0174214	0.00884739	0.00671768	3	3	3	3	3	3	3	3	3	3
Ptprc	NEITHER	NEITHER	NEITHER	0.488835	0.597484	0.411091	0.543067	0.676539	0.603542	0.488835	0.615247	0.476902	0.598448	0.707951	0.651402	0.643419	1	24	20	0.0885121	0.383333	1	1	22.1818	13.8182	0.0265692	0.185185	0.0418745	0.115249	0.0572985	0.078889	0.121249	0.00618718	0.0418745	0.0850975	0.0916073	0.199292	0.0763155	0.27084	3	3	3	3	3	2	3	3	3	3
Nek7	NEITHER	NEITHER	NEITHER	12.1633	12.2723	11.7289	11.1721	20.6785	19.6576	12.1633	11.3128	11.016	9.70187	22.5987	16.196	0.643419	1	20	2	0.271458	0.383333	0.484262	1	20	18	1.48726	0.392593	0.560791	0.0106066	1.23847	0.346527	9.03197	11.7055	0.560791	1.2655	0.466397	1.10248	6.40546	8.51476	3	2	3	3	3	3	3	3	3	3
Lhx9	NEITHER	NEITHER	NEITHER	0.0820903	0.277269	0.0191837	0.0446404	0.679209	0.0615473	0.0820903	0.0477796	0.0441658	0.116613	0.185958	0.0727808	1	1	22.1818	9.63636	0.0309442	0.2	1	1	22.1818	11.6364	0.00745005	0.0583333	0.043906	0.174452	0.0187128	0.0480223	0.593006	0.03635	0.043906	0.0632985	0.01953	0.177416	0.270696	0.0697847	3	3	3	3	3	3	3	3	2	3
2310009B15Rik	NEITHER	NEITHER	NEITHER	16.6387	22.3402	17.6999	15.4243	13.9056	15.8937	16.6387	17.8991	20.1651	13.3394	11.1948	14.2679	0.524654	1	24	6	3.17187	0.4	0.397664	1	22	8	2.47852	0.407407	3.37873	4.80484	4.33516	0.0724784	7.6449	4.97178	3.37873	2.42083	1.84701	7.4564	3.98585	6.46202	3	3	3	2	3	3	3	3	3	3
Crb1	NEITHER	NEITHER	NEITHER	0.38097	0.289518	0.234311	0.177053	0.302966	0.153379	0.38097	0.216729	0.214382	0.28301	0.292674	0.128767	0.703462	1	24	1	0.0473274	0.362963	1	1	22.1818	9.27273	0.0237514	0.166667	0.0371491	0.0223842	0.0855209	0.0492831	0.144181	0.140605	0.0371491	0.0519768	0.000271529	0.0943893	0.147145	0.0914642	3	3	3	3	3	3	3	3	2	3
Cfh	Sal-alone	Sal-alone	Sal-alone	3.10921	2.76296	3.09076	3.58207	5.1366	4.76256	3.10921	2.97226	2.79869	2.6735	5.69527	4.03881	0.000190019	1	24	18	0.887504	0.762963	0.104105	1	20	18	0.565311	0.496296	0.0735991	0.0523292	0.642298	0.100194	1.21207	1.02274	0.0735991	0.222309	0.632553	0.563867	0.873864	1.42936	3	3	3	3	3	3	3	3	3	3
Cdc73	NEITHER	Sal-alone	Sal-alone	8.1822	7.22634	8.80566	10.3454	11.8648	10.4475	8.1822	7.2867	8.08631	7.8771	13.3656	10.787	0.00533015	1	24	16	1.1302	0.644444	0.210777	1	24	18	0.55365	0.451852	0.37229	0.928521	1.36297	0.922402	2.82275	2.97957	0.37229	0.268154	0.52939	1.03061	4.27546	3.95004	3	3	3	3	3	3	3	3	3	3
Trove2	NEITHER	NEITHER	NEITHER	8.10637	8.35564	8.46429	9.4677	13.7459	10.4382	8.10637	7.54154	8.22779	7.27044	12.875	11.1477	0.0554976	1	24	14	0.767218	0.55	1	1	22.1818	12.7273	0.2517	0.0222222	0.369858	0.915831	0.00560736	0.105838	4.43513	4.29563	0.369858	0.809061	0.137258	0.755795	3.19028	5.26409	3	3	2	3	3	3	3	3	3	3
Rgs2	NEITHER	Coc-alone	Coc-alone	62.3299	31.4665	40.1582	47.3351	42.2079	38.8761	62.3299	35.8072	34.7439	42.5979	55.1815	49.9468	0.212923	1	20	16	6.87782	0.466667	0.00155504	1	20	18	11.2998	0.735849	10.1642	6.64442	3.46971	0.855018	0.0147785	5.75326	10.1642	5.28596	4.23364	7.21144	0.732563	0.143189	3	3	3	3	2	3	3	3	3	3
Rgs13	NEITHER	NEITHER	NEITHER	0.0954145	0.0676437	0.0909893	0.066641	0.161299	0.179019	0.0954145	0.0964707	0.127044	0.0416389	0.261521	0.246299	0.839459	1	24	20	0.0458888	0.348148	0.995356	1	20	2	0.0213364	0.333333	0.0522033	0.0591921	0.102573	0.0222824	0.0949987	0.1349	0.0522033	0.021896	0.0859156	0.036085	0.318893	0.183512	3	3	3	3	3	3	3	3	3	3
Rgs1	NEITHER	NEITHER	NEITHER	0.0905761	0.082672	0.155676	0.033618	0.0820345	0.142686	0.0905761	0.0796057	0.0874872	0.062304	0.21732	0.0565748	0.703462	1	20	6	0.0553712	0.362963	1	1	22.1818	13.6364	0.00978332	0.0888889	0.0257894	0.0451652	0.0574382	0.00983751	0.114598	0.0886065	0.0257894	0.0689589	0.0375521	0.0867359	0.0888153	0.0207699	3	3	3	3	3	3	3	3	3	3
Rgs18	NEITHER	NEITHER	NEITHER	0.0305826	0.0157322	0.035696	0.0299727	0.0617788	0.0454791	0.0305826	0.0198613	0.0310917	0.0205962	0.0404921	0.0337909	0.917407	1	24	17	0.00870668	0.340741	1	1	22.1818	12.7273	0.00163334	0.0148148	0.0140691	0.0185151	0.0317337	0.0116189	0.0318912	0.0414816	0.0140691	0.0210429	0.000760315	0.02414	0.0376787	0.019323	3	3	3	3	3	3	3	3	3	3
Pla2g4a	NEITHER	NEITHER	NEITHER	1.32519	1.52104	1.0091	0.986563	1.83557	1.51208	1.32519	1.42336	0.986226	1.03195	1.33627	1.27888	0.324227	1	22	12	0.225949	0.422222	0.484262	1	20	0	0.241534	0.392593	0.357284	0.222425	0.173517	0.166114	0.501458	0.167795	0.357284	0.473581	0.168762	0.158455	0.109916	0.288304	3	3	3	3	3	3	3	3	3	3
Ptgs2os	NEITHER	NEITHER	NEITHER	0.0261801	0.00840283	0.0214118	0.0158093	0.0149665	0.0856362	0.0261801	0.0121253	0.0322686	0.0378639	0.0309464	0.0836674	0.534948	1	24	22	0.0117031	0.385185	0.917407	1	24	18	0.012931	0.340741	0.0154698	0.0078305	0.00797377	0.0178118	0.0132986	0.0384309	0.0154698	0.0112149	0.00670685	0.0226455	0.0274653	0.0593883	3	3	3	3	3	3	3	3	3	3
Ptgs2os2	NEITHER	NEITHER	NEITHER	0.0226672	0.0298968	0.0215494	0.0174711	0.0195311	0.0407579	0.0226672	0.0296489	0	0	0	0.0271223	1	1	22.1818	6.72727	0.0041116	0.17037	0.127114	1	20	4	0.0426541	0.518868	0.0200517	0.0119311	0.018663	0.0190991	0.0186003	0.0184527	0.0200517	0.010022	0	0	0	0.0235573	3	3	3	3	3	3	3	3	2	2
BC003331	NEITHER	NEITHER	NEITHER	13.679	15.0411	14.0002	13.7514	24.6987	20.4971	13.679	15.0081	13.9972	12.7495	25.9794	19.2451	0.397664	1	24	18	1.26424	0.407407	0.839459	1	24	21	1.53852	0.348148	0.630129	1.04768	1.10874	0.312454	6.83829	7.32193	0.630129	0.299941	0.94417	0.603446	0.824925	6.02705	3	3	3	3	3	3	3	3	3	3
Prg4	NEITHER	NEITHER	NEITHER	0.194914	0.239104	0.388578	0.348643	0.28069	0.27806	0.194914	0.347682	0.391679	0.209784	0.584488	0.227059	0.0623201	1	20	10	0.105889	0.525926	1	1	22.1818	10.5455	0.0444555	0.214815	0.0389626	0.0413675	0.0841408	0.0175351	0.17324	0.0400459	0.0389626	0.073436	0.0558741	0.0487963	0.186027	0.10775	3	3	3	3	3	3	3	3	3	3
Hmcn1	NEITHER	NEITHER	NEITHER	0.205718	0.249154	0.181396	0.245685	0.384451	0.249269	0.205718	0.182285	0.319487	0.148898	0.366208	0.281857	0.992816	1	24	18	0.0260816	0.358491	1	1	22.1818	14.7273	0.0149349	0.132075	0.0148042	0.0237071	0.000545886	0.0483946	0.189872	0.00180878	0.0148042	0.0343666	0.0467917	0.0156207	0.0026566	0.131841	3	3	2	3	3	2	3	3	3	2
Swt1	Sal-alone	BOTH	BOTH	2.67904	2.67221	2.94777	3.37598	4.95057	2.84503	2.67904	2.87514	3.01283	3.06854	6.68183	4.3372	0.000336592	1	24	16	0.39721	0.766667	0.00339007	1	24	16	0.339616	0.683333	0.253489	0.144895	0.205606	0.287001	1.14681	0.00685894	0.253489	0.117546	0.084908	0.00263751	1.07454	1.61055	3	3	3	3	3	2	3	3	3	2
Rnf2	NEITHER	NEITHER	Sal-alone	9.96166	8.23015	10.8304	10.6227	21.5934	11.0338	9.96166	9.83895	9.85579	8.24374	22.9017	14.8814	0.02489	1	24	16	0.961411	0.634409	0.94493	1	24	20	0.570579	0.35	0.351366	0.0211071	0.724344	0.759614	0.0802566	0.254063	0.351366	0.542842	0.917566	2.64378	0.011243	7.89292	3	2	3	3	2	2	3	3	3	3
1700025G04Rik	NEITHER	NEITHER	NEITHER	7.88202	7.26471	8.05296	8.15262	7.14652	8.08462	7.88202	6.93187	7.62548	8.65501	7.00171	7.51802	1	1	22.1818	11.6364	0.234181	0.0518519	1	1	22.1818	6.36364	0.0110951	0.116667	0.858436	0.445045	0.570498	0.113924	0.714582	0.473065	0.858436	0.00788424	0.17873	2.79305	0.623301	1.0569	3	3	3	3	3	3	3	2	3	3
Tsen15	NEITHER	NEITHER	NEITHER	7.10572	7.66415	7.57873	7.16471	11.2664	9.54595	7.10572	6.62875	7.15746	6.1511	12.821	10.4737	0.210777	1	24	18	0.77542	0.451852	0.0623201	1	24	20	1.23836	0.525926	0.653292	1.08469	0.233165	0.875662	2.12635	1.62558	0.653292	0.529882	1.12406	0.548345	5.41351	2.43158	3	3	3	3	3	3	3	3	3	3
Rgl1	NEITHER	NEITHER	NEITHER	27.2264	21.9679	27.2794	29.3501	23.1314	27.0152	27.2264	24.7638	23.9021	29.212	26.273	25.361	0.643419	1	20	14	0.971989	0.383333	1	1	22.1818	13.6364	0.896046	0.0814815	3.71169	1.82998	0.0207182	2.06745	3.62421	1.23679	3.71169	2.6808	2.14738	6.24496	2.08084	1.71443	3	3	2	3	3	3	3	3	3	3
Smg7	NEITHER	NEITHER	NEITHER	18.1578	16.3629	17.7113	19.2374	25.4623	22.3364	18.1578	16.6721	17.2137	21.8228	29.3656	21.7898	0.210777	1	22	16	1.52449	0.451852	0.104105	1	24	18	0.892369	0.496296	1.83062	1.27728	1.08149	0.741254	7.38921	9.28102	1.83062	1.15327	0.713108	8.25692	9.49239	9.03755	3	3	3	3	3	3	3	3	3	3
Lamc2	NEITHER	NEITHER	NEITHER	1.04105	0.82047	1.05639	0.818646	0.625598	1.23194	1.04105	0.851851	1.24425	0.764563	0.994686	1.10048	0.703462	1	20	2	0.106806	0.362963	1	1	22.1818	8.72727	0.0981677	0.15	0.188135	0.218379	0.0925105	0.195939	0.212954	0.149351	0.188135	0.167394	0.00837922	0.0420427	0.281521	0.272682	3	3	3	3	3	3	3	3	2	3
Lamc1	NEITHER	NEITHER	NEITHER	6.63515	6.71704	6.28847	6.97063	9.42674	5.947	6.63515	6.8036	6.57597	10.0077	8.08612	6.73059	0.524654	1	20	16	0.390146	0.4	1	1	22.1818	15.6364	0.0019709	0.155556	0.140877	0.515266	0.241733	0.233705	2.4726	0.0399727	0.140877	0.787581	0.439891	6.34619	1.80252	2.26463	3	3	3	3	3	2	3	3	3	3
E330020D12Rik	NEITHER	NEITHER	NEITHER	0.0408297	0.0748388	0	0.0635731	0.0437056	0.0212092	0.0408297	0.0358202	0.0634368	0.0612738	0.0436404	0	1	1	22.1818	13.4545	0.00437168	0.207547	0.782771	1	24	8	0.00654413	0.366667	0.00517995	0.0434608	0	0.000313743	0.0255595	0.0254898	0.00517995	0.0341818	0.0270176	0.0540789	0.0399737	0	3	3	2	2	3	3	3	3	3	3
Dhx9	NEITHER	NEITHER	NEITHER	26.0268	27.0083	27.7152	29.938	32.9975	34.8546	26.0268	26.9159	25.9003	31.9191	32.084	35.039	0.0809096	1	24	20	3.7628	0.511111	0.262412	1	24	20	1.84336	0.437037	2.84525	4.08944	4.36724	3.81024	1.18903	0.728703	2.84525	2.86552	1.84689	11.326	3.00405	4.12846	3	3	3	3	3	3	3	3	3	3
Npl	NEITHER	NEITHER	NEITHER	3.98484	4.06321	3.53808	3.87475	4.94278	3.82027	3.98484	4.37077	4.57077	4.35209	5.31115	4.51093	1	1	22.1818	14.7273	0.446146	0.1	1	1	22.1818	12.5455	0.048242	0.22963	0.761722	0.00194454	1.14821	0.6985	0.487716	0.697148	0.761722	0.368607	0.238908	0.798908	1.862	0.337116	3	2	3	3	3	3	3	3	3	3
C230024C17Rik	NEITHER	NEITHER	NEITHER	0.00605553	0.01786	0.0114846	0.036904	0.0176359	0.0176171	0.00605553	0.0112155	0.0159117	0.0193278	0.0090952	0	1	1	22.1818	13.6364	0.00365025	0.244444	0.0921317	1	20	12	0.00299418	0.55914	0.00525095	0.00557051	0.0125327	0.0384887	0.0154092	0.0158777	0.00525095	2.11425e-05	0.0194657	0.000831699	0.0079622	0	3	3	3	3	3	3	3	2	3	2
Rgsl1	NEITHER	NEITHER	Sal-alone	0.200608	0.269338	0.415974	0.497374	0.458382	0.466014	0.200608	0.362856	0.399188	0.5577	0.472141	0.471878	0.0105521	1	24	14	0.125812	0.614815	0.484262	1	24	14	0.067335	0.392593	0.0683189	0.0690568	0.038373	0.0899927	0.149344	0.378575	0.0683189	0.125981	0.095277	0.399981	0.16894	0.182564	3	3	3	3	3	3	3	3	3	3
Teddm2	NEITHER	NEITHER	NEITHER	0.406319	0.350801	0.389577	0.368791	0.276075	0.463583	0.406319	0.372981	0.594376	0.479481	0.34226	0.469581	1	1	22.1818	6.72727	0.0464778	0.111111	1	1	22.1818	9.45455	0.0280148	0.0814815	0.182249	0.0872584	0.0814057	0.14479	0.192296	0.145345	0.182249	0.109056	0.183792	0.171848	0.158148	0.0186113	3	3	3	3	3	3	3	3	3	3
4930452N14Rik	NEITHER	NEITHER	NEITHER	0.114864	0	0.118233	0.0801562	0.113449	0	0.114864	0	0.110173	0	0	0	1	1	22.1818	13.4545	0.0125229	0.0583333	1	1	22.1818	4.54545	0.0367824	0.308642	0.0509407	0	0.045704	0.0845307	0.125181	0	0.0509407	0	0.123221	0	0	0	3	3	3	3	3	2	3	2	3	2
Cacna1e	NEITHER	NEITHER	Sal-alone	20.1208	19.5784	25.6262	31.5781	28.2847	28.0842	20.1208	21.2775	26.2181	47.9719	27.6126	24.7028	0.0105521	1	24	16	4.68451	0.614815	1	1	22.1818	12.5455	1.59416	0.303704	1.0289	2.83337	2.91854	4.16035	5.3857	7.43214	1.0289	2.66082	3.76572	48.9514	15.0482	9.61945	3	3	3	3	3	3	3	3	3	3
Ier5	NEITHER	NEITHER	NEITHER	15.3741	13.4392	14.1083	14.839	13.9287	18.1574	15.3741	17.4465	16.1738	17.3982	12.904	19.9805	1	1	22.1818	10.7273	0.310304	0.0962963	1	1	22.1818	6.72727	0	0.0518519	2.24651	1.56233	3.11512	3.07804	4.10506	5.83521	2.24651	5.49313	3.65615	4.20858	3.65587	6.64749	3	3	3	3	3	3	3	3	3	3
Mr1	NEITHER	NEITHER	NEITHER	1.4441	1.21257	1.29613	1.50688	2.93701	1.09275	1.4441	1.04529	1.17783	1.0348	2.59052	1.65193	0.340199	1	20	16	0.11796	0.433333	0.132795	1	24	18	0.24036	0.481481	0.164518	0.216843	0.333435	0.358781	1.64308	0.0356099	0.164518	0.215657	0.0990407	0.667987	0.813147	0.674532	3	3	3	3	3	2	3	3	3	3
Xpr1	NEITHER	NEITHER	NEITHER	25.3808	20.0983	23.9453	23.7694	25.8571	23.4244	25.3808	20.321	21.4875	22.4167	28.5487	23.0154	1	1	22.1818	13.6364	0.533416	0.0566038	0.340199	1	20	16	3.0762	0.433333	0.0553665	0.0583363	3.54019	0.970905	6.91548	6.98806	0.0553665	0.604246	1.54618	3.24331	5.62583	7.52988	2	2	3	3	3	3	2	3	3	3
Gm5532	NEITHER	NEITHER	NEITHER	0.155733	0.200308	0.0599569	0.11853	0.218787	0.0311341	0.155733	0.0638738	0.109321	0.0614011	0.293392	0.0849556	1	1	22.1818	8.18182	0.0203741	0.0666667	1	1	22.1818	10.5455	0.00637997	0.216667	0.0616772	0.0930681	0.048136	0.069005	0.186348	0.0269631	0.0616772	0.0414755	0.0418568	0.09042	0.397168	0.000305824	3	3	3	3	3	3	3	3	3	3
Qsox1	Sal-alone	BOTH	BOTH	9.15284	11.3825	9.99387	8.31915	6.90635	7.81264	9.15284	9.91303	10.0011	9.58484	5.22791	7.16474	2.18921e-05	0.373151	24	6	1.04238	0.822222	0.00371463	1	24	6	0.967633	0.659259	0.153689	0.555632	0.633987	0.55131	1.2694	2.22651	0.153689	0.723169	0.637988	1.28751	1.5279	1.8828	3	3	3	3	3	3	3	3	3	3
Cep350	NEITHER	Sal-alone	Sal-alone	5.19157	4.84915	5.34758	6.66023	9.21655	7.23723	5.19157	4.63642	5.27051	8.80523	12.6537	8.05165	0.00533015	1	24	16	0.452555	0.644444	0.524654	1	24	16	0.374505	0.4	0.232477	0.403458	0.374942	0.35907	3.50544	3.55292	0.232477	0.281584	0.208396	7.08271	0.114834	4.52746	3	3	3	3	3	3	3	3	3	3
Tor1aip1	NEITHER	NEITHER	NEITHER	9.32919	9.05947	8.7218	9.63977	11.4677	9.61489	9.32919	8.9171	8.39339	9.9528	10.7149	10.2496	0.397664	1	20	16	0.397776	0.407407	0.0809096	1	24	20	1.14978	0.511111	0.388674	0.854029	1.05144	0.286866	1.84856	1.25423	0.388674	0.728884	0.58965	1.32908	0.384444	1.87515	3	3	3	3	3	3	3	3	3	3
Fam163a	NEITHER	NEITHER	NEITHER	2.66527	4.33299	1.71819	1.98202	3.63416	2.11526	2.66527	2.76115	2.78764	2.52867	1.96007	2.31592	1	1	22.1818	9.63636	0.353553	0.214815	1	1	22.1818	5.45455	0.160119	0.15	0.554812	0.985938	0.178245	0.351535	1.14718	0.461493	0.554812	0.930161	1.53823	0.00924896	0.210509	0.734208	3	3	3	3	3	3	3	3	3	2
Tdrd5	NEITHER	NEITHER	NEITHER	0.186656	0.310533	0.118755	0.167157	0.258005	0.117836	0.186656	0.179696	0.19918	0.112978	0.178295	0.279007	1	1	22.1818	8.36364	0.014038	0.0814815	1	1	22.1818	9.81818	0.00685109	0.0833333	0.0699692	0.0709427	0.112014	0.0415177	0.114121	0.0727076	0.0699692	0.144124	0.00589313	0.00377454	0.0885328	0.127661	3	3	3	3	3	3	3	3	3	2
Soat1	NEITHER	NEITHER	NEITHER	5.73901	4.3968	4.34786	6.36056	4.70702	4.30661	5.73901	4.45331	4.71644	6.03042	3.66811	5.55785	0.643419	1	20	14	0.582564	0.383333	1	1	22.1818	9.63636	0.234637	0.2	0.591588	0.000714178	0.219009	0.148888	0.372394	0.42789	0.591588	0.34897	0.607998	1.89956	0.686053	0.0056215	3	2	3	3	3	3	3	3	3	3
Tor3a	NEITHER	NEITHER	NEITHER	2.38801	2.15735	2.17643	2.08199	2.65517	2.50427	2.38801	2.1286	2.04429	2.45669	2.73262	2.35651	0.585635	1	22	19	0.21548	0.377778	0.324227	1	20	18	0.287955	0.422222	0.197671	0.214889	0.207757	0.161029	0.763918	0.25811	0.197671	0.135186	0.453248	0.472935	0.53902	0.441325	3	3	3	3	3	3	3	3	3	3
Fam20b	NEITHER	NEITHER	Sal-alone	26.0699	26.1798	24.3123	24.3933	32.4256	30.7651	26.0699	24.234	24.2159	23.7147	33.9147	29.0427	0.0359403	1	24	21	1.74769	0.555556	0.0809096	1	20	18	1.41909	0.511111	0.825571	0.939376	2.11577	0.558847	4.89731	6.43678	0.825571	1.47896	0.362492	0.156835	3.95107	5.7205	3	3	3	3	3	3	3	3	3	3
Ralgps2	NEITHER	Sal-alone	Sal-alone	7.45369	7.77911	8.87548	9.26344	10.8371	9.12772	7.45369	8.8926	8.8116	10.7835	10.7044	9.76673	0.00339007	1	24	14	0.916601	0.683333	0.424286	1	24	14	0.739054	0.416667	0.0199475	0.296438	0.95045	0.661207	1.57366	1.68382	0.0199475	1.21935	0.304539	3.07726	2.60252	2.2079	2	3	3	3	3	3	2	3	3	3
Rasal2	NEITHER	NEITHER	Sal-alone	7.0973	6.97861	7.67556	8.482	9.2959	9.78977	7.0973	7.30597	8.01242	10.6664	8.24671	9.07831	0.0107862	1	24	17	1.26368	0.633333	1	1	22.1818	13.6364	0.400856	0.259259	0.537272	0.771497	0.857946	0.726116	0.0397889	2.06857	0.537272	0.414313	0.760501	5.61216	2.765	1.66777	3	3	3	3	2	3	3	3	3	3
Brinp2	NEITHER	NEITHER	NEITHER	22.4222	21.9199	23.0988	23.8422	21.0146	25.6118	22.4222	22.894	25.0759	26.2315	23.425	25.8789	1	1	22.1818	9.81818	0.493908	0.0222222	1	1	22.1818	12.5455	1.40726	0.22963	1.42722	1.45063	1.02663	2.4153	0.7786	0.939402	1.42722	3.71452	1.45365	2.67867	2.62217	3.83709	3	3	3	3	3	3	3	3	3	3
Pappa2	NEITHER	NEITHER	NEITHER	0.0824512	0.0322145	0.0417526	0.0507018	0.0653598	0.0875683	0.0824512	0.0405655	0.0501783	0.0456713	0.0999404	0.0458095	0.262412	1	24	20	0.0202602	0.437037	0.132795	1	20	18	0.0317253	0.481481	0.0306693	0.0191787	0.0131991	0.0118049	0.0600894	0.0521341	0.0306693	0.00581819	0.0287145	0.0310877	0.0188026	0.0149419	3	3	3	3	3	3	3	3	3	3
Tnn	NEITHER	NEITHER	NEITHER	0.00885155	0	0.0173242	0.0119084	0.0108232	0.0161653	0.00885155	0.0150063	0.017589	0	0.0186599	0.0213688	1	1	22.1818	13.6364	0.0022924	0.216667	1	1	22.1818	10	0.000682731	0	0.00469978	0	0.00902466	0.0111651	0.00479512	0.0102536	0.00469978	0.00813855	0.00370875	0	0.0172495	0.0113013	3	2	3	3	3	3	3	3	3	2
Cacybp	BOTH	BOTH	BOTH	32.453	26.1366	25.737	28.4903	61.423	51.2285	32.453	26.7705	24.7006	21.8384	89.1991	52.2608	0.000190019	1	22	19	4.64937	0.762963	0.00048612	1	22	19	6.19991	0.733333	2.44998	2.95036	2.53833	1.27274	22.189	32.1018	2.44998	2.49913	1.05287	10.1302	15.993	28.2866	3	3	3	3	3	3	3	3	3	3
Rabgap1l	NEITHER	NEITHER	NEITHER	19.5511	18.7836	21.8421	21.062	33.2094	21.4186	19.5511	18.8766	21.2001	19.1683	44.5359	27.5456	0.782771	1	24	16	0.772656	0.366667	0.524654	1	24	16	1.45452	0.4	1.8302	2.63103	1.96136	0.454879	11.9601	0.327532	1.8302	0.383462	0.954523	1.93197	0.0207182	14.4642	3	3	3	3	3	2	3	3	3	3
Gpr52	NEITHER	NEITHER	NEITHER	51.9575	36.1506	47.2722	48.4254	46.6044	38.2706	51.9575	44.456	46.8461	46.5824	42.2677	34.3214	0.132795	1	20	14	2.5762	0.481481	1	1	22.1818	9.27273	0.428307	0.111111	5.05392	6.11303	5.72047	1.46272	3.4414	3.84764	5.05392	2.69646	4.63603	13.6605	20.6101	8.16857	3	3	3	3	3	3	3	3	3	3
Zbtb37	NEITHER	NEITHER	Sal-alone	1.17519	0.94911	1.14996	1.4523	1.83116	1.55151	1.17519	1.1938	1.29237	1.04893	1.42849	1.59469	0.0410331	1	24	16	0.256855	0.566667	1	1	22.1818	11.8182	0.0255323	0.0333333	0.275172	0.151562	0.00485782	0.162881	0.844964	0.766587	0.275172	0.124461	0.304856	0.0474469	0.931038	0.829076	3	3	2	3	3	3	3	3	3	2
Dars2	NEITHER	NEITHER	Sal-alone	4.65894	5.11259	5.54006	5.21632	4.84273	5.16332	4.65894	4.41038	4.53679	3.83854	4.3633	5.06338	0.0475564	1	20	8	0.378373	0.540741	0.0980841	1	20	2	0.153492	0.516667	0.261987	0.600688	0.245863	0.321844	0.0997058	0.34148	0.261987	0.320981	0.0050841	0.593341	0.295366	0.713789	3	3	3	3	3	3	3	3	2	3
Klhl20	NEITHER	NEITHER	Sal-alone	5.40793	5.12467	5.09654	5.39088	7.14492	6.95815	5.40793	5.20322	5.15213	5.5	8.19631	6.39076	0.0153768	1	24	20	0.299827	0.616667	0.324227	1	20	18	0.61362	0.422222	0.181977	0.451695	0.00450427	0.277328	1.60976	2.28878	0.181977	0.411166	0.255291	1.04783	1.31655	2.28295	3	3	2	3	3	3	3	3	3	3
4930469G21Rik	NEITHER	NEITHER	Coc-alone	0.416219	0.496991	0.224897	0.76664	0.232942	0.205839	0.416219	0.632852	0.956096	0.775001	0.278569	0.479409	1	1	22.1818	8.36364	0.0493094	0.00740741	0.0105521	1	20	8	0.282153	0.614815	0.0954617	0.157908	0.0508802	0.0522087	0.192375	0.087394	0.0954617	0.0841091	0.158098	0.673716	0.183878	0.0732693	3	3	3	3	3	3	3	3	3	3
Prdx6	NEITHER	NEITHER	NEITHER	84.5236	78.4758	84.207	83.7412	68.5436	81.3093	84.5236	82.8811	80.3775	73.822	62.0853	72.2837	1	1	22.1818	6.36364	0	0.113208	0.262412	1	24	4	3.7476	0.437037	2.61309	0.0941159	4.92565	5.11315	13.4235	0.226062	2.61309	3.03519	1.35102	21.3525	13.599	14.5767	3	2	3	3	3	2	3	3	3	3
Fasl	NEITHER	Coc-alone	Coc-alone	0.0218018	0.0206236	0	0.0268077	0.0566847	0	0.0218018	0.0116405	0.0356729	0.0731806	0.0613697	0.0154689	0.287361	1	20	17	0.0290545	0.462264	0.00280835	1	20	14	0.0231882	0.691667	0.0253635	0.0200102	0	0.0236961	0.00525046	0	0.0253635	0.0102478	0.000250316	0.0385913	0.0418013	0.0134636	3	3	2	3	3	2	3	3	2	3
Suco	NEITHER	NEITHER	NEITHER	7.7184	7.36757	8.3295	7.5968	10.509	9.223	7.7184	7.16116	7.78157	7.09262	10.7605	8.87327	0.424286	1	24	16	0.117641	0.416667	1	1	22.1818	12.7273	0.287016	0.140741	1.36849	0.352303	0.882358	0.00808223	2.42278	2.97824	1.36849	0.285391	0.745975	0.656704	1.46743	2.74403	3	3	3	2	3	3	3	3	3	3
4930558K02Rik	NEITHER	NEITHER	NEITHER	0.0342525	0.119089	0.103384	0.062416	0.0693483	0.0304259	0.0342525	0.0883611	0	0.0497402	0	0	0.585635	1	24	10	0.0136155	0.377778	1	1	22.1818	6.36364	0.0407177	0.1	0.0301241	0.155405	0.0505128	0.0547572	0.0811537	0.026469	0.0301241	0.0874982	0	0.0493797	0	0	3	3	3	3	3	3	3	3	2	3
Dnm3	NEITHER	NEITHER	NEITHER	32.1399	35.651	31.9655	34.107	61.3805	31.3786	32.1399	30.779	31.0236	40.1914	65.6807	47.5262	1	1	22.1818	13.4545	0.796678	0.216667	0.585635	1	24	18	3.55781	0.377778	0.67319	0.587474	3.10629	2.21243	24.7932	0.390182	0.67319	5.52207	1.90825	20.6416	20.7395	32.9255	3	3	3	3	3	2	3	3	3	3
Mettl13	NEITHER	NEITHER	BOTH	4.52896	5.44299	5.86322	4.95155	4.33988	5.08884	4.52896	5.66123	5.20434	5.55964	3.67345	4.57892	0.0107862	1	20	8	0.66876	0.633333	0.0216125	1	20	8	0.903583	0.6	0.089451	0.327599	0.615876	0.0151392	0.878591	0.692176	0.089451	0.768206	0.384087	0.00601748	0.254515	1.03267	3	3	3	2	3	3	3	3	3	2
Prrc2c	NEITHER	NEITHER	Sal-alone	18.9015	20.1096	23.0209	26.5393	41.9131	21.5127	18.9015	21.0681	22.1303	19.949	60.4524	34.9797	0.0296202	1	24	14	3.63092	0.603774	1	1	22.1818	12.5455	0.246337	0.290323	0.0367696	2.10246	2.46364	2.424	19.2334	0.43982	0.0367696	0.9648	1.46119	0.829507	0.282136	22.9812	2	3	3	3	3	2	2	3	3	2
Fmo4	NEITHER	NEITHER	NEITHER	0.0219928	0.0364747	0.0219046	0.0466319	0	0	0.0219928	0	0.0628281	0	0.0717619	0.0381996	1	1	22.1818	9.45455	0.00786055	0.0660377	1	1	22.1818	14.5455	0.013232	0.216981	0.0212565	0.0212131	0.0209694	0.0147268	0	0	0.0212565	0	0.00195424	0	0.0424518	0.0344153	3	3	3	3	2	2	3	2	3	2
Fmo1	NEITHER	NEITHER	BOTH	4.15298	3.50954	4.25546	4.44723	5.56029	4.57233	4.15298	3.92798	3.3191	3.56024	6.6338	5.00826	0.0359403	1	24	16	0.25837	0.555556	0.0359403	1	22	19	0.636481	0.555556	0.401548	0.100193	0.215067	0.297882	1.45353	1.00173	0.401548	0.161931	0.633066	0.858952	0.469428	1.30737	3	3	3	3	3	3	3	3	3	3
Fmo2	NEITHER	Sal-alone	Sal-alone	0.468162	0.411556	1.26149	1.97824	0.946968	0.712392	0.468162	0.416063	1.09405	1.22532	0.605556	0.400433	0.00115194	1	24	14	0.487837	0.703704	0.0554976	1	20	14	0.225967	0.55	0.159624	0.145978	0.412343	0.388513	0.321298	0.186903	0.159624	0.0144364	0.602668	0.0114481	0.303993	0.169664	3	3	3	3	3	3	3	3	3	2
Prrx1	NEITHER	NEITHER	Coc-alone	2.04186	2.0821	2.00568	2.67672	2.84091	1.93248	2.04186	1.8647	1.80454	2.2749	3.24205	2.82242	0.324227	1	20	16	0.270058	0.422222	0.0216125	1	24	18	0.32237	0.6	0.371701	0.14318	0.400071	0.280419	0.758199	0.518255	0.371701	0.267596	0.0441257	0.423245	0.00927017	0.869159	3	3	3	3	3	3	3	3	3	3
Gorab	NEITHER	NEITHER	NEITHER	4.60388	4.60888	4.88576	4.52569	6.2617	6.24632	4.60388	4.83568	4.68075	4.10635	8.20135	5.47582	1	1	22.1818	11.8182	0.0241175	0.037037	1	1	22.1818	12.7273	0.0869208	0.0962963	0.577558	0.166294	0.214267	0.109005	1.87398	1.75715	0.577558	0.0932488	0.308777	0.977998	0.45573	1.52287	3	3	3	3	3	3	3	3	3	3
Mettl11b	NEITHER	NEITHER	NEITHER	0.677526	0.634547	0.479347	0.841485	0.775797	0.801167	0.677526	1.10819	0.721222	0.9039	0.77698	0.901208	1	1	22.1818	12.7273	0.053735	0.0962963	1	1	22.1818	8.72727	0	0.037037	0.166734	0.20389	0.227566	0.148559	0.434886	0.164295	0.166734	0.136317	0.106725	0.110942	0.286297	0.117554	3	3	3	3	3	3	3	3	3	3
BC055324	NEITHER	NEITHER	NEITHER	0.80172	0.852818	1.02381	0.773756	0.795168	0.995656	0.80172	0.943333	0.823191	0.803535	0.770692	0.916124	0.397664	1	20	6	0.0520784	0.407407	1	1	22.1818	5.63636	0.0356953	0.17037	0.0202437	0.185137	0.0745745	0.136836	0.0357853	0.240961	0.0202437	0.121119	0.225445	0.137521	0.256299	0.240998	3	3	3	3	3	3	3	3	3	3
Gm16548	NEITHER	NEITHER	NEITHER	0.129584	0.0502863	3.39072e-08	0.0552574	0	0.0559162	0.129584	0	0.0779306	0.0372487	0	0.0462483	0.467886	1	24	2	0.0453861	0.424528	1	1	22.1818	8.54545	0.00243848	0.198113	0.0784937	0.0436709	2.4001e-08	0.0745442	0	0.0663914	0.0784937	0	0.0812471	0.0373912	0	0.043288	3	3	2	3	2	3	3	2	3	3
Blzf1	NEITHER	NEITHER	NEITHER	4.82203	4.57002	4.88699	4.46103	7.48216	6.6502	4.82203	4.96721	4.66396	4.72689	8.70046	6.65988	0.424286	1	24	20	0.506303	0.416667	0.585635	1	24	20	0.192319	0.377778	0.312259	0.262174	0.598813	0.00871863	2.59646	2.1401	0.312259	0.211704	0.405625	0.24986	1.25545	2.40701	3	3	3	2	3	3	3	3	3	3
Atp1b1	NEITHER	NEITHER	Coc-alone	620.818	684.019	561.073	594.379	781.795	658.338	620.818	583.302	590.159	516.47	805.894	706.05	0.0554976	1	24	22	46.7532	0.55	0.0359403	1	24	20	80.2524	0.555556	16.1815	76.1105	17.9005	20.8555	152.609	3.58362	16.1815	63.7341	51.6377	105.402	48.6433	111.473	3	3	3	3	3	2	3	3	3	3
4930568G15Rik	NEITHER	NEITHER	NEITHER	0	0.0825397	0.0280886	0	0.149614	0.0503731	0	0.0373481	0.0518694	0.0246357	0.201667	0.0359595	1	1	22.1818	12.7273	0.0110731	0.172043	1	1	22.1818	15.6364	0.0154675	0.283333	0	0.105703	0.0256895	0	0.148347	0.00140347	0	0.0339706	0.0588766	0.0214076	0.0431859	0.0387522	2	3	3	2	3	2	2	3	3	3
Sft2d2	NEITHER	NEITHER	NEITHER	11.1682	9.82379	11.5628	11.8097	12.3773	10.9555	11.1682	11.0625	10.7107	11.4218	12.5024	10.9202	0.262412	1	20	14	0.574171	0.437037	1	1	22.1818	14.7273	0.299653	0.111111	0.396013	0.647233	0.427632	1.07265	2.73643	2.2997	0.396013	0.644889	0.775288	0.657961	2.42015	2.64512	3	3	3	3	3	3	3	3	3	3
Tiprl	NEITHER	NEITHER	NEITHER	8.96255	9.06621	9.46579	9.21985	11.5744	11.1258	8.96255	9.006	9.05197	8.00681	12.9888	10.7605	0.210777	1	24	18	0.517694	0.451852	0.104105	1	24	18	0.536121	0.496296	0.245714	0.719937	0.877702	0.0572054	1.27542	1.94563	0.245714	0.338064	0.540846	1.38025	1.51291	0.782232	3	3	3	3	3	3	3	3	3	3
Dcaf6	NEITHER	NEITHER	Coc-alone	27.2695	26.1899	28.3518	26.9661	43.3788	40.5257	27.2695	28.7309	27.8182	28.1718	52.0684	37.6575	0.0554976	1	24	19	3.48565	0.55	0.0268891	1	24	18	3.95039	0.57037	3.4363	2.29176	2.55184	0.0720542	9.77247	11.4012	3.4363	4.89631	2.20477	3.78363	9.78405	9.00831	3	3	3	2	3	3	3	3	3	3
Mpzl1	NEITHER	NEITHER	Sal-alone	13.1797	13.7087	10.9533	10.2275	9.46452	10.2695	13.1797	12.6777	10.3807	13.1694	7.41637	10.0892	0.0359403	1	24	4	1.80376	0.555556	0.324227	1	24	5	1.31366	0.422222	0.166083	1.20444	0.857186	0.924581	3.41631	3.62117	0.166083	1.18166	0.394854	1.58549	0.943554	1.59805	3	3	3	3	3	3	3	3	3	3
Rcsd1	NEITHER	NEITHER	NEITHER	2.64002	2.96921	2.35893	2.70482	3.44406	2.72669	2.64002	2.56575	3.23458	3.07625	2.91625	3.1799	0.0623201	1	20	18	0.126219	0.525926	0.585635	1	24	18	0.362739	0.377778	0.2078	0.556188	0.208033	0.0683495	0.227563	0.149698	0.2078	0.0286	1.2093	0.347788	0.348429	0.0581265	3	3	3	3	3	3	3	3	3	3
Pou2f1	NEITHER	NEITHER	NEITHER	2.86278	2.74505	2.95412	3.31219	3.25719	2.83797	2.86278	2.75622	3.15652	4.48334	2.70361	3.11015	0.585635	1	24	16	0.336512	0.377778	1	1	22.1818	11.6364	0.0852449	0.125926	0.252795	0.161731	0.345188	0.156995	0.657796	0.523252	0.252795	0.44462	0.107358	2.84641	1.12991	0.951131	3	3	3	3	3	3	3	3	3	3
Dusp27	NEITHER	NEITHER	NEITHER	0.0590879	0.22905	0.113317	0.0616527	0.584788	0.294025	0.0590879	0.10553	0.151946	0.058729	0.244294	0.192916	1	1	22.1818	11.8182	0.0196905	0.0222222	1	1	22.1818	11.8182	0.0145581	0.140741	0.0513393	0.218055	0.0446345	0.0306523	0.369942	0.0249439	0.0513393	0.0274636	0.108207	0.0253236	0.0583691	0.102861	3	3	3	3	3	3	3	3	3	3
Mael	NEITHER	NEITHER	NEITHER	0.129518	0	0.111745	0.0570803	0.270148	0	0.129518	0.0205029	0.0606306	0	0.0626819	0.0356433	0.250891	1	20	16	0.044891	0.471698	1	1	22.1818	10.5455	0.00915939	0.158333	0.151067	0	0.165431	0.0510019	0.234299	0	0.151067	0.0181583	0.0604568	0	0.0640503	0.0186249	3	2	3	3	3	2	3	3	3	2
Pogk	NEITHER	NEITHER	NEITHER	12.0789	12.7481	11.1003	12.0197	12.417	10.8655	12.0789	11.5244	11.0998	11.1769	9.36074	11.967	1	1	22.1818	9.27273	0.213816	0.0222222	1	1	22.1818	6.72727	0.0890312	0.283019	0.640249	0.846188	0.711595	0.762507	1.28222	0.323196	0.640249	2.32853	0.00509117	0.106915	1.71603	2.78049	3	3	3	3	3	3	3	3	2	2
Gm16701	NEITHER	NEITHER	Coc-alone	3.36166	2.72703	2.87623	2.46322	0.938562	2.93195	3.36166	3.7936	3.40537	2.93459	1.20502	2.75705	0.524654	1	24	3	0.923043	0.4	0.0359403	1	24	6	0.703543	0.555556	0.761725	0.807617	0.90865	0.667236	0.0411282	1.17301	0.761725	0.493049	0.335024	1.01018	0.268835	1.27126	3	3	3	3	2	3	3	3	3	3
Uck2	Coc-alone	Coc-alone	Coc-alone	12.758	11.9547	12.5628	12.5368	14.3131	11.7073	12.758	10.8433	13.0197	12.9238	17.461	13.3473	1	1	22.1818	13.6364	0.124104	0.15	0.00048612	1	24	16	0.752715	0.733333	0.430485	1.79143	0.310679	0.59523	2.70289	0.0746705	0.430485	1.06522	0.661594	1.70451	2.72879	0.191868	3	3	3	3	3	2	3	3	3	3
Mgst3	NEITHER	NEITHER	NEITHER	90.8372	97.4005	79.8933	75.0697	76.9708	87.0345	90.8372	84.536	88.6183	65.1202	68.1028	88.32	0.484262	1	20	4	9.6443	0.392593	1	1	22.1818	5.63636	3.43263	0.274074	16.0537	13.4566	14.9454	5.43307	10.6993	20.9011	16.0537	13.7012	13.4622	33.109	11.8729	35.6782	3	3	3	3	3	3	3	3	3	3
Pbx1	NEITHER	NEITHER	NEITHER	26.9203	21.7246	28.278	26.6728	21.3857	25.8489	26.9203	22.5174	25.6078	25.2532	18.6239	24.6713	1	1	22.1818	7.27273	0.232259	0.037037	1	1	22.1818	4.54545	1.24894	0.185185	1.93629	2.70517	5.31861	1.76574	0.452171	1.29791	1.93629	3.41615	4.40407	4.92941	3.37057	3.31351	3	3	3	3	3	3	3	3	3	3
Nuf2	NEITHER	NEITHER	NEITHER	0.649632	0.866823	0.970202	0.724151	2.07226	1.1872	0.649632	0.675487	0.824739	0.632116	2.48061	1.47509	1	1	22.1818	13.8182	0.0286588	0.316667	0.262412	1	24	18	0.555256	0.437037	0.0694337	0.181312	0.286502	0.0055126	1.65458	0.596684	0.0694337	0.462814	0.278348	0.896715	1.68735	0.249361	3	3	3	2	3	3	3	3	3	3
Rgs4	NEITHER	NEITHER	NEITHER	171.658	202.653	182.933	177.549	360.661	291.02	171.658	220.149	225.665	163.229	307.304	250.302	0.0623201	1	24	18	66.5119	0.525926	1	1	22.1818	11.8182	2.64104	0.00740741	51.4757	40.9131	40.091	24.8839	102.735	29.8354	51.4757	45.3082	13.9152	45.3406	167.924	59.8889	3	3	3	3	3	3	3	3	3	3
Hsd17b7	NEITHER	NEITHER	NEITHER	4.92271	4.74075	4.46331	3.94367	4.87932	5.44652	4.92271	4.06033	4.45468	3.12594	4.8548	4.27381	0.397664	1	20	2	0.579106	0.407407	0.839459	1	24	0	0.29714	0.348148	1.06234	0.656093	0.546234	0.141969	1.06006	0.867754	1.06234	0.733931	0.41218	0.439185	1.51525	0.588789	3	3	3	3	3	3	3	3	3	3
Ddr2	NEITHER	NEITHER	Sal-alone	0.465566	0.440644	0.416753	0.512338	0.929463	0.682412	0.465566	0.320396	0.461879	0.320919	0.882199	0.669271	0.0145769	1	24	18	0.0759737	0.6	0.212923	1	24	18	0.202107	0.466667	0.157256	0.0566311	0.0679282	0.0449028	0.385311	0.242706	0.157256	8.48528e-06	0.0957123	0.149527	0.186004	0.177499	3	3	3	3	3	3	3	2	3	3
Uap1	Sal-alone	Sal-alone	Sal-alone	14.8413	13.7904	13.9949	12.9901	14.64	17.0119	14.8413	13.6555	14.0177	13.1708	16.6679	16.2177	0.000165876	1	20	2	0.0716299	0.811321	0.210777	1	24	20	1.76989	0.451852	0.444738	0.00544472	0.425229	0.666268	0.067458	0.384599	0.444738	1.48888	1.51209	1.23764	1.22775	0.920934	3	2	3	3	2	3	3	3	3	3
Uhmk1	NEITHER	NEITHER	NEITHER	31.7303	27.2064	29.1519	32.6087	26.3597	29.5112	31.7303	24.7114	26.3815	29.4767	21.858	27.9393	1	1	22.1818	14.5455	1.00722	0.0962963	1	1	22.1818	9.63636	2.46136	0.17037	2.69576	3.59896	4.08856	0.409917	5.27049	6.02275	2.69576	5.18307	1.91915	10.6237	12.1257	11.139	3	3	3	3	3	3	3	3	3	3
Gm7694	NEITHER	NEITHER	NEITHER	1.02503	1.10726	1.04813	1.03411	1.05325	0.927473	1.02503	1.03171	0.908413	1.23516	1.10162	0.927219	1	1	22.1818	7.45455	0	0.0518519	1	1	22.1818	14.5455	0.0257068	0.0333333	0.320681	0.257184	0.0561544	0.146913	0.0491332	0.149629	0.320681	0.142939	0.00130108	0.531848	0.291062	0.0718992	3	3	3	3	3	3	3	3	2	3
Nos1ap	NEITHER	NEITHER	NEITHER	22.2515	25.4145	24.3012	25.9962	23.035	29.4654	22.2515	20.6161	27.2532	24.1509	20.2145	27.4157	1	1	22.1818	9.81818	0.414673	0.0666667	1	1	22.1818	10	0.599897	0.0166667	2.22843	1.6573	2.64085	4.83245	1.6284	0.00360624	2.22843	0.891988	0.0988535	13.9286	7.2083	1.07674	3	3	3	3	3	2	3	3	2	3
Atf6	NEITHER	NEITHER	Sal-alone	13.0789	12.9449	14.4094	15.6554	18.6162	17.823	13.0789	13.0078	13.8141	11.8546	19.9362	16.0054	0.0145769	1	24	16	2.19005	0.6	1	1	22.1818	11.8182	0.0879255	0.00740741	1.34068	1.29621	1.30782	0.924806	3.60206	4.86101	1.34068	1.31609	2.37759	3.07914	9.27638	5.00136	3	3	3	3	3	3	3	3	3	3
Dusp12	NEITHER	NEITHER	Coc-alone	10.7493	12.0189	11.7936	11.6663	9.94601	9.9113	10.7493	10.7426	12.3102	7.37097	9.20427	10.8929	0.104105	1	22	8	0.612708	0.496296	0.0475564	1	20	6	1.82208	0.540741	0.329837	0.832328	0.496645	0.245767	3.33715	2.08371	0.329837	1.01562	1.06895	2.67967	1.01269	1.38969	3	3	3	3	3	3	3	3	3	3
Fcrlb	NEITHER	NEITHER	NEITHER	0.610291	0.63372	0.635877	0.410325	0.671046	0.485339	0.610291	0.658132	0.546082	0.156728	1.2477	0.457812	1	1	22.1818	5.45455	0.0513385	0.0962963	1	1	22.1818	9.81818	0.00893487	0.0333333	0.700467	0.0909375	0.0758149	0.117783	0.275646	0.137429	0.700467	0.637274	0.198123	0.18997	0.0112854	0.143469	3	3	3	3	3	3	3	3	3	3
Fcrla	NEITHER	NEITHER	NEITHER	0.0289835	0	0	0	0.0731463	0.0504212	0.0289835	0.034904	0	0	0	0.0405784	0.175156	1	24	20	0.059821	0.516129	0.0766771	1	20	2	0.0416173	0.569892	0.0029572	0	0	0	0.0925105	0.0481293	0.0029572	0.0386495	0	0	0	0.0222481	3	2	2	2	3	3	3	3	2	2
Fcgr2b	NEITHER	NEITHER	NEITHER	2.09247	1.94549	1.78136	1.53168	2.37915	1.94592	2.09247	2.2192	1.55262	1.79958	2.58516	1.69637	1	1	22.1818	9.63636	0.0953906	0.22963	0.839459	1	20	18	0.413113	0.348148	0.438841	0.324794	0.325268	0.294669	0.782216	0.634965	0.438841	0.404428	0.186222	0.399272	0.582367	0.343645	3	3	3	3	3	3	3	3	3	3
Fcgr3	NEITHER	NEITHER	NEITHER	9.85169	9.41161	8.44045	9.9279	10.7947	9.5599	9.85169	9.45586	7.33595	5.05488	12.2911	10.3037	0.585635	1	20	18	0.927144	0.377778	0.132795	1	20	10	2.28476	0.481481	2.30998	2.08649	0.395283	0.618156	0.747437	1.14804	2.30998	2.09266	0.761399	2.24109	1.21261	1.76094	3	3	3	3	3	3	3	3	3	3
Sdhc	Coc-alone	BOTH	BOTH	96.1769	106.316	101.026	96.5962	38.2404	76.5517	96.1769	103.193	98.0083	94.1298	40.3057	67.3531	0.00745347	1	24	6	7.4744	0.65	0.000558737	1	24	6	8.07926	0.75	8.30712	7.25582	8.28891	7.8533	0.911036	30.6726	8.30712	10.9741	2.48465	0.0220617	13.0857	29.5674	3	3	3	3	2	3	3	3	3	2
Pcp4l1	NEITHER	NEITHER	Sal-alone	328.042	374.916	362.781	370.197	623.838	450.55	328.042	388.79	347.068	310.243	610.403	410.337	0.0475564	1	24	18	43.8088	0.540741	1	1	22.1818	11.8182	9.1301	0.0814815	44.9254	34.0885	48.8985	27.8595	144.242	74.0028	44.9254	67.9544	37.9826	47.4325	90.4613	112.054	3	3	3	3	3	3	3	3	3	3
Tomm40l	NEITHER	NEITHER	NEITHER	22.8159	22.6579	21.6186	22.2428	17.8711	20.4419	22.8159	24.5831	22.4283	21.7702	14.4313	21.1978	1	1	22.1818	7.63636	0.299794	0.155556	0.484262	1	24	4	0.478004	0.392593	1.68132	2.26546	2.11461	0.886286	8.35182	6.85143	1.68132	3.3211	0.282205	5.25356	3.34369	7.4013	3	3	3	3	3	3	3	3	3	3
Fcer1g	NEITHER	NEITHER	NEITHER	19.1253	18.0894	16.0031	16.5948	11.467	14.4535	19.1253	19.3521	16.8826	8.29731	15.8366	14.2348	0.484262	1	24	5	1.42779	0.392593	0.132795	1	24	4	2.91151	0.481481	5.86087	3.61167	2.95598	1.65149	4.56374	2.16528	5.86087	3.29908	0.914181	5.35945	3.71473	0.678377	3	3	3	3	3	3	3	3	3	3
Ndufs2	NEITHER	NEITHER	NEITHER	111.098	125.688	112.039	113.799	90.5951	120.395	111.098	112.451	108.784	88.7891	83.2681	119.704	0.424286	1	20	6	2.88429	0.416667	0.128293	1	20	4	9.76585	0.5	7.18763	13.4188	3.76492	1.89352	0.547866	29.2264	7.18763	10.5005	3.78493	21.2428	0.593475	31.1901	3	3	3	3	2	3	3	3	3	3
Ppox	NEITHER	NEITHER	Coc-alone	8.46617	9.88129	10.4363	10.596	7.09214	8.44336	8.46617	10.2898	10.4787	11.1571	6.29531	8.28277	0.270375	1	20	10	1.25127	0.45	0.0475564	1	20	8	2.09956	0.540741	0.769386	0.0359281	1.43996	0.37579	3.15242	2.84065	0.769386	1.49503	0.59628	2.16577	1.9611	2.6867	3	2	3	3	3	3	3	3	3	3
Usp21	NEITHER	NEITHER	NEITHER	26.3033	25.3747	26.2579	28.0053	20.8307	22.4469	26.3033	25.77	26.4819	26.6192	22.6509	24.8983	0.839459	1	24	9	1.53329	0.348148	1	1	22.1818	8.36364	0.380468	0.00740741	1.34469	2.63637	3.67744	0.646534	4.39579	3.34832	1.34469	1.33271	0.628186	0.65668	3.06955	4.26207	3	3	3	3	3	3	3	3	3	3
Ufc1	NEITHER	NEITHER	NEITHER	63.4275	71.2515	65.6742	61.7658	44.9239	71.6458	63.4275	66.5382	64.3924	45.2606	36.3074	57.2562	0.424286	1	20	5	5.27975	0.416667	0.0623201	1	22	5	8.68083	0.525926	6.43004	6.81167	3.26749	1.71937	23.1033	0.749745	6.43004	3.59503	5.91566	20.9096	11.1713	26.0453	3	3	3	3	3	2	3	3	3	3
Nit1	NEITHER	NEITHER	NEITHER	27.3093	27.3384	26.0997	25.4983	31.295	28.5045	27.3093	25.825	26.3211	24.1156	40.7639	29.6693	1	1	22.1818	10.7273	0.610285	0.037037	0.104105	1	20	18	2.7271	0.496296	1.9186	2.3991	2.44272	1.29764	4.1709	4.30641	1.9186	0.585242	2.9543	2.49911	6.76347	4.51116	3	3	3	3	3	3	3	3	3	3
Klhdc9	NEITHER	NEITHER	NEITHER	10.6604	13.4394	12.5161	11.2328	12.9514	14.492	10.6604	11.675	11.7477	7.02201	13.833	12.7379	1	1	22.1818	8.90909	0.255362	0.037037	1	1	22.1818	9.81818	0.247545	0.0222222	1.17296	1.98761	0.547545	0.486389	0.681245	1.2336	1.17296	1.52305	2.41184	3.35233	1.91645	2.05431	3	3	3	3	3	3	3	3	3	3
Ly9	NEITHER	NEITHER	NEITHER	0.184327	0.143704	0.151018	0.193969	0.131332	0.101172	0.184327	0.157303	0.192587	0.18804	0.11497	0.158048	0.397664	1	20	12	0.0204531	0.407407	0.585635	1	20	8	0.0329278	0.377778	0.122423	0.0248146	0.0428087	0.0268761	0.0649839	0.049998	0.122423	0.0164127	0.0172134	0.16999	0.0518023	0.0161712	3	3	3	3	3	3	3	3	3	3
Slamf7	NEITHER	NEITHER	NEITHER	0.00981167	0	0	0	0.0191824	0.0243309	0.00981167	0.00896029	0	0.00619657	0.01832	0	0.128042	1	24	20	0.0266798	0.537634	1	1	22.1818	11.4545	0.00137535	0.0833333	0.00945555	0	0	0	0.0116262	0.0269873	0.00945555	0.00866548	0	0.00536644	0.0188834	0	3	2	2	2	3	3	3	3	2	3
Vangl2	Sal-alone	Sal-alone	Sal-alone	4.48307	4.2264	4.18596	3.24879	2.62432	3.04651	4.48307	3.02863	3.80657	3.80387	2.41546	2.80585	0.000755029	1	24	6	0.896824	0.718519	1	1	22.1818	7.27273	0.187602	0.214815	0.495436	0.273112	1.33883	0.22973	0.0715565	0.194849	0.495436	0.377302	0.439543	1.19377	0.697377	0.551555	3	3	3	3	3	3	3	3	3	3
Nhlh1	NEITHER	NEITHER	NEITHER	0.0327158	0.0221961	0	0.0298804	0.0103903	0.0295781	0.0327158	0	0.0446324	0	0.0104699	0.0263832	1	1	22.1818	7.63636	0.00432236	0.166667	1	1	22.1818	8.72727	0.0044739	0.160377	0.0316813	0.0232031	0	0.0286415	0.00999228	0.0109844	0.0316813	0	0.0391828	0	0.00129309	0.0165493	3	3	2	3	3	3	3	2	3	2
Ncstn	NEITHER	NEITHER	NEITHER	22.3227	24.0552	22.8056	22.6703	23.5397	23.4394	22.3227	22.4885	22.1537	22.0464	24.0886	22.1278	0.703462	1	20	4	0.482459	0.362963	1	1	22.1818	12.7273	0.663774	0.0814815	1.48147	0.747172	0.310688	0.669752	1.50604	0.491029	1.48147	2.15741	1.70238	3.82543	0.35996	0.833143	3	3	3	3	3	3	3	3	3	3
Pea15a	NEITHER	NEITHER	NEITHER	155.028	170.204	141.251	147.63	142.688	151.501	155.028	143.54	126.87	123.738	137.009	151.775	0.782771	1	20	4	5.32239	0.366667	0.340199	1	24	0	16.9055	0.433333	0.0975807	23.7278	17.08	7.48718	12.8197	23.8068	0.0975807	16.3986	16.9607	26.3444	31.5015	8.83388	2	3	3	3	3	3	2	3	3	3
Casq1	NEITHER	NEITHER	NEITHER	0.513467	0.644868	0.398086	0.459672	1.0856	0.578747	0.513467	0.65064	0.457106	0.506985	1.13475	0.757672	1	1	22.1818	10.7273	0.0865535	0.0518519	0.585635	1	20	18	0.0916163	0.377778	0.232926	0.217394	0.133021	0.11343	0.697393	0.147896	0.232926	0.238225	0.0814005	0.14675	0.287403	0.375066	3	3	3	3	3	3	3	3	3	3
Atp1a4	NEITHER	NEITHER	NEITHER	0.0326981	0	0.0355097	0.0375938	0	0	0.0326981	0.0316239	0.030107	0.0667706	0	0.00988667	1	1	22.1818	10.3636	0.011833	0.0107527	1	1	22.1818	8.36364	0.00708328	0.0416667	0.0229869	0	0.0223344	0.0333225	0	0	0.0229869	0.0236349	0.0323315	0.0509303	0	0.00856673	3	2	3	3	2	2	3	3	3	3
Atp1a2	NEITHER	NEITHER	NEITHER	151.323	170.967	130.283	147.018	147.315	150.636	151.323	143.73	135.435	130.92	115.101	139.076	1	1	22.1818	8.72727	2.47822	0.183333	1	1	22.1818	6.72727	6.84968	0.303704	13.0354	28.3448	12.1975	6.72951	13.4137	0.0572756	13.0354	30.6098	20.9052	8.16661	24.4083	18.0432	3	3	3	3	3	2	3	3	3	3
Kcnj9	NEITHER	NEITHER	NEITHER	16.0728	25.356	16.1377	16.9888	22.3092	26.1643	16.0728	14.7667	20.7302	14.8392	18.1784	26.4402	0.839459	1	22	11	0.683808	0.348148	1	1	22.1818	8.90909	0.249184	0.0166667	1.79292	7.39213	2.1429	2.39456	2.08393	5.24598	1.79292	1.52971	0.729082	0.0221324	3.0459	5.63737	3	3	3	3	3	3	3	3	3	2
4933439K11Rik	NEITHER	NEITHER	NEITHER	0.249544	0.287986	0.31997	0.223087	0.173349	0.180659	0.249544	0.12933	0.165781	0.211351	0.253032	0.245194	0.585635	1	24	6	0.0518543	0.377778	1	1	22.1818	11.6364	0.0156812	0.1	0.0596284	0.0881727	0.122319	0.0459014	0.111175	0.180263	0.0596284	0.0382258	0.000822365	0.210165	0.215418	0.205339	3	3	3	3	3	3	3	3	2	3
Slamf8	NEITHER	NEITHER	NEITHER	0.0865598	0.173565	0.0622649	0.127558	0.0879423	0.0905621	0.0865598	0.203075	0.113018	0.178405	0.0743032	0.11703	1	1	22.1818	7.45455	0.00242788	0.0166667	0.132795	1	20	8	0.0564472	0.481481	0.0326705	0.0710664	0.0370703	0.000656902	0.017613	0.0651016	0.0326705	0.0669216	0.0227985	0.0557444	0.0168363	0.0155095	3	3	3	2	3	3	3	3	3	3
Dusp23	NEITHER	NEITHER	Sal-alone	1.90756	1.62949	1.78063	1.75764	2.16407	2.44662	1.90756	1.43499	1.83077	1.14704	3.27968	2.65404	0.0410331	1	24	20	0.416599	0.566667	0.167981	1	24	18	0.674594	0.466667	0.414808	0.0122754	0.153365	0.28787	0.388101	0.190388	0.414808	0.126467	0.567722	0.0989364	0.280802	0.235915	3	2	3	3	3	3	3	3	3	3
Ackr1	NEITHER	NEITHER	NEITHER	46.8954	43.6045	45.6135	42.8803	33.2689	40.3459	46.8954	46.01	45.4311	38.524	37.3063	37.6356	0.643419	1	24	4	2.78975	0.383333	0.324227	1	24	4	6.05269	0.422222	8.63439	2.83429	0.0719128	1.95656	10.4432	4.75049	8.63439	1.91615	5.45552	8.82063	6.20544	6.49645	3	3	2	3	3	3	3	3	3	3
Cadm3	NEITHER	NEITHER	NEITHER	100.552	107.424	110.395	111.041	108.335	121.364	100.552	105.235	106.828	94.2418	102.213	112.576	1	1	22.1818	10.9091	0.432557	0.111111	1	1	22.1818	7.63636	2.35735	0.0518519	5.77681	0.640809	14.8669	13.342	9.69051	10.3896	5.77681	8.28743	14.7067	14.7199	16.4	4.92967	3	3	3	3	3	3	3	3	3	3
AI607873	NEITHER	NEITHER	NEITHER	0.0173082	0.0383903	0.0463057	0.0377355	0.0897208	0.0630091	0.0173082	0	0.0304982	0.0202401	0.0693143	0.0710564	1	1	22.1818	15.6364	0.00719941	0.192593	0.340199	1	24	18	0.013383	0.433333	0.00505002	0.0367109	0.0234525	0.0329893	0.0755521	0.0619503	0.00505002	0	0.019637	0.0175297	0.0576757	0.0684461	3	3	3	3	3	3	3	2	3	3
Ifi204	NEITHER	NEITHER	NEITHER	0.0697689	0.0317725	0.071317	0.0675584	0.214112	0.104005	0.0697689	0.10658	0.0674416	0.0288329	0.152966	0.0978897	0.270375	1	24	18	0.0316977	0.45	0.917407	1	20	4	0.0156442	0.340741	0.0140435	0.000240487	0.0404313	0.0477319	0.182618	0.0592761	0.0140435	0.0286403	0.0166878	0.0254045	0.0830847	0.0945946	3	2	3	3	3	3	3	3	3	3
Mndal	NEITHER	NEITHER	NEITHER	0.069009	0.160151	0.0979927	0.11774	0.589888	0.232569	0.069009	0.211831	0.152368	0.111891	0.567771	0.224974	0.132795	1	24	18	0.0552554	0.481481	1	1	22.1818	12.9091	0.00713683	0.214815	0.0625978	0.108345	0.021635	0.06505	0.281886	0.113394	0.0625978	0.071786	0.055222	0.0439255	0.0093808	0.100621	3	3	3	3	3	3	3	3	3	3
Mnda	NEITHER	NEITHER	NEITHER	0.0303382	0	0.0340175	0	0.129521	0.0399978	0.0303382	0.025674	0.0182969	0.0123038	0.0284817	0.0402366	1	1	22.1818	12.7273	0.00573224	0.0754717	1	1	22.1818	8.72727	0.00796073	0.17037	0.00836494	0	0.0142798	0	0.0916891	0.0502448	0.00836494	0.0227903	0.018028	0.0106643	0.0252392	0.0467547	3	2	3	2	3	3	3	3	3	3
Ifi203	NEITHER	NEITHER	NEITHER	0.135996	0.194078	0.121745	0.152954	0.380245	0.138933	0.135996	0.233711	0.194825	0.19855	0.291227	0.197847	1	1	22.1818	13.8182	0.0131333	0.133333	1	1	22.1818	13.4545	0.0280131	0.274074	0.0164297	0.064216	0.0303524	0.0644668	0.186879	0.00229385	0.0164297	0.0427945	0.0686753	0.0381132	0.0257002	0.165834	3	3	3	3	3	2	3	3	3	3
Grem2	NEITHER	NEITHER	NEITHER	10.539	10.2964	11.1509	10.1855	14.0688	14.7688	10.539	10.8391	9.73377	10.2525	16.9704	12.6023	0.324227	1	24	18	1.07325	0.422222	0.0809096	1	24	18	0.980686	0.511111	0.593135	1.09163	1.21847	0.538178	1.67648	4.65546	0.593135	1.08431	0.72983	1.47557	3.3769	2.5373	3	3	3	3	3	3	3	3	3	3
Rgs7	NEITHER	NEITHER	NEITHER	22.1749	22.6294	22.7713	20.5753	37.08	32.6458	22.1749	21.9439	22.6675	19.6817	41.7834	28.9581	0.397664	1	24	20	3.06064	0.407407	0.397664	1	24	18	1.76176	0.407407	0.71985	2.25685	0.736362	1.71095	8.64212	10.3899	0.71985	2.10075	1.03942	1.4332	3.77609	5.94341	3	3	3	3	3	3	3	3	3	3
Fh1	NEITHER	NEITHER	NEITHER	49.0832	52.588	49.6574	47.3544	48.2576	47.0137	49.0832	47.4233	48.2122	41.6463	42.8002	47.6515	0.703462	1	24	5	1.62041	0.362963	1	1	22.1818	4.54545	0.99596	0.283333	2.55609	4.28689	2.31752	2.02347	3.6141	5.06452	2.55609	1.3531	2.88153	12.074	0.187595	6.55804	3	3	3	3	3	3	3	3	3	3
Opn3	NEITHER	NEITHER	NEITHER	4.05558	3.6571	3.1337	3.07171	4.20778	2.84658	4.05558	3.17861	3.71286	3.47475	3.64146	3.28002	0.484262	1	20	18	0.598587	0.392593	1	1	22.1818	11.6364	0.162633	0.125926	0.185395	0.877228	0.511092	0.328995	0.726916	0.623116	0.185395	0.63235	0.728168	0.713112	0.435979	0.615381	3	3	3	3	3	3	3	3	3	3
Chml	NEITHER	NEITHER	NEITHER	2.30406	2.51403	2.08126	2.26926	4.6044	3.29451	2.30406	2.1225	2.35677	1.80053	3.59717	3.43135	0.839459	1	20	18	0.0309147	0.348148	0.839459	1	24	20	0.407555	0.348148	0.0369801	0.404497	0.278684	0.242209	1.99038	1.76665	0.0369801	0.386203	0.551167	0.159925	1.14131	1.68374	3	3	3	3	3	3	3	3	3	3
Pld5	NEITHER	NEITHER	NEITHER	4.31163	4.47054	3.52052	3.91016	6.90868	4.39506	4.31163	5.11774	4.74472	6.22857	4.7155	4.83974	0.0980841	1	20	18	0.490018	0.516667	0.397664	1	24	12	0.153103	0.407407	0.806506	0.595448	0.475805	0.275431	2.13563	0.017416	0.806506	1.17291	0.393983	0.315014	1.26391	0.210503	3	3	3	3	3	2	3	3	3	3
Cep170	NEITHER	NEITHER	NEITHER	11.2121	10.6214	11.4085	12.3945	19.4176	15.9525	11.2121	9.73396	10.8446	14.0149	28.4903	17.0359	0.324227	1	24	16	0.770181	0.422222	0.166094	1	24	18	0.867549	0.483333	1.3645	0.906654	1.24188	0.801777	7.99504	8.95702	1.3645	0.841057	0.358966	7.20943	0.256397	9.423	3	3	3	3	3	3	3	3	3	3
Hmga2-ps1	NEITHER	NEITHER	NEITHER	0.725555	1.12247	0.822243	0.541319	0.649745	0.736114	0.725555	1.19462	0.507475	0.861953	1.09894	0.723597	0.94493	1	20	4	0.227657	0.35	1	1	22.1818	10.7273	0.0671218	0.0222222	0.348402	0.485292	0.570063	0.173225	0.147781	0.00626638	0.348402	0.265254	0.153775	0.281024	0.459426	0.115832	3	3	3	3	3	2	3	3	3	3
Akt3	NEITHER	NEITHER	Sal-alone	26.0084	24.3223	24.8807	27.0383	42.5757	39.1322	26.0084	24.5954	25.8058	28.1051	43.8349	34.9095	0.0216125	1	24	19	2.52023	0.6	1	1	22.1818	12.7273	0.500728	0	1.00493	3.63385	0.103662	2.66191	11.6709	15.0967	1.00493	0.0280721	0.0019799	7.45212	18.7773	12.2251	3	3	2	3	3	3	3	2	2	3
Adss	NEITHER	NEITHER	Sal-alone	29.225	30.1142	33.117	31.0721	55.8939	48.1894	29.225	33.3997	33.5503	30.481	61.205	45.8291	0.0216125	1	24	16	4.92783	0.6	0.524654	1	24	18	4.55511	0.4	1.6174	4.02867	3.47474	0.0226274	13.9289	16.1138	1.6174	3.61319	0.00876812	1.69958	6.21501	16.4931	3	3	3	2	3	3	3	3	2	3
Hnrnpu	NEITHER	Sal-alone	BOTH	97.5748	103.204	106.191	123.391	172.872	150.191	97.5748	104.132	105.323	122.305	206.082	159.848	0.00754717	1	24	17	25.9239	0.62963	0.0145769	1	24	16	21.6455	0.6	7.91392	13.2711	12.2328	12.1587	39.4416	42.6237	7.91392	9.57779	6.46599	31.8572	22.231	57.8759	3	3	3	3	3	3	3	3	3	3
Smyd3	NEITHER	Coc-alone	Coc-alone	8.75705	7.94423	10.9373	10.0246	8.13145	8.77368	8.75705	9.49591	9.67673	9.15547	7.1291	7.89943	0.262412	1	20	8	1.39988	0.437037	0.00754717	1	24	6	1.44714	0.62963	0.893513	1.16468	0.0555811	0.874932	0.925951	0.449727	0.893513	0.588892	1.09956	0.51184	0.337144	1.00247	3	3	3	3	3	3	3	3	3	3
Tfb2m	NEITHER	NEITHER	NEITHER	2.51207	2.59918	2.83984	2.45275	7.13338	4.77642	2.51207	2.70526	2.52108	2.43552	8.44731	2.91737	0.484262	1	24	18	0.221098	0.392593	0.424286	1	20	18	0.257903	0.416667	0.380325	0.403215	0.260634	0.273456	3.41178	3.15383	0.380325	0.142283	0.267366	0.214153	0.905869	0.054723	3	3	3	3	3	3	3	3	3	3
Ahctf1	NEITHER	Sal-alone	Sal-alone	8.98403	8.64223	10.4171	11.3151	15.1157	11.8063	8.98403	9.33571	10.2559	12.6265	16.3637	12.7401	0.00339007	1	24	15	1.50986	0.683333	0.0623201	1	24	16	1.78658	0.525926	1.14017	0.554711	0.698346	0.0335876	3.37063	4.09327	1.14017	0.786445	0.551715	5.15003	3.92001	4.37933	3	3	3	2	3	3	3	3	3	3
Adck3	NEITHER	Coc-alone	Coc-alone	12.0991	14.1477	14.5444	13.1854	10.5777	11.8946	12.0991	14.8052	14.5876	13.4774	8.6131	11.0254	0.0623201	1	20	8	0.755473	0.525926	0.00371463	1	20	8	2.6327	0.659259	1.17158	0.685017	1.2465	0.600504	4.01864	3.02829	1.17158	0.795163	0.501576	1.7936	1.10528	3.50784	3	3	3	3	3	3	3	3	3	3
Psen2	NEITHER	NEITHER	NEITHER	7.78198	8.99403	6.98354	7.1645	7.07062	7.64345	7.78198	7.40935	7.56344	7.23387	6.51172	6.93798	0.262412	1	20	4	0.483979	0.437037	1	1	22.1818	5.45455	0.146512	0.185185	0.851001	0.253079	0.380653	0.103318	1.24757	1.58502	0.851001	0.812553	0.884539	0.725849	0.959738	1.31442	3	3	3	3	3	3	3	3	3	3
Gm5069	NEITHER	NEITHER	NEITHER	0.752561	0.750168	0.666682	0.71876	0.665402	0.682907	0.752561	0.668338	0.661641	0.578053	0.662997	0.752598	1	1	22.1818	4.54545	0.0320626	0.22963	1	1	22.1818	9.63636	0.0598795	0.244444	0.136082	0.0351553	0.095916	0.0864527	0.046313	0.0501256	0.136082	0.116413	0.115955	0.275226	0.239932	0.0343316	3	3	3	3	3	3	3	3	3	3
6330403A02Rik	NEITHER	NEITHER	Coc-alone	33.9705	35.4848	37.8151	32.4547	29.4158	34.7897	33.9705	35.8796	41.5697	43.0404	21.874	29.1442	0.340199	1	20	8	2.49651	0.433333	0.0359403	1	20	8	5.37536	0.555556	4.99917	4.01094	3.8926	0.0325976	4.59467	5.99908	4.99917	6.49498	5.06471	6.72647	4.72624	6.71953	3	3	3	2	3	3	3	3	3	3
H3f3a	NEITHER	NEITHER	NEITHER	26.2085	27.8118	28.1872	27.4588	45.1508	37.7544	26.2085	30.0668	25.9436	22.6481	55.2868	37.7132	0.0809096	1	24	18	3.19372	0.511111	0.132795	1	24	18	3.79646	0.481481	1.18387	2.97165	1.76659	2.45181	9.68774	6.30799	1.18387	4.3833	0.977938	13.4968	10.6952	8.39421	3	3	3	3	3	3	3	3	3	3
Ephx1	NEITHER	NEITHER	NEITHER	15.217	18.9377	19.7553	17.7192	21.5534	17.0591	15.217	20.3046	20.6298	18.4261	22.0083	16.0056	0.995356	1	24	14	2.01844	0.333333	0.262412	1	20	10	0.56314	0.437037	2.01014	1.32765	2.21161	1.32199	1.25908	2.11425	2.01014	2.1616	1.09536	2.26091	1.09461	0.632646	3	3	3	3	3	3	3	3	3	3
Nvl	NEITHER	Sal-alone	Sal-alone	9.57882	10.3947	10.9079	12.816	13.133	12.1351	9.57882	11.7797	11.6605	14.9271	13.5768	14.3157	0.00745347	1	24	16	1.95755	0.65	0.94493	1	24	14	0.381696	0.35	0.741334	0.870396	1.18659	1.87707	0.704242	0.0207182	0.741334	0.00820244	0.704439	6.1677	3.80743	3.09482	3	3	3	3	3	2	3	2	3	3
Wdr26	NEITHER	NEITHER	Sal-alone	19.6437	19.7064	20.3453	21.4364	25.8098	24.4211	19.6437	20.3469	20.5567	21.5543	25.0899	23.1799	0.0475564	1	24	16	1.61871	0.540741	1	1	22.1818	14.7273	0.185519	0.140741	1.63273	1.65913	1.69087	0.872659	4.1493	6.60993	1.63273	0.908813	0.298801	3.83095	7.34743	6.87479	3	3	3	3	3	3	3	3	3	3
Ccdc121	NEITHER	NEITHER	NEITHER	0.183124	0.213332	0.189058	0.422132	0.104592	0.22164	0.183124	0.0440679	0.532544	0.0348074	0.439278	0.615925	1	1	22.1818	11.4545	0.00670633	0.1	1	1	22.1818	9.81818	0	0.0566038	0.114342	0.190254	0.0900622	0.301674	0.0356584	0.258077	0.114342	0.00699442	0.174802	0.0180611	0.559426	0.601812	3	3	3	3	2	3	3	2	3	2
Lbr	NEITHER	NEITHER	NEITHER	3.67896	3.78803	3.63448	3.97113	3.93128	3.48503	3.67896	3.56405	3.54393	4.13909	3.46076	3.63402	1	1	22.1818	13.4545	0.14367	0.155556	1	1	22.1818	11.4545	0	0.0666667	0.475476	0.186924	0.595214	0.239279	0.547782	0.274384	0.475476	0.733514	0.279392	0.894931	0.293377	0.525302	3	3	3	3	3	3	3	3	3	3
Enah	NEITHER	NEITHER	NEITHER	13.4127	12.7786	12.4945	14.4204	18.6839	16.0859	13.4127	11.0776	12.4662	15.18	20.2769	15.6067	0.703462	1	20	16	1.02934	0.362963	0.0809096	1	22	17	2.58826	0.511111	1.29083	1.07481	1.89604	0.519415	6.49994	7.45039	1.29083	1.26213	1.38827	5.46584	3.34552	6.06112	3	3	3	3	3	3	3	3	3	3
Degs1	NEITHER	NEITHER	NEITHER	56.2147	56.4469	53.2001	50.7569	74.2323	58.5973	56.2147	56.4012	49.8933	46.4123	71.8453	54.5752	0.424286	1	20	18	2.77992	0.416667	0.132795	1	20	18	5.59951	0.481481	1.19507	3.43855	0.394222	4.46187	0.314309	8.78184	1.19507	7.11633	3.97129	9.86012	4.05932	15.0354	3	3	3	3	2	3	3	3	3	3
Fbxo28	NEITHER	NEITHER	Coc-alone	9.3129	8.76669	8.57255	9.58178	10.1235	9.24272	9.3129	8.00361	8.676	10.2061	10.4185	9.94091	0.210777	1	20	16	0.711965	0.451852	0.0359403	1	22	17	1.07463	0.555556	0.733788	0.18865	0.530253	0.35892	1.4147	1.23362	0.733788	1.1576	0.324739	1.32231	0.48771	1.66711	3	3	3	3	3	3	3	3	3	3
Capn2	NEITHER	NEITHER	Coc-alone	26.4803	30.7208	24.4252	28.3761	39.768	31.8036	26.4803	26.1849	22.5897	28.2684	36.6481	31.7399	0.104105	1	24	18	3.65093	0.496296	0.0107862	1	24	18	4.36242	0.633333	1.7315	5.16599	1.67071	2.64419	7.15704	2.53464	1.7315	4.08686	0.141916	2.71627	2.908	6.41422	3	3	3	3	3	3	3	3	2	3
Disp1	NEITHER	NEITHER	NEITHER	2.73514	2.19684	2.41865	2.27333	2.90578	2.61557	2.73514	2.15159	2.39814	2.74509	3.27303	2.6372	1	1	22.1818	11.6364	0.105207	0.0222222	0.104105	1	20	16	0.413127	0.496296	0.41585	0.195656	0.179898	0.163781	0.719276	0.580533	0.41585	0.0807958	0.128449	0.925446	0.415959	0.650662	3	3	3	3	3	3	3	3	3	3
Brox	NEITHER	NEITHER	NEITHER	11.4203	12.256	11.5735	11.7432	12.8841	11.8066	11.4203	11.9439	11.9222	11.0636	13.5488	12.0323	1	1	22.1818	14.7273	0.24543	0.216667	1	1	22.1818	11.6364	0	0.0518519	0.445344	0.00678823	0.436318	0.913421	0.498993	1.99062	0.445344	1.58373	0.293231	0.330338	1.47288	1.84994	3	2	3	3	3	3	3	3	3	3
Mia3	NEITHER	Sal-alone	BOTH	14.8677	14.7765	14.7643	15.8932	23.7471	22.0611	14.8677	15.0931	14.0212	18.2123	26.7986	20.871	0.00754717	1	24	18	2.61566	0.62963	0.0359403	1	24	18	1.71523	0.555556	1.13783	2.29902	1.16475	1.57752	5.65201	5.78938	1.13783	1.66683	0.222587	6.79443	3.03677	6.44391	3	3	3	3	3	3	3	3	3	3
1700056E22Rik	NEITHER	NEITHER	NEITHER	0.316093	0.221003	0.364018	0.120348	0.307432	0	0.316093	0.175292	0.229266	0.139344	0.260032	0.320087	1	1	22.1818	6.36364	0.0303904	0.183333	0.995356	1	20	2	0.00819325	0.333333	0.207375	0.0905245	0.200664	0.112453	0.302599	0	0.207375	0.05893	0.0785459	0.140714	0.229447	0.0530407	3	3	3	3	3	2	3	3	3	3
Hlx	NEITHER	NEITHER	NEITHER	0.501107	0.510713	0.422291	0.404377	0.492394	0.56135	0.501107	0.680071	0.339639	0.544653	0.584762	0.937851	0.995356	1	20	2	0.0134174	0.333333	0.167981	1	24	22	0.0916375	0.466667	0.13988	0.224197	0.162661	0.0119161	0.1326	0.113116	0.13988	0.280924	0.154371	0.200282	0.186644	0.160676	3	3	3	3	3	3	3	3	3	3
2018-03-01	NEITHER	NEITHER	NEITHER	0.0549667	0.0549824	0.0273058	0.0993277	0.0712829	0.0555424	0.0549667	0.0407304	0.0885408	0.0850439	0.218623	0.0632987	1	1	22.1818	13.6364	0.0105021	0.155556	1	1	22.1818	14.5455	0.0156147	0.237037	0.0347352	0.0746241	0.0295611	0.0468652	0.0873457	0.062454	0.0347352	0.0169733	0.0442068	0.0895844	0.206172	0.0342407	3	3	3	3	3	3	3	3	3	3
2018-03-02	NEITHER	NEITHER	NEITHER	18.0791	18.4791	18.3364	17.3256	18.0565	20.8143	18.0791	17.6623	18.0061	15.4876	19.5168	20.7909	1	1	22.1818	6.72727	0.775889	0.214815	1	1	22.1818	9.81818	0.549036	0.111111	1.17666	0.596463	2.26167	0.755524	3.47475	3.28112	1.17666	1.4141	1.1505	5.53628	6.97188	3.74787	3	3	3	3	3	3	3	3	3	3
C130074G19Rik	NEITHER	Sal-alone	Sal-alone	4.75526	6.02174	5.00735	4.37981	9.15284	13.7931	4.75526	4.9012	6.00214	5.39442	9.93912	12.4529	0.00745347	1	24	20	2.67916	0.65	0.0809096	1	24	18	2.86153	0.511111	0.383215	1.63262	1.89083	0.0670691	3.3405	2.2867	0.383215	2.15863	2.71409	1.35854	2.36537	4.05831	3	3	3	2	3	3	3	3	3	3
Mark1	NEITHER	Sal-alone	Sal-alone	29.5042	25.0957	27.339	30.2422	31.0852	29.7249	29.5042	29.315	27.7998	33.2627	32.5746	31.5094	0.00255268	1	20	16	3.06679	0.674074	1	1	22.1818	14.7273	0.872634	0.17037	1.16508	1.95513	1.78442	1.28221	0.459131	3.14987	1.16508	4.25707	2.38751	8.9005	3.91841	4.60247	3	3	3	3	3	3	3	3	3	3
Iars2	NEITHER	NEITHER	NEITHER	13.8473	15.3241	15.1006	14.6664	16.5769	16.3698	13.8473	14.3424	14.2965	14.0369	18.4138	16.2747	0.524654	1	24	18	0.506006	0.4	0.132795	1	24	18	2.09629	0.481481	1.03308	1.062	0.0245366	0.290973	1.26195	0.545328	1.03308	1.72762	1.15338	1.38334	1.05095	1.26657	3	3	2	3	3	3	3	3	3	3
9630028B13Rik	NEITHER	NEITHER	NEITHER	0.092626	0.0590473	0.0434004	0.0652166	0.0891944	0.0718869	0.092626	0.0769518	0.0536634	0.111477	0.0607203	0.123792	0.210777	1	20	18	0.0226013	0.451852	1	1	22.1818	10.7273	0.0103411	0.037037	0.0453875	0.0260777	0.0171316	0.0268007	0.0391881	0.0235204	0.0453875	0.0487863	0.0176685	0.0286215	0.0316418	0.0396557	3	3	3	3	3	3	3	3	3	3
Gm2061	NEITHER	NEITHER	NEITHER	2.18151	2.211	2.63244	2.15291	2.58042	2.39264	2.18151	2.75768	2.57105	2.24471	1.80494	2.23617	1	1	22.1818	14.5455	0.0427182	0.0814815	0.104105	1	24	6	0.245034	0.496296	0.686515	0.166138	0.294136	0.206188	0.0587973	0.119524	0.686515	0.407498	0.15051	0.258977	0.63295	0.0932305	3	3	3	3	3	3	3	3	3	3
Lyplal1	NEITHER	NEITHER	NEITHER	2.89089	2.57268	2.76932	2.18941	3.52457	3.31008	2.89089	2.56916	2.66826	1.94578	5.19458	2.90426	0.94493	1	20	2	0	0.35	0.324227	1	20	18	0.254049	0.422222	0.439789	0.289482	0.0138447	0.336508	0.859694	0.0221749	0.439789	0.144827	0.0602904	0.696094	0.336227	0.73568	3	3	3	3	3	2	3	3	3	3
Tgfb2	NEITHER	NEITHER	NEITHER	2.62118	2.50295	2.59518	2.42307	2.76955	2.5607	2.62118	2.711	2.26812	2.69677	2.72042	2.49934	1	1	22.1818	11.6364	0.0419822	0.0666667	1	1	22.1818	13.6364	0.0588782	0.0222222	0.409232	0.176694	0.000650538	0.376234	0.868582	0.667338	0.409232	0.43946	0.421496	0.456128	0.301356	0.359046	3	3	2	3	3	3	3	3	3	3
Rrp15	NEITHER	NEITHER	NEITHER	6.18999	6.82823	6.98294	6.92466	11.1805	10.1251	6.18999	6.29827	6.26265	5.96465	15.8136	12.223	0.167981	1	24	18	1.01711	0.466667	0.0809096	1	24	18	1.26156	0.511111	0.793432	0.403819	1.12871	1.15705	2.62294	1.7543	0.793432	0.886706	0.694276	0.364066	3.82581	1.91959	3	3	3	3	3	3	3	3	3	3
Spata17	NEITHER	NEITHER	NEITHER	0.111235	0.27498	0.13447	0.298997	0.5202	0.184794	0.111235	0.138172	0.361598	0.308436	0.538403	0.363114	1	1	22.1818	10.5455	0.0281916	0.140741	0.484262	1	24	16	0.0971176	0.392593	0.0114367	0.0673665	0.129098	0.0852318	0.763353	0.102348	0.0114367	0.172076	0.121486	0.350448	0.545749	0.107258	3	3	3	3	3	3	3	3	3	3
Kctd3	NEITHER	NEITHER	Coc-alone	21.0687	24.367	20.0959	22.0232	29.4942	24.3994	21.0687	22.8814	21.614	24.854	28.5791	25.5213	0.210777	1	24	18	1.11985	0.451852	0.0199069	1	24	16	2.07062	0.585185	1.09927	1.84603	1.33594	0.934645	4.88158	2.22503	1.09927	2.3964	0.310799	2.05236	1.46826	3.70886	3	3	3	3	3	3	3	3	3	3
Kcnk2	NEITHER	NEITHER	NEITHER	37.673	37.516	44.8665	38.0723	46.23	40.8963	37.673	44.1553	39.8474	45.1545	41.2803	38.1832	1	1	22.1818	14.5455	1.46887	0.233333	1	1	22.1818	10.5455	1.88528	0.140741	4.89479	1.95099	0.179252	5.74211	6.81766	3.91853	4.89479	7.21129	7.63629	9.77121	7.76409	4.13221	3	3	2	3	3	3	3	3	3	3
Cenpf	NEITHER	NEITHER	NEITHER	0.115733	0.131935	0.148273	0.147535	0.358369	0.225685	0.115733	0.113253	0.162799	0.166183	0.390845	0.431262	1	1	22.1818	12	0.0073336	0.125926	0.0554976	1	24	18	0.114264	0.55	0.0425227	0.0308504	0.106744	0.0323905	0.449497	0.0706303	0.0425227	0.123261	0.141731	0.149941	0.207785	0.0008457	3	3	3	3	3	3	3	3	3	3
Smyd2	NEITHER	NEITHER	NEITHER	17.2762	17.2191	14.2545	14.6602	13.2767	16.0123	17.2762	14.134	14.71	12.9423	16.6991	18.068	0.262412	1	24	4	0.569221	0.437037	1	1	22.1818	10.7273	1.25666	0.17037	3.09964	1.3913	2.08507	1.25621	2.39489	2.23205	3.09964	2.58408	1.23099	4.74407	7.26904	4.27323	3	3	3	3	3	3	3	3	3	3
Prox1	NEITHER	NEITHER	NEITHER	2.82231	4.56031	2.48796	3.03145	5.60825	2.98452	2.82231	2.88149	3.71038	4.5363	3.10768	3.71755	1	1	22.1818	9.63636	0.0692341	0.0666667	1	1	22.1818	13.6364	0.261548	0.111111	0.299362	0.769235	0.394111	0.64809	2.86382	0.720625	0.299362	1.39651	2.48373	3.17793	1.28917	2.38716	3	3	3	3	3	3	3	3	3	3
Rps6kc1	NEITHER	NEITHER	NEITHER	14.1417	12.9401	13.6966	14.5639	14.1873	14.8019	14.1417	13.8526	13.3175	15.263	13.6334	15.2147	1	1	22.1818	14.7273	0.0827058	0.155556	1	1	22.1818	12.7273	0.141312	0.037037	1.22562	1.18673	0.718695	1.47723	2.65462	1.6915	1.22562	2.04121	0.990638	1.9384	0.36455	1.7065	3	3	3	3	3	3	3	3	3	3
Vash2	NEITHER	NEITHER	NEITHER	0.710274	1.30328	0.752006	0.622222	1.68273	0.666505	0.710274	0.933853	0.915179	0.797024	0.810232	0.730068	1	1	22.1818	6.54545	0.0715903	0.140741	1	1	22.1818	6.54545	0.061425	0.111111	0.112302	0.633379	0.249168	0.0809059	1.11308	0.0913339	0.112302	0.281883	0.391367	0.61884	0.370485	0.117485	3	3	3	3	3	3	3	3	3	3
Mfsd7b	NEITHER	NEITHER	NEITHER	2.9921	3.25673	2.84138	3.33173	3.11973	2.75805	2.9921	2.95753	3.48695	3.74716	3.40196	3.06158	1	1	22.1818	12.3636	0.0435391	0.185185	0.167981	1	22	14	0.324824	0.466667	0.374628	0.128796	0.184913	0.111516	0.28684	0.504101	0.374628	0.50092	0.471494	0.478877	0.341556	0.435635	3	3	3	3	3	3	3	3	3	3
Tatdn3	NEITHER	NEITHER	Coc-alone	7.72748	10.3705	9.28492	10.3981	7.59207	8.65545	7.72748	10.2618	10.5823	12.5434	6.45169	9.04127	0.484262	1	24	12	0.32085	0.392593	0.0359403	1	20	8	1.67044	0.555556	1.23029	0.306651	0.130059	0.549742	3.06783	0.584732	1.23029	0.319083	1.18223	4.81828	2.54126	2.86431	3	3	3	3	3	3	3	3	3	3
Atf3	NEITHER	NEITHER	NEITHER	1.4578	0.265919	0.358582	0.382022	0.266702	0.231526	1.4578	0.432811	0.335583	0.426875	0.219662	0.476387	1	1	22.1818	9.27273	0.0103499	0.0814815	0.524654	1	24	2	0.128744	0.4	1.53788	0.0664915	0.0745363	0.045371	0.112902	0.115532	1.53788	0.00620967	0.00109814	0.0867917	0.203421	0.218479	3	3	3	3	3	3	3	3	2	3
Nenf	NEITHER	NEITHER	NEITHER	81.1869	86.4102	74.9313	74.5053	69.794	83.3116	81.1869	79.7729	74.8928	62.1445	51.9616	87.6095	1	1	22.1818	6.72727	4.84569	0.185185	0.340199	1	24	3	2.31514	0.433333	4.25013	13.3175	5.61406	3.97061	20.7251	23.7886	4.25013	2.97747	3.8595	34.14	1.22032	37.1389	3	3	3	3	3	3	3	3	3	3
Ppp2r5a	NEITHER	NEITHER	NEITHER	26.5647	24.7251	25.6615	27.887	26.4633	28.5412	26.5647	27.1324	24.7063	26.1324	22.5605	32.6607	1	1	22.1818	13.8182	0.503351	0.125926	0.782771	1	20	2	1.31911	0.366667	2.08317	1.43794	3.47189	2.79032	5.08543	3.69085	2.08317	4.17195	1.76516	3.65017	4.65248	0.0670337	3	3	3	3	3	3	3	3	3	3
Dtl	NEITHER	NEITHER	NEITHER	0.774147	0.517486	0.655752	0.539345	0.397823	1.12171	0.774147	0.534256	0.809884	0.446136	0.687573	1.19866	0.324227	1	20	2	0.0254636	0.422222	1	1	22.1818	9.81818	0.0269668	0.155556	0.248669	0.0534889	0.299796	0.0786345	0.307017	0.149064	0.248669	0.352818	0.544026	0.359424	0.188155	0.574158	3	3	3	3	3	3	3	3	3	3
1700034H15Rik	NEITHER	NEITHER	NEITHER	0.457629	0.470498	0.565238	0.512648	0.527846	0.522413	0.457629	0.52959	0.636054	0.476405	0.479779	0.455052	1	1	22.1818	12.5455	0.011722	0.185185	0.524654	1	20	10	0	0.4	0.0347708	0.0273175	0.107823	0.119064	0.0578481	0.181758	0.0347708	0.055181	0.186187	0.00377241	0.0546671	0.0496571	3	3	3	3	3	3	3	3	3	2
Traf5	NEITHER	NEITHER	NEITHER	0.898727	0.966938	1.00448	0.835523	0.699439	1.4185	0.898727	1.13672	0.976957	1.14965	0.764871	1.21196	1	1	22.1818	6.54545	0.0398541	0.169811	1	1	22.1818	7.63636	0.0507033	0.0222222	0.354135	0.0285002	0.089421	0.188757	0.00441942	0.00990657	0.354135	0.28449	0.200644	0.300961	0.174493	0.16398	3	3	3	3	2	2	3	3	3	3
Rcor3	NEITHER	NEITHER	NEITHER	5.12178	6.24	6.0215	6.46334	9.05719	7.24036	5.12178	6.07865	6.61876	6.81617	8.86804	7.03581	0.839459	1	24	14	0.144936	0.348148	0.212923	1	24	15	0.811165	0.466667	0.367032	0.642082	0.569621	0.512285	2.91169	2.24131	0.367032	0.0152594	0.362279	1.966	1.12331	2.30521	3	3	3	3	3	3	3	2	3	3
Hhat	NEITHER	NEITHER	NEITHER	0.266415	0.334199	0.257009	0.231523	0.225643	0.236086	0.266415	0.242937	0.392327	0.229062	0.197612	0.194685	1	1	22.1818	5.45455	0.00259148	0.1	0.585635	1	24	8	0.0548043	0.377778	0.112609	0.130512	0.0429466	0.0026962	0.089137	0.0274073	0.112609	0.108589	0.110328	0.0833471	0.0398852	0.0748961	3	3	3	2	3	3	3	3	3	3
Sertad4	NEITHER	NEITHER	NEITHER	13.8102	14.3496	17.0246	15.5493	19.7381	16.2049	13.8102	16.9157	15.3988	17.5924	19.7844	15.6342	0.167981	1	24	16	1.64105	0.466667	1	1	22.1818	14.5455	0.681985	0.318519	2.94815	0.648019	2.37645	1.42104	1.876	2.56254	2.94815	2.68825	1.0197	4.43146	3.74044	3.32074	3	3	3	3	3	3	3	3	3	3
Syt14	NEITHER	Sal-alone	Sal-alone	3.37219	3.21181	3.83792	4.22168	5.15467	3.28292	3.37219	3.57496	4.3056	5.45295	5.35867	4.08821	0.00222663	1	20	14	0.621724	0.7	0.324227	1	24	14	0.469165	0.422222	0.256618	0.366413	0.421286	0.194356	1.28723	0.0548644	0.256618	0.0406451	0.278468	3.08131	1.7697	1.6091	3	3	3	3	3	2	3	3	3	3
Diexf	NEITHER	NEITHER	NEITHER	2.92504	2.93004	2.9269	3.32454	3.22766	3.04499	2.92504	3.00021	3.13524	4.11548	3.2519	3.34312	0.585635	1	24	16	0.125009	0.377778	1	1	22.1818	13.6364	0.0448331	0.259259	0.191406	0.262955	0.264802	0.401647	0.135476	0.265563	0.191406	0.128188	0.0719604	1.74016	0.765423	0.177098	3	3	3	3	3	3	3	3	3	3
Traf3ip3	NEITHER	NEITHER	NEITHER	0.241701	0.352399	0.35605	0.227234	0.28267	0.301669	0.241701	0.374051	0.300332	0.40576	0.470528	0.367213	1	1	22.1818	7.45455	0.0197463	0.0188679	0.585635	1	24	14	0.0687852	0.377778	0.0124148	0.00109248	0.124637	0.0670735	0.00397889	0.128691	0.0124148	0.0627538	0.101905	0.118863	0.0634671	0.155919	3	2	3	3	2	3	3	3	3	3
Hsd11b1	NEITHER	NEITHER	NEITHER	2.69184	7.0801	2.44147	2.45178	7.37627	4.30736	2.69184	3.92747	4.51865	3.0865	4.04187	3.95716	0.262412	1	20	4	0	0.437037	1	1	22.1818	10.9091	0.145333	0.185185	0.381277	2.42963	0.104897	0.458274	3.06228	0.861857	0.381277	1.9156	2.40186	1.25806	1.0623	0.558898	3	3	3	3	3	3	3	3	3	3
G0s2	NEITHER	NEITHER	NEITHER	6.8435	9.91227	6.70494	6.70304	9.33789	7.13199	6.8435	8.19974	7.18845	5.86493	8.66629	7.72647	1	1	22.1818	10.7273	0.492747	0.0518519	1	1	22.1818	9.81818	0	0.0333333	0.834407	3.06545	0.545927	0.823961	1.02922	2.10696	0.834407	3.44849	0.00602455	2.15488	5.31636	1.55345	3	3	3	3	3	3	3	3	2	3
Camk1g	NEITHER	NEITHER	NEITHER	29.1742	18.044	27.3909	31.0626	16.0964	16.4739	29.1742	25.7749	21.4012	29.1053	21.8396	16.6971	0.132795	1	20	12	2.65526	0.481481	1	1	22.1818	9.27273	0.560292	0.0666667	6.6165	1.29584	0.955654	2.48248	4.24393	2.13954	6.6165	2.82438	0.100763	6.0302	1.60856	1.22773	3	3	3	3	3	3	3	3	2	3
Gm16897	NEITHER	NEITHER	NEITHER	0.283352	0.273282	0.276169	0.29144	0.300053	0.397269	0.283352	0.264356	0.395427	0.642533	0.331715	0.510439	1	1	22.1818	10.7273	0.0016383	0.05	1	1	22.1818	13.6364	0.0259782	0.2	0.0676754	0.0770617	0.143996	0.0723875	0.00109531	0.1384	0.0676754	0.0657662	0.0590745	0.638996	0.180794	0.285359	3	3	3	3	2	3	3	3	3	3
Cd46	NEITHER	NEITHER	NEITHER	0.63863	0.715402	0.975147	0.739264	0.700088	0.600562	0.63863	0.872156	1.13038	1.11109	0.683651	0.791363	0.324227	1	24	10	0.0961156	0.422222	0.484262	1	20	8	0.197215	0.392593	0.0852029	0.230005	0.239767	0.175704	0.193568	0.151059	0.0852029	0.273178	0.28269	0.787742	0.249649	0.334688	3	3	3	3	3	3	3	3	3	3
Cr1l	NEITHER	NEITHER	NEITHER	6.20749	5.94255	6.11645	6.26701	5.80311	6.63394	6.20749	6.66871	5.75875	6.18964	5.395	6.68534	1	1	22.1818	7.81818	0.0676174	0.0333333	0.167981	1	20	4	0.345386	0.466667	0.521618	1.06414	0.625721	0.388132	0.0332269	0.79312	0.521618	0.532999	0.308865	0.987559	0.394066	1.02959	3	3	3	3	2	3	3	3	3	3
Cr2	NEITHER	NEITHER	Coc-alone	0.0458124	0.0367986	0.0561954	0.0402716	0.0601758	0.0627872	0.0458124	0.0357514	0.0330422	0.0496192	0.105137	0.0731756	1	1	22.1818	12.5455	0.0014001	0.0814815	0.0475564	1	24	18	0.0203955	0.540741	0.0162142	0.0357351	0.0158651	0.0109531	0.0149697	0.0423664	0.0162142	0.023085	0.0172775	0.0172778	0.0681877	0.016328	3	3	3	3	3	3	3	3	3	3
Ppp1r14c	NEITHER	NEITHER	Sal-alone	4.43207	4.02293	2.71468	2.96876	3.7764	4.12976	4.43207	2.81028	3.72775	3.02248	3.91953	4.01847	0.0107862	1	20	0	0.607977	0.633333	0.995356	1	20	0	0.154326	0.333333	0.637505	0.07725	0.00298399	0.0883343	0.719216	0.321974	0.637505	0.702623	0.786807	1.57041	1.46078	0.197984	3	3	2	3	3	3	3	3	3	3
Iyd	NEITHER	NEITHER	NEITHER	0.0516451	0.445969	0	0.0859945	0.973758	0.0606393	0.0516451	0.0265395	0.23149	0.0379296	0.179819	0.0779889	1	1	22.1818	12.9091	0.00719099	0.0333333	1	1	22.1818	11.6364	0.0144999	0.158333	0.032536	0.591032	0	0.0568528	0.865462	0.0366531	0.032536	0.00031643	0.183426	0.0354328	0.196827	0.0545534	3	3	2	3	3	3	3	2	3	3
Plekhg1	NEITHER	NEITHER	NEITHER	2.80329	7.8396	2.45642	2.41237	15.3476	3.09905	2.80329	3.30862	2.267	4.00326	3.61992	3.70332	0.585635	1	20	4	0	0.377778	0.94493	1	20	16	0.927873	0.35	0.207837	4.48882	0.359825	0.481576	11.6319	0.672303	0.207837	2.27506	0.0708875	1.67882	0.524822	2.53409	3	3	3	3	3	3	3	3	2	3
Mthfd1l	NEITHER	NEITHER	Sal-alone	3.29479	3.85353	4.85945	4.71149	4.8138	4.23182	3.29479	3.57865	4.25451	4.89525	5.18263	3.34366	0.0145769	1	24	14	0.665119	0.6	0.128293	1	20	14	0.109701	0.5	0.717576	0.310128	0.334415	0.665012	0.262504	0.594311	0.717576	0.162822	0.548145	1.57967	0.0175221	0.431105	3	3	3	3	3	3	3	3	3	3
Akap12	NEITHER	Sal-alone	BOTH	4.21825	4.09644	2.31195	2.83395	6.60702	4.946	4.21825	2.95048	2.90489	3.26017	5.70281	4.86308	0.00754717	1	22	20	1.06312	0.62963	0.0199069	1	20	18	1.82641	0.585185	0.374328	1.08893	0.404248	0.295101	2.33564	1.62868	0.374328	1.11248	1.60778	1.01828	0.937917	2.3875	3	3	3	3	3	3	3	3	3	3
Armt1	NEITHER	NEITHER	Sal-alone	12.4422	11.2662	11.9189	11.7312	18.0119	14.9891	12.4422	11.9114	11.9348	11.327	18.3554	12.7185	0.0410331	1	24	18	1.05953	0.566667	0.128293	1	20	18	1.09863	0.5	0.978914	0.845257	0.524457	0.967061	0.0236881	3.52309	0.978914	1.28597	0.337053	1.30845	0.865364	0.0397394	3	3	3	3	2	3	3	3	3	3
Ccdc170	NEITHER	NEITHER	NEITHER	0.0512267	0.160466	0.0921603	0.190546	0.802932	0.0703775	0.0512267	0	0.361956	0.0452323	0.251014	0.315879	1	1	22.1818	12.3636	0.0154023	0.0962963	1	1	22.1818	12.9091	0.0119124	0.150943	0.0462851	0.113127	0.0770141	0.232042	1.23889	0.102347	0.0462851	0	0.142104	0.00908215	0.350144	0.224131	3	3	3	3	3	3	3	2	3	2
Esr1	NEITHER	NEITHER	NEITHER	0.549049	0.263688	0.404474	0.33826	0.312076	0.328692	0.549049	0.196255	0.246699	0.220885	0.583972	0.285354	1	1	22.1818	9.45455	0.0151532	0.140741	0.0623201	1	20	18	0.159145	0.525926	0.24297	0.0281235	0.252547	0.0901919	0.157534	0.214913	0.24297	0.0614213	0.0432289	0.17637	0.217398	0.0476009	3	3	3	3	3	3	3	3	3	3
Myct1	NEITHER	NEITHER	NEITHER	0.123904	0.299504	0.185657	0.180755	0.342193	0.398192	0.123904	0.289643	0.206163	0.227025	0.482579	0.388753	0.839459	1	22.6667	14.6667	0.0321552	0.348148	0.484262	1	24	17	0.0902289	0.392593	0.0648433	0.0387674	0.0551127	0.0168741	0.0817028	0.0556375	0.0648433	0.0875884	0.0761702	0.0618213	0.104315	0.167149	3	3	3	3	3	3	3	3	3	3
Vip	NEITHER	NEITHER	Coc-alone	2.97792	2.06182	2.28564	1.74167	2.04994	5.91648	2.97792	1.65528	2.7524	1.72552	3.98986	5.15571	0.0623201	1	20	2	0.747426	0.525926	0.0105521	1	24	20	1.28264	0.614815	0.593665	0.909394	0.888827	0.482424	1.49203	1.25884	0.593665	0.637191	2.72099	1.08573	1.11936	1.48538	3	3	3	3	3	3	3	3	3	3
Oprm1	NEITHER	NEITHER	NEITHER	4.83318	3.22902	4.76957	5.15303	3.73036	3.31876	4.83318	3.17351	3.21072	2.68568	5.4172	3.64129	1	1	22.1818	11.4545	0.506386	0.0666667	1	1	22.1818	10.7273	0.484183	0.166667	1.37705	1.02817	1.50802	0.603276	1.98998	2.0907	1.37705	0.546167	0.624571	0.0803698	3.83519	2.28359	3	3	3	3	3	3	3	3	3	2
Lrp11	NEITHER	NEITHER	NEITHER	55.7245	56.5305	54.9472	55.3943	61.2195	59.4483	55.7245	52.4741	57.262	51.8075	58.8237	58.2391	1	1	22.1818	10.7273	0.441498	0.0222222	1	1	22.1818	10.7273	0.362861	0.037037	3.32802	0.606708	1.97839	0.727942	5.4165	6.31221	3.32802	1.43986	1.36408	1.88456	4.09009	3.36986	3	3	3	3	3	3	3	3	3	3
A630066F11Rik	NEITHER	Coc-alone	Coc-alone	0.854407	0.970583	1.24555	0.68256	1.10479	1.30014	0.854407	1.34712	1.24665	1.01859	0.742115	0.752404	1	1	22.1818	6.72727	0.0660135	0.125926	0.00222663	1	24	6	0.294815	0.7	0.148044	0.100355	0.339903	0.0199553	0.347145	0.361764	0.148044	0.00266579	0.033942	0.0952535	0.148958	0.215097	3	3	3	3	3	3	3	2	3	3
Nup43	NEITHER	NEITHER	Coc-alone	2.4165	2.37396	2.69134	2.55411	2.86932	2.55435	2.4165	2.00519	2.16819	2.43879	3.01192	3.16408	1	1	22.1818	14.5455	0.00936788	0.185185	0.0268891	1	24	18	0.475268	0.57037	0.236737	0.453513	0.142836	0.383624	0.721579	0.476593	0.236737	0.0887337	0.24989	0.337161	1.31879	0.218348	3	3	3	3	3	3	3	3	3	3
Lats1	NEITHER	NEITHER	NEITHER	6.75954	6.66734	7.12237	8.13347	8.50039	7.27881	6.75954	7.02489	6.90089	9.31251	8.27805	7.80226	0.397664	1	20	14	0.853485	0.407407	1	1	22.1818	13.8182	0.094661	0.111111	0.513782	0.406647	0.644558	0.147226	1.67462	1.92539	0.513782	0.315419	0.457294	4.70595	2.15306	2.73121	3	3	3	3	3	3	3	3	3	3
Katna1	NEITHER	Coc-alone	Coc-alone	6.24963	5.79662	5.6132	6.65746	6.63297	6.50784	6.24963	5.56644	6.54922	6.61179	8.84226	7.77631	0.0554976	1	20	16	0.49793	0.55	0.00143457	1	24	18	1.25805	0.716667	0.637617	0.48225	0.457448	0.208681	0.0186393	0.140981	0.637617	0.288307	0.183149	0.792533	0.0230517	0.233461	3	3	3	3	2	3	3	3	3	3
Ppil4	NEITHER	Sal-alone	Sal-alone	13.212	14.1421	15.7833	15.2719	27.8185	22.7655	13.212	14.726	13.6437	13.1831	31.1231	23.3723	0.00745347	1	24	16	3.55703	0.65	0.262412	1	24	18	2.4444	0.437037	1.07263	2.26945	2.0271	0.00148492	6.71213	7.13527	1.07263	1.95813	1.49707	0.760084	3.29396	9.54129	3	3	3	2	3	3	3	3	3	3
Zc3h12d	NEITHER	NEITHER	NEITHER	0.0212631	0.00817383	0.0142852	0.00656251	0	0.0142206	0.0212631	0.0149304	0.0146817	0	0.00868064	0.00998698	0.643419	1	24	2	0.00322738	0.383333	0.305287	1	24	2	0.0079159	0.441667	0.00913698	0.0071783	0.0165069	0.00571954	0	0.0171033	0.00913698	0.0131599	0.00667002	0	0.00864502	0.0123365	3	3	3	3	2	3	3	3	3	2
Gm6150	NEITHER	NEITHER	Coc-alone	0.010478	0.012661	0.0347074	0.0198329	0.0233188	0.0181542	0.010478	0.0231627	0.0277097	0.0254397	0	0	0.703462	1	22.6667	12	0.00746387	0.362963	0.0419151	1	24	8	0.0146949	0.584906	0.00121771	0.0132675	0.0242262	0.00833628	0.0115593	0.006847	0.00121771	0.0227041	0.0161011	0.0157255	0	0	3	3	3	3	3	3	3	3	3	3
Shprh	NEITHER	NEITHER	Sal-alone	6.52919	7.15588	7.44936	8.28544	10.3354	9.05608	6.52919	6.94147	7.57933	9.63808	10.3491	9.32906	0.0475564	1	24	16	0.737838	0.540741	0.484262	1	24	14	0.694747	0.392593	0.660428	0.696492	0.744161	0.563861	2.39648	2.60729	0.660428	0.377225	0.286271	4.64266	3.7047	3.29694	3	3	3	3	3	3	3	3	3	3
Fbxo30	NEITHER	NEITHER	NEITHER	2.26276	1.90195	2.00494	2.01247	2.45759	2.27116	2.26276	1.84241	1.84943	1.84216	2.61605	2.52134	0.839459	1	20	18	0.35641	0.348148	0.0809096	1	22	19	0.495784	0.511111	0.151779	0.179668	0.2764	0.280762	0.7843	0.475295	0.151779	0.369423	0.11903	0.332938	0.0879217	0.902518	3	3	3	3	3	3	3	3	3	3
Epm2a	NEITHER	NEITHER	NEITHER	11.1864	12.1586	14.2794	11.7527	12.5621	12.9047	11.1864	12.6961	12.2452	10.9661	11.678	11.8381	1	1	22.1818	11.6364	0.730885	0.214815	1	1	22.1818	6.54545	0.31726	0.00740741	0.125407	1.22465	0.158908	0.676073	3.10729	0.88065	0.125407	1.50223	0.269633	1.56809	1.79246	2.44704	3	3	3	3	3	3	3	3	3	3
Sf3b5	NEITHER	NEITHER	NEITHER	109.435	100.691	104.912	101.744	68.4268	93.9142	109.435	96.611	99.459	88.3174	73.8408	80.4464	0.192181	1	24	6	8.7462	0.490566	1	1	22.1818	10.5455	1.18668	0.17037	5.05305	21.4655	15.4864	0.0325269	25.241	0.114622	5.05305	4.40801	0.464568	47.7854	31.9655	38.6196	3	3	3	2	3	2	3	3	3	3
Hymai,Plagl1	NEITHER	NEITHER	NEITHER	4.65771	4.75144	4.71889	5.60626	9.81161	6.24156	4.65771	4.34516	4.69194	4.92356	13.1253	6.72667	1	1	22.1818	13.4545	0.412399	0.288889	0.585635	1	24	18	0.444678	0.377778	0.505545	0.2294	0.845296	0.585135	5.00909	4.31226	0.505545	0.377409	0.691172	1.43782	1.84355	4.39204	3	3	3	3	3	3	3	3	3	3
Fuca2	NEITHER	NEITHER	Coc-alone	8.70653	8.04565	7.7827	7.34646	8.60482	8.90787	8.70653	8.17117	7.67184	7.02845	9.73083	9.24909	0.0554976	1	24	0	0.576094	0.55	0.0475564	1	24	22	0.824373	0.540741	0.436888	0.63539	0.775497	0.135743	0.0116955	1.3618	0.436888	0.476616	0.924693	1.15235	1.24949	1.06087	3	3	3	3	2	3	3	3	3	3
Adat2	NEITHER	NEITHER	Coc-alone	4.31334	5.05571	4.82993	4.27517	3.78071	3.77174	4.31334	4.65143	4.18895	3.02713	3.6761	4.40334	0.585635	1	24	8	0.337643	0.377778	0.0268891	1	20	4	0.886387	0.57037	1.24436	1.21674	0.895871	0.0839767	0.760773	0.200537	1.24436	0.178683	0.303541	0.364015	0.784429	0.120814	3	3	3	3	3	3	3	3	3	3
Hivep2	NEITHER	Sal-alone	Sal-alone	27.5943	24.359	26.2678	31.1416	40.7677	37.0537	27.5943	27.9581	28.0029	41.8406	39.9216	32.8333	0.00143457	1	24	18	6.40511	0.716667	1	1	22.1818	15.6364	1.99511	0.214815	1.78209	2.45295	3.34117	3.84449	0.00883883	9.45645	1.78209	7.25457	1.7556	24.5106	17.8158	9.1107	3	3	3	3	2	3	3	3	3	3
1700016L04Rik	NEITHER	NEITHER	NEITHER	0.0632715	0.050363	0.0970859	0	0.0651008	0	0.0632715	0.087062	0	0	0.228963	0	1	1	22.1818	8.36364	0.0118891	0.075	1	1	22.1818	8.54545	0.0642601	0.172043	0.0269839	0.046471	0.0415354	0	0.0572157	0	0.0269839	0.0782157	0	0	0.239364	0	3	3	3	2	3	3	3	3	2	2
Nmbr	NEITHER	NEITHER	NEITHER	1.62438	1.03474	0.850817	1.59456	0.428876	1.68272	1.62438	0.633446	1.17419	0.678889	1.62822	1.33497	1	1	22.1818	6.72727	0	0.17037	1	1	22.1818	11.6364	0.103876	0.0666667	0.675795	0.473264	0.479875	0.245644	0.170112	1.21792	0.675795	0.114187	0.40351	0.30933	0.754251	1.11979	3	3	3	3	3	3	3	3	3	3
Cited2	NEITHER	NEITHER	NEITHER	27.793	24.717	23.9407	25.9045	27.5361	23.9301	27.793	23.017	25.3618	25.4674	30.6053	26.1213	0.324227	1	20	18	0.983727	0.422222	0.324227	1	20	16	2.66424	0.422222	2.05788	1.20662	1.47349	0.770219	6.32261	2.92534	2.05788	0.988267	0.797597	4.61854	4.40679	5.71484	3	3	3	3	3	3	3	3	3	3
Txlnb	NEITHER	NEITHER	NEITHER	0.279771	0.324308	0.286834	0.27892	0.399386	0.381799	0.279771	0.230927	0.295041	0.162985	0.409567	0.408963	1	1	22.1818	9.81818	0.00922337	0.00740741	0.212923	1	24	18	0.0475155	0.466667	0.0310103	0.0372198	0.0677769	0.0277914	0.202833	0.0923432	0.0310103	0.0403794	0.054255	0.00114905	0.0631661	0.186016	3	3	3	3	3	3	3	3	3	2
Reps1	NEITHER	Coc-alone	Coc-alone	12.5238	12.7305	12.6586	12.031	14.4771	13.9696	12.5238	11.5605	12.056	12.0755	16.4043	14.5546	1	1	22.1818	10.7273	0.191806	0.0666667	0.00945143	1	24	18	0.949857	0.660377	0.0153442	0.709634	0.558485	0.366118	1.29863	2.1789	0.0153442	1.03235	0.375516	0.0976514	0.813284	2.52934	2	3	3	3	3	3	2	3	3	2
Nhsl1	NEITHER	NEITHER	NEITHER	3.16267	3.36705	2.48498	3.15814	3.59532	2.69591	3.16267	2.53788	2.26255	3.90365	3.27406	3.3879	1	1	22.1818	11.6364	0.0600237	0.0222222	0.782771	1	24	19	0.390882	0.366667	0.0413422	0.426145	0.44689	0.387836	0.98011	0.50628	0.0413422	0.577264	0.0043982	1.72423	0.424745	0.751224	3	3	3	3	3	3	3	3	2	3
Perp	NEITHER	NEITHER	NEITHER	3.78446	3.36318	4.78195	4.47644	4.19913	4.18394	3.78446	2.91612	3.9655	3.07647	7.20703	3.9362	0.703462	1	24	12	0.540265	0.362963	0.397664	1	24	17	0.147962	0.407407	0.634555	0.890619	0.839099	0.355665	0.302663	1.38067	0.634555	0.686196	0.43828	0.889869	0.727537	0.708198	3	3	3	3	3	3	3	3	3	3
Gm20139	NEITHER	NEITHER	Coc-alone	0.00576047	0	0.00726987	0.010838	0.0103309	0.00984108	0.00576047	0	0	0.00770107	0.0164365	0.0070217	1	1	22.1818	14.7273	0.00382798	0.166667	0.0357677	1	20	16	0.00737823	0.59434	0.00624037	0	0.0062987	0.0145432	0.0100509	0.0131075	0.00624037	0	0	0.00676224	0.00511341	0.00609878	3	2	3	3	3	3	3	2	2	3
Ifngr1	NEITHER	NEITHER	NEITHER	8.67694	8.92838	8.36192	8.21215	9.73991	8.88176	8.67694	8.52275	7.6493	7.92568	9.11608	8.94132	0.643419	1	22	20	0.307616	0.383333	0.94493	1	22	20	0.727899	0.35	0.852812	0.197168	0.42915	0.372006	0.751172	0.0262266	0.852812	1.17366	0.497283	1.2423	0.0160938	0.20138	3	3	3	3	3	2	3	3	3	3
Il20ra	NEITHER	NEITHER	Sal-alone	1.24975	1.12624	1.38276	1.80934	1.40637	1.4866	1.24975	1.49567	1.53322	1.82183	1.47702	1.37077	0.0359403	1	20	14	0.160881	0.555556	0.262412	1	20	8	0.259119	0.437037	0.0410517	0.131085	0.232402	0.13657	0.183392	0.313969	0.0410517	0.134159	0.112518	0.744314	0.65448	0.014046	3	3	3	3	3	3	3	3	3	3
Map3k5	NEITHER	NEITHER	NEITHER	7.25571	6.66708	7.00522	7.34943	6.68858	7.02002	7.25571	6.9213	7.17809	8.18589	6.96544	7.25071	1	1	22.1818	10.3636	0.00984228	0.0222222	1	1	22.1818	5.63636	0.0738174	0.2	0.342506	0.88895	0.733061	0.515514	0.279827	0.131619	0.342506	0.930055	0.26644	2.6709	0.269234	0.175614	3	3	3	3	3	3	3	3	3	3
Map7	Sal-alone	Sal-alone	BOTH	26.376	31.6157	30.6042	39.8952	47.6736	35.6512	26.376	29.8592	31.0903	44.2547	42.232	39.5663	0.000307062	1	24	16	6.77932	0.748148	0.0359403	1	24	16	8.4145	0.555556	3.4438	3.85065	1.36574	2.11269	4.28387	3.26879	3.4438	4.32065	3.20151	15.027	4.81895	9.61721	3	3	3	3	3	3	3	3	3	3
Gm6251	NEITHER	NEITHER	NEITHER	45.3602	45.5562	46.9287	48.6741	46.2273	49.8653	45.3602	45.5462	40.492	35.2681	50.4579	60.0036	1	1	22.1818	13.8182	0.680764	0.0814815	1	1	22.1818	8.72727	1.93553	0.155556	13.8372	7.90124	5.5772	2.0789	7.0701	7.4281	13.8372	5.24287	3.31123	19.6942	29.9915	10.6746	3	3	3	3	3	3	3	3	3	3
Bclaf1	NEITHER	Sal-alone	Sal-alone	24.163	25.7276	29.0133	30.4631	70.687	28.5398	24.163	25.1583	26.7001	25.0262	68.5026	44.5249	0.00155504	1	24	16	2.50139	0.735849	0.262412	1	24	17	2.96695	0.437037	2.17234	2.04899	4.01036	2.77038	0.729593	0.182999	2.17234	1.19983	2.37591	2.47824	12.5194	28.0247	3	3	3	3	2	2	3	3	3	3
Mtfr2	NEITHER	NEITHER	NEITHER	0.175076	0.266824	0.123613	0.206242	0.172453	0.11725	0.175076	0.27741	0.143203	0.346289	0.118409	0.177531	1	1	22.1818	7.27273	0.0153504	0.0166667	1	1	22.1818	7.45455	0.0167414	0.05	0.0199958	0.0428641	0.0180203	0.0596088	0.0567263	0.00128906	0.0199958	0.0586018	0.000978636	0.178719	0.0452206	0.0412488	3	3	3	3	3	2	3	3	2	3
Ahi1	NEITHER	NEITHER	Coc-alone	82.0059	64.4728	76.5562	78.6438	79.7412	82.0915	82.0059	69.9596	70.6605	76.6932	132.366	84.683	0.94493	1	20	14	2.04842	0.35	0.0268891	1	20	18	9.17011	0.57037	9.36829	3.8582	0.485641	1.65794	14.6338	25.6769	9.36829	13.5953	5.54659	10.9972	46.2719	14.991	3	3	2	3	3	3	3	3	3	3
Hbs1l	NEITHER	NEITHER	NEITHER	14.7913	15.4321	14.1367	14.9031	15.5371	15.3636	14.7913	15.513	14.3841	16.1431	14.4697	16.2497	1	1	22.1818	10.7273	0.421371	0.037037	1	1	22.1818	12	0	0.0962963	0.844062	1.88225	0.679923	1.04169	3.16912	1.77774	0.844062	0.821102	0.607245	1.45785	2.2336	2.28148	3	3	3	3	3	3	3	3	3	3
Aldh8a1	NEITHER	NEITHER	Coc-alone	0.0218383	0.0188522	0.0337529	0.0429366	0.0401853	0.0322598	0.0218383	0	0.0115358	0.0337068	0.135266	0.0283393	1	1	22.1818	14.5455	0.00630067	0.311111	0.0257916	1	22	17	0.0212035	0.591667	0.0189444	0.0187425	0.0334887	0.0221799	0.0209084	0.0125877	0.0189444	0	0.0100159	0.0172982	0.169562	0.0117205	3	3	3	3	3	3	3	2	3	3
Sgk1	NEITHER	NEITHER	NEITHER	72.6664	37.0234	49.4685	42.9855	44.485	29.6873	72.6664	40.2154	58.5238	54.4287	31.4261	27.5148	1	1	22.1818	10.1818	0.927499	0.17037	0.324227	1	24	8	11.3703	0.422222	12.7446	6.72468	7.65144	9.64323	2.44861	1.63915	12.7446	7.13132	10.1494	16.5585	4.61943	2.06429	3	3	3	3	3	3	3	3	3	3
H60b	NEITHER	NEITHER	NEITHER	0.114973	0.0815855	0.0663413	0.038185	0.12956	0.41802	0.114973	0.0408261	0.168705	0	0.0966578	0.117017	0.0809096	1	24	22	0.0660547	0.511111	1	1	22.1818	8.72727	0.0255017	0.158333	0.0763362	0.0717122	0.0268179	0.03848	0.0413132	0.236081	0.0763362	0.0397509	0.194778	0	0.0972564	0.110204	3	3	3	3	3	3	3	3	3	2
Slc2a12	NEITHER	NEITHER	NEITHER	1.0537	0.828949	0.84176	0.896381	0.785936	0.702997	1.0537	0.831073	0.942975	0.58746	0.82644	0.784342	1	1	22.1818	8.18182	0.017079	0.155556	0.839459	1	24	2	0.104705	0.348148	0.0698887	0.0415507	0.321746	0.0650757	0.256204	0.112609	0.0698887	0.269996	0.420638	0.480723	0.170799	0.0379376	3	3	3	3	3	3	3	3	3	3
Slc18b1	NEITHER	NEITHER	NEITHER	8.1528	6.01659	7.40772	7.44884	7.47448	7.96781	8.1528	6.94233	7.10267	6.56759	11.228	8.0974	1	1	22.1818	13.6364	0.13785	0.0518519	0.340199	1	20	18	0.818264	0.433333	1.06988	0.575701	0.953627	0.536793	1.43993	3.9108	1.06988	0.826191	0.631738	0.472929	0.0138593	1.76701	3	3	3	3	3	3	3	3	3	3
Vnn1	NEITHER	NEITHER	NEITHER	0.0291116	0.0227941	0.0575807	0.0315263	0	0.0267332	0.0291116	0.060263	0.016412	0.0913444	0.0295734	0.101534	1	1	22.1818	5.45455	0.0119553	0.116667	1	1	22.1818	9.81818	0.0115885	0.05	0.0261767	0.00767755	0.0500046	0.041271	0	0.0251739	0.0261767	0.080347	0.00011639	0.144646	0.0309334	0.0797279	3	3	3	3	2	3	3	3	2	3
Stx7	NEITHER	BOTH	BOTH	45.6884	39.5264	44.6273	41.9358	50.8889	51.752	45.6884	38.4066	40.0997	40.6709	54.2863	48.6894	0.00745347	1	24	20	4.03737	0.65	0.00222663	1	22	18	5.15255	0.7	0.567443	1.63718	0.0317491	0.409587	6.68021	8.03939	0.567443	1.07199	3.08324	0.0610233	6.88667	6.41091	3	3	2	3	3	3	3	3	3	2
Moxd1	NEITHER	NEITHER	Coc-alone	3.19355	2.45602	2.98034	3.13464	2.36055	2.99515	3.19355	2.56912	2.89647	2.70849	4.71462	3.42296	1	1	22.1818	10.5455	0	0	0.0359403	1	24	18	0.514335	0.555556	0.44509	0.303406	0.261413	0.507744	0.723344	0.010253	0.44509	0.418227	0.296638	0.756025	0.613881	0.403398	3	3	3	3	3	2	3	3	3	3
Ctgf	NEITHER	NEITHER	Coc-alone	19.0333	9.32703	15.7792	17.2226	14.5133	32.4859	19.0333	9.70078	13.5303	9.43894	40.3497	22.1869	1	1	22.1818	12.7273	0.434671	0.00740741	0.0410331	1	20	18	8.04275	0.566667	7.04949	3.65404	3.30003	4.00985	6.80093	24.9254	7.04949	0.0154432	9.74539	3.56759	17.866	3.06182	3	3	3	3	3	3	3	2	3	3
Med23	NEITHER	NEITHER	NEITHER	8.86864	7.58465	9.2378	8.60856	8.81149	8.331	8.86864	8.16604	9.10037	11.9109	10.9382	8.71508	1	1	22.1818	14.5455	0.0840229	0.1	1	1	22.1818	14.5455	0.081692	0.140741	0.220584	0.754412	0.00317491	0.27501	0.834062	1.56054	0.220584	0.743084	0.746775	6.38876	3.34314	1.91756	3	3	2	3	3	3	3	3	3	3
Epb4.1l2	NEITHER	NEITHER	NEITHER	18.4291	20.9704	18.1518	17.8338	31.8161	25.433	18.4291	19.7981	18.3727	21.8082	31.7984	24.3039	0.484262	1	24	21	2.50217	0.392593	0.484262	1	24	18	3.02833	0.392593	1.75164	2.28439	3.61341	0.214847	8.53849	6.60843	1.75164	2.26117	1.36466	5.81216	6.43062	7.51374	3	3	3	3	3	3	3	3	3	3
Samd3	NEITHER	NEITHER	NEITHER	0.0412706	0.033954	0.113805	0.0494855	0.058299	0.142495	0.0412706	0.0258186	0.122443	0.0473122	0.0954808	0.0936922	1	1	22.1818	14.7273	0.00259281	0.116667	0.900978	1	24	16	0.0219325	0.367925	0.00583222	0.0150933	0.129279	0.0228696	0.0357178	0.137208	0.00583222	0.0228993	0.0250649	0.0413336	0.000918249	0.0468772	2	3	3	3	3	3	2	3	3	3
Arhgap18	NEITHER	NEITHER	BOTH	2.5068	3.19266	3.13966	4.60686	4.95268	3.94185	2.5068	3.14181	3.0852	3.74878	6.51926	5.14566	0.0145769	1	24	14	0.613118	0.6	0.0199069	1	24	16	0.871757	0.585185	0.486792	0.12493	0.235929	0.376931	0.812585	1.94202	0.486792	0.469858	0.254273	1.03085	0.333116	1.60246	3	3	3	3	3	3	3	3	3	3
Ptprk	NEITHER	Coc-alone	Coc-alone	3.15471	3.84645	2.06102	2.76741	5.06828	4.93747	3.15471	2.4891	2.43886	3.74814	6.28169	5.33642	0.167981	1	24	22	0.292191	0.466667	0.00172835	1	24	18	1.43548	0.688889	0.562072	0.481692	0.551695	0.456657	2.32401	2.59209	0.562072	0.868792	0.163338	1.27896	0.885376	2.69873	3	3	3	3	3	3	3	3	3	3
Soga3	NEITHER	NEITHER	Sal-alone	22.6287	20.8441	21.1431	23.6217	27.3274	25.8134	22.6287	20.7428	20.6991	25.0384	27.0409	26.9729	0.0105521	1	24	18	1.99376	0.614815	0.167981	1	24	20	2.19613	0.466667	2.35452	1.76446	2.2927	1.1768	3.36497	3.22402	2.35452	1.93313	1.27363	8.06046	3.16622	5.20334	3	3	3	3	3	3	3	3	3	3
9330159F19Rik	Sal-alone	Sal-alone	BOTH	16.061	13.7414	14.6288	17.2176	24.4629	14.7376	16.061	14.749	15.4691	18.5108	25.2696	20.2044	3.86982e-06	0.0660152	20	16	2.21508	0.883333	0.0359403	1	24	18	1.52643	0.555556	0.250257	1.00779	0.470862	0.786965	5.68347	0.230305	0.250257	1.59588	0.730773	4.06079	4.36582	7.11606	3	3	3	3	3	2	3	3	3	3
Echdc1	NEITHER	NEITHER	NEITHER	6.39342	5.96541	5.28367	5.50793	8.93464	5.72151	6.39342	5.47328	5.38239	4.26203	9.80544	7.45846	0.340199	1	20	9	0.450028	0.433333	0.324227	1	20	18	0.985855	0.422222	0.362225	0.282721	0.694534	0.628002	2.94748	0.00940452	0.362225	1.20982	0.202536	1.75857	1.68515	4.15492	3	3	3	3	3	2	3	3	3	3
Hddc2	NEITHER	NEITHER	NEITHER	14.28	16.3134	16.9001	13.8158	16.5076	16.8808	14.28	17.0041	15.0359	11.9786	18.7327	16.1374	1	1	22.1818	10.9091	0.0739634	0.0222222	1	1	22.1818	10.9091	0.168761	0.037037	0.542381	0.743829	0.756417	0.862862	1.4596	1.84405	0.542381	1.44084	0.773275	4.77472	2.77184	3.74525	3	3	3	3	3	3	3	3	3	3
Trdn	NEITHER	NEITHER	NEITHER	0.00957667	0	0.0177928	0.0235906	0.0325404	0.0822455	0.00957667	0.00762779	0.0143466	0.00707473	0.0697457	0.0144211	0.241649	1	24	16	0.0140254	0.458333	1	1	22.1818	12.7273	0.000305682	0.0666667	0.00925199	0	0.00628531	0.0212473	0.0172351	0.113878	0.00925199	0.00685181	0.0107489	0.00614697	0.0604793	0.00613822	3	2	3	3	3	3	3	3	3	3
Rsph4a	NEITHER	NEITHER	NEITHER	0.812426	0.801608	1.07597	1.0304	1.25472	0.633235	0.812426	0.632908	1.17029	0.221527	1.00233	1.23651	1	1	22.1818	10.3636	0.0939243	0.05	1	1	22.1818	9.81818	0	0.116667	0.154104	0.00366423	0.445579	0.453783	1.24368	0.241541	0.154104	0.658742	0.0624831	0.0236881	0.886676	0.617114	3	2	3	3	3	3	3	3	3	2
Trappc3l	NEITHER	NEITHER	NEITHER	0	0.0518029	0.0729205	0.0722199	0.0481958	0.0931885	0	0	0.0335127	0.0393433	0.089447	0.107	1	1	22.1818	11.6364	0.0178252	0.266667	0.166094	1	24	18	0.045533	0.483333	0	0.0272436	0.0126536	0.0697064	0.0503971	0.0474229	0	0	0.0340944	0.0433605	0.0824331	0.0279787	3	3	3	3	3	3	3	2	3	3
Tspyl1	Sal-alone	Sal-alone	Sal-alone	95.6855	89.6451	93.3804	96.6887	109.982	105.541	95.6855	87.5374	89.6616	78.0959	110.828	101.7	0.000115015	1	24	18	7.40765	0.777778	0.0980841	1	20	18	8.33721	0.516667	5.30699	3.24835	1.89032	4.05066	7.42741	6.81391	5.30699	0.286803	5.92076	21.2887	12.7226	12.625	3	3	3	3	3	3	3	2	3	3
Tspyl4	NEITHER	NEITHER	NEITHER	179.44	197.224	164.953	168.95	176.218	183.274	179.44	157.543	153.826	133.518	188.093	182.52	0.356898	1	20	4	2.80792	0.462366	0.167981	1	20	2	8.59559	0.466667	14.0382	0.341533	8.4588	0.039598	0.275065	13.9261	14.0382	25.8344	2.52754	13.5311	9.73774	12.7289	3	2	3	2	2	3	3	3	3	3
Col10a1	NEITHER	NEITHER	NEITHER	0.0347354	0.059111	0	0.0175457	0.0159672	0.0438352	0.0347354	0.0244452	0.0118837	0.0457857	0.0163281	0.0266133	0.305287	1	20	4	0.003863	0.441667	1	1	22.1818	9.63636	0.00126019	0.141667	0.0309542	0.0296468	0	0.0154691	0.0162733	0.0272174	0.0309542	0.0142665	0.0118401	0.0606215	0.000151957	0.0105523	3	3	2	3	3	3	3	3	3	3
Frk	NEITHER	NEITHER	NEITHER	0.0276824	0.0440455	0.0761652	0.0430171	0.10703	0.0642387	0.0276824	0.078794	0.068301	0.0571584	0.105086	0.0522712	0.703462	1	24	16	0.00668803	0.362963	0.839459	1	24	12	0.0138358	0.348148	0.0189959	0.00699263	0.0184128	0.00394671	0.0391323	0.0279616	0.0189959	0.0191063	0.0127188	0.0114561	0.0257174	0.00601567	3	3	3	3	3	3	3	3	3	3
Hs3st5	NEITHER	NEITHER	NEITHER	5.76873	6.32407	6.46498	6.09038	6.68461	6.19373	5.76873	8.57046	5.81043	6.33928	5.87882	5.24144	1	1	22.1818	12.5455	0.142353	0.155556	1	1	22.1818	8.54545	0.0990605	0	1.21985	0.501083	0.902889	0.719439	0.732792	0.419192	1.21985	2.21009	0.158146	1.12915	0.0040093	0.630953	3	3	3	3	3	3	3	3	3	3
Hdac2	NEITHER	NEITHER	Sal-alone	38.0878	36.7259	41.1618	40.4864	82.2534	53.9988	38.0878	39.6515	39.8649	35.7302	111.318	66.3717	0.0140803	1	24	18	5.43263	0.641509	0.0809096	1	24	18	5.82918	0.511111	4.29787	0.0428507	6.27956	5.42881	24.896	1.01583	4.29787	5.31154	3.06387	7.7518	14.7633	23.4948	3	2	3	3	3	2	3	3	3	3
Lama4	NEITHER	NEITHER	NEITHER	0.914456	0.999527	0.946072	0.876971	1.05683	1.07828	0.914456	1.03194	0.897191	1.19125	1.01224	1.03401	1	1	22.1818	9.81818	0.030489	0.037037	1	1	22.1818	14.5455	0.0360794	0.216667	0.10193	0.118398	0.131448	0.0445296	0.172368	0.116622	0.10193	0.28769	0.0250295	0.306357	0.352014	0.0039103	3	3	3	3	3	3	3	3	3	3
Tube1	NEITHER	NEITHER	NEITHER	0.740855	0.796843	0.83523	0.766454	1.00028	0.871842	0.740855	0.81721	0.789785	0.719356	1.16004	0.841257	0.995356	1	24	17	0.0843154	0.333333	1	1	22.1818	11.8182	0.00923655	0.133333	0.00863877	0.0476401	0.111473	0.166007	0.089529	0.275371	0.00863877	0.0112759	0.062713	0.13649	0.00092631	0.0917735	3	3	3	3	3	3	3	3	3	3
Fyn	NEITHER	NEITHER	Coc-alone	34.4806	35.9445	32.629	30.42	38.8363	37.966	34.4806	34.5297	30.4159	35.6918	39.2931	35.1477	0.210777	1	22.6667	14.6667	2.93588	0.451852	0.0359403	1	20	18	2.37574	0.555556	1.82805	4.44326	2.81685	1.02872	2.45463	1.00554	1.82805	2.04134	1.22607	1.46761	2.8332	2.63873	3	3	3	3	3	3	3	3	3	3
Traf3ip2	NEITHER	NEITHER	Sal-alone	0.597981	0.8093	0.895378	0.926117	0.652117	0.697635	0.597981	0.830058	1.02464	1.42198	0.65912	0.786768	0.0359403	1	20	10	0.172672	0.555556	0.132795	1	20	10	0.312345	0.481481	0.0751428	0.0349457	0.106836	0.128426	0.165602	0.181369	0.0751428	0.318517	0.112076	0.923704	0.2457	0.0108672	3	3	3	3	3	3	3	3	3	3
Rev3l	NEITHER	NEITHER	NEITHER	4.71833	4.8181	5.3044	5.08107	7.50902	6.34386	4.71833	4.55825	4.83662	5.91245	8.12772	6.32454	1	1	22.1818	12.5455	0.266687	0.22963	0.995356	1	24	16	0.175964	0.333333	0.331283	0.515064	0.433135	0.174283	3.14084	3.21819	0.331283	0.248091	0.368578	2.87912	2.85496	3.0524	3	3	3	3	3	3	3	3	3	3
Cdk19	NEITHER	NEITHER	NEITHER	20.1779	24.1522	23.5287	23.739	30.8202	25.5784	20.1779	24.9966	23.8035	26.539	25.545	23.5925	0.340199	1	24	16	2.02381	0.433333	1	1	22.1818	10.5455	2.28696	0.274074	2.37095	0.0350018	3.55842	1.05784	4.98617	2.76564	2.37095	2.36814	2.05474	6.80156	9.36511	6.11524	3	2	3	3	3	3	3	3	3	3
Ddo	NEITHER	NEITHER	NEITHER	2.20128	2.13624	1.57296	1.58516	1.47114	1.24842	2.20128	1.54401	1.81417	1.83048	0.455056	1.60239	0.324227	1	24	4	0.219528	0.422222	1	1	22.1818	4.54545	0.168957	0.283333	0.390655	0.397999	0.34904	0.158261	0.387709	0.284462	0.390655	0.569252	0.405171	0.99052	0.0225518	0.547383	3	3	3	3	3	3	3	3	3	3
Mettl24	NEITHER	NEITHER	NEITHER	0.70476	0.688687	0.71737	0.617099	0.506858	0.457412	0.70476	0.66682	0.715337	0.662316	0.356872	0.701369	0.992816	1	24	5	0.147804	0.358491	0.839459	1	24	4	0.18466	0.348148	0.163774	0.181694	0.00182858	0.218253	0.23188	0.00671398	0.163774	0.169946	0.256635	0.29363	0.0864967	0.445141	3	3	2	3	3	2	3	3	3	3
Wasf1	NEITHER	NEITHER	NEITHER	102.771	101.325	122.65	117.115	150.337	148.626	102.771	114.765	114.323	129.401	210.644	122.565	0.0623201	1	24	16	7.10359	0.525926	0.484262	1	24	14	15.2664	0.392593	6.95661	10.2223	11.1713	7.05427	32.2135	58.2864	6.95661	18.8711	9.06497	34.9265	63.3854	38.8785	3	3	3	3	3	3	3	3	3	3
Zbtb24	NEITHER	NEITHER	Coc-alone	4.83934	4.81433	5.11308	5.23971	4.95856	5.37474	4.83934	5.36256	5.51191	5.55737	4.5817	5.44614	0.995356	1	24	16	0.293258	0.333333	0.0216125	1	20	8	0.330431	0.6	0.352164	0.104041	0.328249	0.248537	0.549182	0.134051	0.352164	0.10721	0.112412	0.783361	0.314121	0.00613769	3	3	3	3	3	3	3	3	3	3
Mical1	Sal-alone	Sal-alone	Sal-alone	3.01471	2.93645	2.77326	2.45716	2.87746	3.28569	3.01471	3.13146	2.68422	3.04925	3.20396	2.97109	0.000307062	1	20	2	0.187192	0.748148	1	1	22.1818	9.63636	0.0760577	0.0962963	0.16374	0.110577	0.195698	0.172383	0.155721	0.208393	0.16374	0.138935	0.234088	0.467075	1.15349	0.417488	3	3	3	3	3	3	3	3	3	3
Ppil6	NEITHER	NEITHER	NEITHER	1.21258	1.5374	1.51912	1.83619	2.70241	2.20636	1.21258	1.66158	2.18208	1.79753	2.85664	2.15803	0.0809096	1	24	16	0.458594	0.511111	0.839459	1	24	14	0.407145	0.348148	0.153625	0.163804	0.219839	0.598264	0.931017	0.70908	0.153625	0.814689	0.11953	0.573664	0.976635	0.349195	3	3	3	3	3	3	3	3	3	3
Cd164	NEITHER	NEITHER	NEITHER	27.156	24.3778	23.7141	25.0574	34.563	28.6411	27.156	23.8325	23.3425	20.2061	39.0724	28.7709	0.484262	1	20	18	2.04248	0.392593	0.0809096	1	20	18	3.14804	0.511111	1.26022	0.618192	1.87057	1.58865	10.0935	10.5545	1.26022	2.94813	0.520564	5.99897	5.45987	11.3227	3	3	3	3	3	3	3	3	3	3
Sesn1	Sal-alone	Sal-alone	Sal-alone	24.0924	23.6278	26.6343	27.2257	30.6007	27.7284	24.0924	25.8332	25.3639	23.9574	31.2351	26.6504	0.000190019	1	24	16	2.7534	0.762963	0.839459	1	24	17	1.33587	0.348148	0.685922	1.44194	1.28178	1.57738	1.24086	1.31178	0.685922	1.85328	3.2504	4.11233	2.29832	0.0687951	3	3	3	3	3	3	3	3	3	3
Snx3	Sal-alone	BOTH	BOTH	153.527	134.669	134.651	137.704	188.855	170.546	153.527	144.882	128.014	128.144	249.443	168.819	0.000558737	1	20	18	11.6552	0.75	0.00533015	1	20	18	23.9193	0.644444	9.99835	4.17915	0.0714178	6.45197	25.177	28.2588	9.99835	15.7581	3.72204	23.8625	34.6603	36.9065	3	3	2	3	3	3	3	3	3	3
Ostm1	NEITHER	NEITHER	NEITHER	22.8382	22.5432	23.229	22.0858	26.7199	25.6039	22.8382	22.5916	21.6477	19.3305	26.5048	24.414	1	1	22.1818	11.8182	0.369508	0.00740741	0.210777	1	24	20	1.78233	0.451852	0.909468	1.77131	1.28011	0.552124	2.91163	3.73312	0.909468	1.22522	0.955588	3.18898	2.39124	3.95501	3	3	3	3	3	3	3	3	3	3
Sec63	NEITHER	NEITHER	NEITHER	13.9189	14.9012	14.7158	15.2736	29.5561	16.3536	13.9189	15.0038	14.1841	14.8052	26.4985	20.378	0.145472	1	24	16	1.39053	0.509434	0.166094	1	24	18	1.32038	0.483333	0.683323	1.1703	0.679325	0.652354	0.014425	0.260074	0.683323	0.9173	0.0138593	1.26886	3.67565	8.02722	3	3	3	3	2	2	3	3	2	3
Scml4	NEITHER	NEITHER	NEITHER	0.534816	0.370792	0.523465	0.524315	0.273088	0.3254	0.534816	0.343283	0.454952	0.513168	0.466224	0.494028	1	1	22.1818	8.36364	0.00358098	0.0814815	1	1	22.1818	11.6364	0.0396401	0.05	0.0821656	0.108574	0.292668	0.079256	0.024241	0.127148	0.0821656	0.19842	0.000157685	0.355704	0.200454	0.162171	3	3	3	3	3	3	3	3	2	3
9030612E09Rik	NEITHER	NEITHER	NEITHER	0.459743	0.46061	0.315911	0.411919	0.382101	0.486116	0.459743	0.407058	0.336283	0.382964	0.428536	0.460699	0.270375	1	20	0	0.039895	0.45	1	1	22.1818	7.63636	0.0302218	0.233333	0.0393806	0.149042	0.0553443	0.0154256	0.00183353	0.105192	0.0393806	0.233092	0.101139	0.0013633	0.18074	0.101308	3	3	3	3	2	3	3	3	3	2
Pdss2	NEITHER	NEITHER	NEITHER	5.34296	5.54047	5.32181	5.01216	5.0698	5.62172	5.34296	4.52845	4.96125	5.15493	5.57114	5.6226	0.104105	1	20	4	0.244864	0.496296	0.995356	1	24	18	0.247516	0.333333	0.488129	0.207947	0.30757	0.229454	0.157108	0.183506	0.488129	0.312664	0.709249	0.443521	1.3843	0.600636	3	3	3	3	3	3	3	3	3	3
Bend3	Sal-alone	Sal-alone	BOTH	0.933014	1.06989	0.915608	0.799656	0.678836	0.969054	0.933014	0.977831	1.00798	0.860284	0.641499	0.846154	0.00048612	1	20	6	0.16254	0.733333	0.0359403	1	24	6	0.110321	0.555556	0.0484113	0.0829813	0.118386	0.117101	0.0813818	0.0550938	0.0484113	0.226151	0.0452518	0.332801	0.195633	0.0490642	3	3	3	3	3	3	3	3	3	3
Cd24a	NEITHER	NEITHER	NEITHER	6.67384	6.80778	6.18173	5.68653	10.9619	5.40143	6.67384	5.01544	7.2223	7.08052	11.6541	10.3631	1	1	22.1818	9.27273	0.380415	0.037037	1	1	22.1818	11.8182	0.93713	0.00740741	1.41893	1.05725	4.10058	2.02776	10.2654	0.711085	1.41893	3.95511	2.28035	8.54494	10.8742	1.30077	3	3	3	3	3	3	3	3	3	3
Rtn4ip1	NEITHER	NEITHER	Coc-alone	5.29781	6.02326	5.49264	5.12212	5.7598	6.09144	5.29781	5.85874	5.71346	5.27141	5.29336	5.32521	0.167981	1	20	2	0.221664	0.466667	0.0199069	1	20	6	0.42577	0.585185	0.467951	0.343901	0.279715	0.112994	0.474428	0.433943	0.467951	0.0193036	0.163013	0.15552	0.246347	0.4011	3	3	3	3	3	3	3	3	3	3
Atg5	NEITHER	Coc-alone	BOTH	11.9817	10.9777	11.36	11.5628	14.7094	13.5033	11.9817	11.0739	10.8636	9.38136	17.4032	12.9857	0.0145769	1	24	20	0.613486	0.6	0.00754717	1	20	18	1.22329	0.62963	0.46394	1.35953	0.362982	0.689395	1.39937	2.11413	0.46394	0.838037	0.386533	2.42963	1.50918	1.87987	3	3	3	3	3	3	3	3	3	3
Prep	NEITHER	NEITHER	NEITHER	10.5956	11.5371	10.8261	11.451	12.133	11.3738	10.5956	11.1293	11.813	11.6128	11.5964	11.4533	1	1	22.1818	15.6364	0.137134	0.22963	0.703462	1	24	14	0.258023	0.362963	0.589223	0.876762	0.789912	0.222765	0.676678	0.558533	0.589223	0.466225	0.46447	1.20341	1.12823	1.18973	3	3	3	3	3	3	3	3	3	3
Popdc3	NEITHER	NEITHER	NEITHER	0.203013	0.403771	0.22741	0.393095	0.485696	0.400147	0.203013	0.507422	0.386355	0.520008	0.266883	0.393746	1	1	22.1818	15.6364	0.0335808	0.259259	0.585635	1	20	8	0.188146	0.377778	0.0682498	0.0585711	0.127613	0.0996411	0.122264	0.190995	0.0682498	0.0778245	0.141028	0.213032	0.052674	0.151869	3	3	3	3	3	3	3	3	3	3
Bves	NEITHER	NEITHER	NEITHER	0.84364	0.912014	0.725433	0.960393	1.2815	1.18566	0.84364	1.05281	1.15527	1.34015	1.17556	1.49401	0.167981	1	24	18	0.231649	0.466667	1	1	22.1818	14.7273	0.124837	0.288889	0.250997	0.155252	0.147304	0.167936	0.371077	0.246892	0.250997	0.0946723	0.568502	0.524935	0.171537	0.21432	3	3	3	3	3	3	3	3	3	3
Hace1	NEITHER	Sal-alone	Sal-alone	13.7005	13.207	15.29	15.1571	17.6651	15.5572	13.7005	15.0878	16.2545	16.2873	18.3762	16.8963	0.00506932	1	24	16	1.34888	0.666667	0.995356	1	24	14	1.9577	0.333333	0.57824	1.15448	1.3549	0.580493	2.14418	0.0666802	0.57824	0.830927	1.41414	2.91047	4.52281	3.14027	3	3	3	3	3	2	3	3	3	3
Ascc3	NEITHER	NEITHER	Sal-alone	4.01666	3.74141	4.35736	4.56283	6.99145	5.82993	4.01666	3.82828	3.98422	4.49709	7.70628	6.04577	0.0105521	1	24	16	0.396213	0.614815	0.132795	1	24	18	0.592633	0.481481	0.396841	0.30131	0.407054	0.363842	2.12133	3.00906	0.396841	0.50251	0.282656	1.43114	1.94368	2.91836	3	3	3	3	3	3	3	3	3	3
Sim1	NEITHER	NEITHER	NEITHER	0.0302559	0.0128979	0.00556215	0.0205505	0.00481867	0.00280615	0.0302559	0	0	0.0213886	0.0325093	0.010885	1	1	22.1818	10.3636	0.00178461	0.0444444	0.467886	1	20	16	0.00762834	0.424528	0.0392666	0.00285432	0.00600298	0.00702562	0.00447762	0.00244761	0.0392666	0	0	0.0186214	0.0450457	0.0124478	3	3	3	3	3	3	3	2	2	3
Lilrb4a	NEITHER	NEITHER	NEITHER	0.046171	0	0.0272498	0.0823223	0.117381	0.0469981	0.046171	0.109081	0.0510025	0.068272	0.130297	0.0905498	0.413439	1	22	17	0.0258705	0.433962	1	1	22.1818	13.8182	0.01564	0.133333	0.0354114	0	0.000467185	0.0786872	0.115928	0.021948	0.0354114	0.11922	0.00162847	0.0145438	0.0606515	0.065715	3	2	2	3	3	3	3	3	2	3
Dcbld1	NEITHER	NEITHER	Coc-alone	5.34985	4.90391	6.31089	5.56492	6.34914	6.34566	5.34985	5.54762	5.45448	6.14619	7.21023	5.78157	0.167981	1	24	16	0.461677	0.466667	0.0268891	1	24	16	0.614405	0.57037	0.301739	0.335484	0.176961	0.565342	0.327302	0.865522	0.301739	0.615554	0.870841	0.46882	0.216776	0.653448	3	3	3	3	3	3	3	3	3	3
Nus1	NEITHER	NEITHER	Sal-alone	28.6305	26.8388	31.6849	32.3654	35.6029	32.3891	28.6305	29.3343	28.0941	27.7232	35.0018	31.4656	0.0105521	1	24	16	2.8442	0.614815	1	1	22.1818	11.8182	0.804244	0.00740741	3.51149	0.928885	2.69176	2.21482	3.18641	5.43989	3.51149	1.79619	0.874443	2.93088	4.16419	5.58448	3	3	3	3	3	3	3	3	3	3
Slc35f1	NEITHER	NEITHER	NEITHER	31.4941	29.4476	32.3015	28.5835	35.7896	35.3869	31.4941	28.5621	27.8572	24.9892	39.4872	32.482	1	1	22.1818	10.5455	0	0.0518519	0.167981	1	20	18	3.81053	0.466667	2.11857	2.49397	0.971482	0.475051	9.83004	13.3002	2.11857	2.04392	0.350423	3.33342	5.3856	11.93	3	3	3	3	3	3	3	3	3	3
Gm19395	NEITHER	NEITHER	Sal-alone	0.0340638	0.0583991	0.0528275	0.125975	0.167238	0	0.0340638	0.113623	0.178696	0	0	0.127938	0.0216125	1	20	12	0.0269314	0.6	0.65328	1	20	6	0.153983	0.396226	0.0295136	0.050905	0.000407011	0.0251858	0.217725	0	0.0295136	0.153619	0.185758	0	0	0.112379	3	3	2	3	3	3	3	3	3	2
Pln	NEITHER	NEITHER	NEITHER	0.438629	1.48859	0.439122	0.693582	1.95246	0.532137	0.438629	0.821044	0.893687	0.468938	0.813833	1.05111	1	1	22.1818	12.5455	0.00427594	0.111111	1	1	22.1818	12	0.0105158	0.037037	0.0261432	0.554298	0.0948896	0.379427	1.47503	0.199314	0.0261432	0.403878	0.772045	0.0874894	0.368504	0.858849	3	3	3	3	3	3	3	3	3	3
Asf1a	NEITHER	NEITHER	NEITHER	4.18308	4.07929	4.64554	4.77397	5.37672	5.1064	4.18308	4.52196	4.70917	3.691	6.10554	5.16942	0.262412	1	24	16	0.413311	0.437037	1	1	22.1818	14.7273	0.0121513	0.2	0.345367	0.55372	0.53893	0.523008	1.32318	1.51497	0.345367	0.324382	0.0990253	1.2632	0.932775	1.17458	3	3	3	3	3	3	3	3	3	3
Gm16998	NEITHER	NEITHER	Coc-alone	0.966582	1.27084	1.46152	1.09219	1.12763	1.53348	0.966582	1.75706	1.59378	1.90485	0.785569	0.872398	0.995356	1	20	8	0.211305	0.333333	0.0199069	1	24	8	0.476939	0.585185	0.0835473	0.0725414	0.261278	0.208961	0.16575	0.599965	0.0835473	0.28207	0.231799	1.25131	0.259861	0.127532	3	3	3	3	3	3	3	3	3	3
Msl3l2	NEITHER	NEITHER	NEITHER	8.48032	8.97962	8.92836	8.83383	8.39682	8.92376	8.48032	9.51464	9.2001	8.41273	8.90743	8.53369	1	1	22.1818	6.54545	0.16924	0.037037	1	1	22.1818	7.45455	0.321417	0.0666667	0.83224	0.520223	0.631224	0.368325	0.523782	0.952999	0.83224	1.41303	0.846073	0.0371655	2.58931	0.783456	3	3	3	3	3	3	3	3	3	2
Gja1	NEITHER	NEITHER	NEITHER	64.0753	67.475	55.851	53.3648	76.0938	69.909	64.0753	63.8946	51.239	47.7762	69.8828	71.5054	0.324227	1	22	0	6.24877	0.422222	0.210777	1	24	20	8.3585	0.451852	1.07592	5.03893	7.72094	3.67076	17.2328	18.8821	1.07592	8.11832	4.439	17.3691	4.72487	16.8136	3	3	3	3	3	3	3	3	3	3
Hsf2	NEITHER	NEITHER	Sal-alone	8.19338	8.21726	8.52146	9.09219	13.6339	11.279	8.19338	8.31954	8.6689	8.13951	15.775	11.7152	0.0145769	1	24	16	0.700948	0.6	0.0809096	1	24	18	0.742193	0.511111	0.692446	0.761267	0.616788	0.526214	3.74704	3.64665	0.692446	0.82184	0.518198	1.0234	0.7078	3.66054	3	3	3	3	3	3	3	3	3	3
Pkib	NEITHER	NEITHER	NEITHER	0.617216	0.741164	0.450559	0.594101	1.42456	0.895578	0.617216	0.563959	0.352785	0.494316	1.31706	0.879088	0.324227	1	20	18	0.0853952	0.422222	0.0554976	1	20	18	0.302789	0.55	0.126619	0.0593456	0.0474298	0.148837	0.581302	0.467847	0.126619	0.342602	0.00697561	0.194067	0.396814	0.419299	3	3	3	3	3	3	3	3	2	3
Fabp7	Sal-alone	Sal-alone	BOTH	30.2647	23.1546	18.7258	14.3254	14.4133	18.2922	30.2647	22.6207	17.5321	11.2567	17.6961	25.6246	0.000336592	1	24	2	4.96891	0.766667	0.0199069	1	24	2	7.14051	0.585185	4.8235	0.00876812	2.97229	2.87511	2.35087	3.08793	4.8235	2.92367	1.53244	7.94501	9.1759	9.95785	3	2	3	3	3	3	3	3	3	3
Smpdl3a	NEITHER	Sal-alone	Sal-alone	18.6809	17.9968	17.3811	16.8918	25.4545	24.1157	18.6809	19.3617	16.6385	15.3692	33.5891	21.8206	0.00339007	1	24	20	1.6226	0.683333	0.128293	1	24	22	1.0678	0.5	0.572895	0.0325976	0.274386	0.392443	4.62768	6.77668	0.572895	0.87573	1.28344	5.13414	0.0244659	4.7237	3	2	3	3	3	3	3	3	3	3
Gcc2	NEITHER	Sal-alone	Sal-alone	13.662	14.1182	15.6819	16.5711	39.7054	19.0886	13.662	15.1003	14.4309	15.5158	44.3647	28.0785	0.00339007	1	24	18	4.21803	0.683333	0.167981	1	24	18	2.42368	0.466667	1.40903	2.58481	2.60815	2.12524	17.4309	0.128128	1.40903	1.91945	0.887244	2.89626	14.7145	18.5232	3	3	3	3	3	2	3	3	3	3
Lims1	NEITHER	NEITHER	NEITHER	8.16299	7.06369	7.68471	7.96475	8.79101	7.91949	8.16299	6.986	6.95613	6.49223	9.42345	8.3206	0.324227	1	20	16	0.894207	0.422222	0.167981	1	20	18	1.00396	0.466667	0.673181	0.159424	1.00573	0.529293	1.32794	1.72789	0.673181	1.10446	0.124318	0.739908	1.3141	2.36542	3	3	3	3	3	3	3	3	3	3
Ranbp2	NEITHER	NEITHER	Sal-alone	19.6469	15.7628	17.4119	21.5639	31.279	25.8238	19.6469	17.0668	17.0042	21.4968	35.9015	28.1295	0.0145769	1	24	18	3.82743	0.6	0.132795	1	24	18	2.09841	0.481481	3.50767	1.80673	3.04534	2.34551	9.67189	11.7099	3.50767	1.95439	0.784028	7.24004	16.1677	15.6323	3	3	3	3	3	3	3	3	3	3
Ccdc138	NEITHER	Coc-alone	Coc-alone	1.0264	1.17788	1.31225	1.11268	1.20331	1.5807	1.0264	1.06352	1.10039	1.18619	2.70671	1.74469	1	1	22.1818	10.9091	0.0525574	0.0518519	0.00255268	1	24	18	0.29883	0.674074	0.0867949	0.270873	0.185864	0.176435	0.25367	0.390603	0.0867949	0.34326	0.0942118	0.215195	0.0857906	0.226925	3	3	3	3	3	3	3	3	3	3
Sh3rf3	NEITHER	NEITHER	Sal-alone	7.07177	5.60664	6.95589	8.37723	6.98905	6.92589	7.07177	6.9475	6.73755	11.186	8.02227	7.60889	0.0216125	1	20	14	0.745651	0.6	1	1	22.1818	15.6364	0.156973	0.316667	0.000657609	0.596204	0.327316	0.596864	0.573401	0.741173	0.000657609	1.3977	0.431198	4.76387	1.87942	0.62312	2	3	3	3	3	3	2	3	3	3
Sowahc	NEITHER	NEITHER	NEITHER	3.09486	3.55168	2.5256	3.07544	4.16023	3.0821	3.09486	2.14857	2.69801	2.34722	4.38959	4.11018	1	1	22.1818	9.63636	0.110708	0.125926	0.0741918	1	24	18	0.627925	0.533333	0.171101	0.553584	0.445829	0.429978	1.77768	0.649187	0.171101	0.000975807	0.507941	0.844638	1.52794	2.02817	3	3	3	3	3	3	3	2	3	3
P4ha1	Sal-alone	BOTH	BOTH	16.267	9.70109	10.4045	15.7755	16.5723	13.0368	16.267	10.9892	11.3751	17.173	22.0904	18.3096	0.000115015	1	20	16	4.53637	0.777778	0.00533015	1	24	18	4.54648	0.644444	2.24469	1.99103	1.09712	0.863914	1.59655	0.555707	2.24469	2.1702	1.20385	5.15043	8.38055	3.83161	3	3	3	3	3	3	3	3	3	3
Micu1	NEITHER	NEITHER	NEITHER	47.141	52.7989	51.9349	48.3169	61.6076	62.7207	47.141	57.5471	52.4964	50.1426	57.8065	53.283	0.839459	1	24	20	5.41198	0.348148	1	1	22.1818	11.8182	0.163618	0.111111	4.1967	4.59456	3.97206	2.46556	5.62794	1.63085	4.1967	7.31052	1.29261	5.0476	5.61827	4.47136	3	3	3	3	3	3	3	3	3	3
Dnajb12	NEITHER	NEITHER	NEITHER	26.469	27.481	28.6366	27.7979	37.33	30.8472	26.469	27.8831	26.5308	26.9103	34.7915	30.9347	0.413439	1	24	18	0.814799	0.433962	1	1	22.1818	11.8182	0.596586	0.125926	2.43129	0.0231931	3.76483	1.94645	0.149907	4.46435	2.43129	2.22367	2.2808	3.7932	5.70805	4.87021	3	2	3	3	2	3	3	3	3	3
Ascc1	NEITHER	NEITHER	NEITHER	11.3494	12.6772	13.6237	12.5952	19.2293	13.5052	11.3494	12.6661	11.4218	10.8535	22.3363	15.5044	0.212923	1	24	16	0.89944	0.466667	0.324227	1	22	19	1.00006	0.422222	0.454523	0.959471	0.712303	1.18815	3.53519	0.0159099	0.454523	0.219109	0.099071	4.03285	6.89248	1.97615	3	3	3	3	3	2	3	3	3	3
Spock2	NEITHER	NEITHER	NEITHER	189.24	211.303	194.105	213.176	206.17	202.374	189.24	187.701	185.721	222.135	190.897	189.896	1	1	22.1818	13.6364	6.33561	0.316667	1	1	22.1818	12.7273	3.2784	0.0814815	12.2997	23.868	22.5255	7.99902	23.7574	0.00989949	12.2997	7.9371	11.7496	70.8416	20.5888	23.6282	3	3	3	3	3	2	3	3	3	3
Psap	NEITHER	NEITHER	NEITHER	617.493	675.829	645.722	654.317	475.117	736.527	617.493	650.831	614.586	602.954	385.854	580.99	1	1	22.1818	6.72727	5.00137	0.0166667	0.210777	1	20	6	27.983	0.451852	35.006	43.1119	35.1396	39.6435	196.367	0.363453	35.006	37.7902	10.6177	45.3541	70.9613	208.364	3	3	3	3	3	2	3	3	3	3
4632428N05Rik	NEITHER	NEITHER	NEITHER	6.57954	7.57446	6.34698	6.40194	6.85977	7.05849	6.57954	8.12062	6.31759	7.14576	6.58046	6.23909	0.995356	1	20	4	0.444791	0.333333	1	1	22.1818	7.45455	0.0671526	0.037037	0.839163	0.547235	1.30171	0.412195	0.866664	0.56017	0.839163	1.22721	0.54483	0.771678	0.609384	0.600697	3	3	3	3	3	3	3	3	3	3
Gm17455	NEITHER	NEITHER	NEITHER	0.423044	0.726094	0.599292	1.01656	0.556218	0.262164	0.423044	0.317628	0.992145	0.96149	0.227009	0.676621	1	1	22.1818	7.45455	0.0682467	0.037037	1	1	22.1818	6.54545	0.0644488	0.0416667	0.272942	0.442126	0.582168	1.02728	0.811834	0.0941656	0.272942	0.0187093	0.547331	1.54571	0.27841	0.476286	3	3	3	3	3	3	3	2	3	3
Pcbd1	NEITHER	NEITHER	NEITHER	6.2408	8.07451	4.22254	4.46971	4.73553	4.25674	6.2408	5.48744	6.52718	5.45215	3.50588	4.79598	0.424286	1	24	4	0.544076	0.416667	1	1	22.1818	5.45455	0.0981516	0.140741	1.7415	2.388	0.698569	0.605848	2.36684	0.0228749	1.7415	1.4956	3.35263	3.24423	2.99837	2.11517	3	3	3	3	3	2	3	3	3	3
Tbata	NEITHER	NEITHER	Sal-alone	0.195756	0.213912	0.105091	0.0734767	0.168294	0.352873	0.195756	0.0867189	0.237577	0.0977971	0.333973	0.335578	0.0105521	1	20	2	0.0747808	0.614815	0.397664	1	24	20	0.0944539	0.407407	0.0484955	0.0599699	0.0487446	0.0638865	0.172425	0.0938849	0.0484955	0.0441865	0.176054	0.103078	0.178285	0.111612	3	3	3	3	3	3	3	3	3	3
Nodal	NEITHER	NEITHER	NEITHER	0.29977	0.465091	0.303327	0.404618	0.303607	0.303569	0.29977	0.336097	0.450365	0.26537	0.186389	0.28579	1	1	22.1818	9.45455	0.0321473	0.0962963	0.262412	1	20	6	0.0575649	0.437037	0.148485	0.230214	0.102223	0.0726891	0.196438	0.107329	0.148485	0.124266	0.267221	0.0948356	0.0466829	0.066641	3	3	3	3	3	3	3	3	3	3
Lrrc20	NEITHER	NEITHER	NEITHER	13.3598	14.5209	15.2497	13.6773	13.4042	15.9135	13.3598	13.5941	16.1216	13.496	11.368	12.7651	0.643419	1	20	6	0.902056	0.383333	0.132795	1	22	8	0.811935	0.481481	0.764714	0.456858	1.42415	0.00367696	0.982361	1.67073	0.764714	0.640753	1.1764	1.63064	2.16913	1.65584	3	3	3	2	3	3	3	3	3	3
Npffr1	NEITHER	NEITHER	NEITHER	2.16563	1.77764	1.04177	1.67176	0.496351	0.654987	2.16563	1.24448	1.07756	0.472434	0.966409	0.820538	0.65328	1	24	5	0.477641	0.396226	0.192181	1	24	2	0.520484	0.490566	0.00410122	1.03625	0.442491	0.640231	0.261129	0.00227193	0.00410122	0.424415	0.837238	0.0238161	0.846749	0.311006	2	3	3	3	3	2	2	3	3	2
Ppa1	NEITHER	Sal-alone	BOTH	63.4202	61.7521	58.7256	57.7805	69.5589	71.4181	63.4202	57.8487	59.934	49.774	75.7208	74.2224	0.00143457	1	24	20	6.32189	0.716667	0.0299708	1	22	11	3.82541	0.583333	2.51423	0.0995606	1.90759	2.13695	1.63923	3.76385	2.51423	4.31841	1.28863	14.0062	0.245649	4.88717	3	2	3	3	3	3	3	3	3	3
Sar1a	NEITHER	NEITHER	NEITHER	56.3828	51.1369	55.6021	52.4426	47.4832	52.106	56.3828	54.2711	52.9894	47.294	50.7471	48.7952	0.524654	1	24	4	1.80857	0.4	0.104105	1	24	4	2.83946	0.496296	1.68745	2.91353	1.73947	0.556783	0.0605283	1.52582	1.68745	2.41711	1.90246	10.3015	3.0403	4.62773	3	3	3	3	2	3	3	3	3	3
Tysnd1	NEITHER	NEITHER	NEITHER	21.4737	19.9165	19.8903	19.7746	12.5518	12.9777	21.4737	21.5466	19.8031	21.7456	9.03388	16.2234	0.262412	1	24	6	1.34152	0.437037	0.703462	1	24	4	1.87737	0.362963	0.93297	0.263906	2.70964	1.15802	6.16717	4.82134	0.93297	1.72918	1.72521	1.93076	2.87569	7.56016	3	3	3	3	3	3	3	3	3	3
Aifm2	NEITHER	NEITHER	NEITHER	3.76591	3.4008	3.41797	3.29444	3.19332	2.90359	3.76591	3.10171	3.05121	2.93762	2.90702	3.65821	1	1	22.1818	7.27273	0.00346032	0.133333	1	1	22.1818	7.63636	0.301855	0.288889	0.805097	0.418489	0.622586	0.000601041	0.235201	0.355463	0.805097	0.538664	0.78344	0.410259	0.705908	0.41684	3	3	3	2	3	3	3	3	3	3
Tacr2	NEITHER	NEITHER	NEITHER	0	0.0269879	0	0.0218729	0	0.0210753	0	0.0239841	0.0604507	0	0.041701	0.0388736	1	1	22.1818	9.81818	0	0	1	1	22.1818	9.81818	0.00281231	0.025	0	0.0249545	0	0.0215701	0	0.0203052	0	0.0239576	0.0292169	0	0.0312929	0.0135144	2	3	2	3	2	3	2	3	3	3
Hk1os	NEITHER	Coc-alone	BOTH	0.401015	0.333842	0.730219	0.617534	2.35761	1.63866	0.401015	0.389569	0.803357	0.787654	1.91166	1.29347	0.0107862	1	24	18	0.357684	0.633333	0.00533015	1	24	16	0.428057	0.644444	0.0578073	0.000859135	0.459135	0.143771	1.1031	1.64761	0.0578073	0.340585	0.155665	0.217751	0.638193	0.556628	3	2	3	3	3	3	3	3	3	3
4930507D05Rik	NEITHER	NEITHER	Sal-alone	0.623095	0.429612	0.572176	0.340098	0.246265	0.317994	0.623095	0.635012	0.370433	0.405312	0.253399	0.464543	0.0359403	1	24	5	0.135862	0.555556	0.104105	1	24	4	0.11084	0.496296	0.0704217	0.156407	0.10124	0.0486697	0.0699033	0.0468647	0.0704217	0.145153	0.111515	0.0652981	0.218224	0.292395	3	3	3	3	3	3	3	3	3	3
Slc25a16	NEITHER	NEITHER	NEITHER	14.243	13.9969	16.2548	14.2375	17.7015	18.1838	14.243	15.6907	15.2218	13.7679	18.8098	13.9123	0.839459	1	24	18	0.371231	0.348148	1	1	22.1818	9.45455	0	0.0222222	1.02554	1.23052	0.975628	1.00767	2.6448	3.95713	1.02554	0.707679	0.977636	1.36233	3.35732	1.5769	3	3	3	3	3	3	3	3	3	3
Dna2	NEITHER	NEITHER	NEITHER	0.258915	0.358081	0.322267	0.380291	0.422517	0.349902	0.258915	0.402871	0.446932	0.565194	0.376965	0.458235	0.132795	1	24	14	0.0345365	0.481481	0.703462	1	24	12	0.0269457	0.362963	0.0180581	0.120223	0.0188014	0.0261637	0.114554	0.0530461	0.0180581	0.16755	0.053264	0.280493	0.0805408	0.0629687	3	3	3	3	3	3	3	3	3	3
Rufy2	NEITHER	Sal-alone	Sal-alone	5.53367	5.87803	6.07644	6.97336	9.42893	6.23241	5.53367	6.27805	6.85702	7.21685	10.8236	8.55172	0.00222663	1	24	15	0.551458	0.7	0.210777	1	24	14	0.699258	0.451852	0.347819	0.308135	0.238592	0.466786	2.77346	0.0811688	0.347819	0.225491	0.292138	2.08482	2.044	3.91376	3	3	3	3	3	2	3	3	3	3
Pbld2	Sal-alone	Sal-alone	Sal-alone	0.278219	0.457544	0.496395	0.441998	0.141001	0.416096	0.278219	0.449672	0.395347	0.524458	0.216931	0.330343	0.000197498	1	20	8	0.121149	0.783333	0.104105	1	20	8	0.134035	0.496296	0.06345	0.0317396	0.091283	0.0787489	0.039427	0.00279378	0.06345	0.0427853	0.0683916	0.274165	0.12051	0.111984	3	3	3	3	3	2	3	3	3	3
Pbld1	NEITHER	NEITHER	NEITHER	0.0307483	0.0275	0.0792493	0.11399	0.0684907	0.0729874	0.0307483	0.0501589	0.0414649	0.104265	0.0924418	0.140896	0.917407	1	24	14	0.0250787	0.340741	1	1	22.1818	14.7273	0.00502371	0.251852	0.0266816	0.00193239	0.0686593	0.0246339	0.0954579	0.0414592	0.0266816	0.029455	0.038113	0.0619998	0.113512	0.090223	3	3	3	3	3	3	3	3	3	3
Atoh7	NEITHER	Coc-alone	Coc-alone	1.01582	1.78515	0.989123	0.85825	1.00756	0.97295	1.01582	2.63279	1.53707	0.826983	0	0.673099	1	1	22.1818	5.45455	0.0775724	0.103704	0.00622187	1	22	6	0.895819	0.679245	0.759512	1.57009	0.912586	0.239982	0.560852	0.522313	0.759512	0.0150472	0.549393	0.964052	0	0.160969	3	3	3	3	3	3	3	2	3	3
Herc4	NEITHER	Coc-alone	Coc-alone	6.86604	6.46686	7.03852	7.33789	8.27601	9.47734	6.86604	6.06414	6.701	6.79435	10.5754	9.18231	0.0741918	1	24	18	0.623527	0.533333	0.00506932	1	24	18	1.54257	0.666667	0.0033234	0.460072	0.896441	0.182321	1.29458	2.88349	0.0033234	0.206536	1.11897	1.20331	1.06824	1.51986	2	3	3	3	3	3	2	3	3	3
Dnajc12	NEITHER	NEITHER	NEITHER	10.9795	10.695	10.8882	10.7195	8.62735	9.82525	10.9795	10.1971	10.1778	10.4437	7.29235	9.53946	1	1	22.1818	6.54545	0	0.0833333	1	1	22.1818	7.63636	0.0835672	0.283333	0.551017	0.0053033	0.487383	0.173882	2.92191	2.89594	0.551017	0.188869	0.890339	0.150543	2.95537	1.9664	3	2	3	3	3	3	3	3	3	2
Ctnna3	NEITHER	NEITHER	NEITHER	0.544469	0.66301	0.494329	0.738873	1.15014	0.68941	0.544469	0.664509	0.614972	1.35714	0.886287	0.734145	1	1	22.1818	15.6364	0.0384568	0.244444	1	1	22.1818	14.5455	0.0409974	0.244444	0.107625	0.0975318	0.117224	0.103383	0.612966	0.327582	0.107625	0.297177	0.0216011	1.27386	0.607708	0.616479	3	3	3	3	3	3	3	3	3	3
Gm31763	Coc-alone	Coc-alone	Coc-alone	0.239468	0.422613	0.587587	0.409602	0.387343	0.456182	0.239468	0.386072	0.617235	0.428752	0.146805	0.184739	0.524654	1	20	10	0.0851958	0.4	0.000732037	1	20	8	0.193538	0.741667	0.114073	0.124791	0.133937	0.00107622	0.392859	0.175516	0.114073	0.00346977	0.0702352	0.124822	0.129163	0.170963	3	3	3	2	3	3	3	2	3	3
Jmjd1c	NEITHER	NEITHER	Sal-alone	9.73005	9.77029	10.3586	11.6759	21.2157	13.6901	9.73005	10.3461	10.8096	15.5044	18.1521	14.8904	0.0107862	1	24	16	1.1049	0.633333	1	1	22.1818	12.5455	0.39632	0.318519	0.934064	0.703703	1.00438	0.89841	0.000494975	5.8433	0.934064	0.662899	0.432915	9.67046	7.20624	7.4272	3	3	3	3	2	3	3	3	3	3
Egr2	NEITHER	NEITHER	NEITHER	22.8251	1.72256	2.144	4.27485	2.28079	2.85601	22.8251	2.7552	2.01359	8.57825	8.19058	7.97736	0.839459	1	20	8	0.367823	0.348148	0.0809096	1	20	18	1.67589	0.511111	19.0322	0.436421	0.430629	0.696749	0.427992	0.947234	19.0322	0.750901	0.724725	1.76055	9.00784	1.39678	3	3	3	3	3	3	3	3	3	3
Rtkn2	NEITHER	NEITHER	NEITHER	0.902354	1.04	0.726957	0.804012	0.978971	0.957407	0.902354	0.808394	0.9389	0.91889	0.984751	0.863126	0.995356	1	24	22	0.110567	0.333333	1	1	22.1818	14.5455	0.014182	0.0962963	0.213674	0.0591406	0.029809	0.0878717	0.242769	0.177217	0.213674	0.311584	0.198665	0.485823	0.144064	0.296345	3	3	3	3	3	3	3	3	3	3
Tmem26	NEITHER	NEITHER	NEITHER	0.140616	0.146384	0.172327	0.136028	0.107716	0.0964056	0.140616	0.0561674	0.104952	0.123259	0.175143	0.0911467	1	1	22.1818	9.27273	0.000778782	0.00740741	1	1	22.1818	11.6364	0.0182728	0.17037	0.0222455	0.077492	0.12767	0.0389578	0.0601476	0.0615556	0.0222455	0.0518082	0.0565396	0.172026	0.178327	0.0201737	3	3	3	3	3	3	3	3	3	3
Rhobtb1	NEITHER	NEITHER	NEITHER	1.16772	1.17681	1.06667	1.05904	0.979554	1.19896	1.16772	1.15837	1.17147	1.42171	1.07394	1.06709	0.839459	1	20	4	0.110676	0.348148	1	1	22.1818	9.45455	0.053168	0.125926	0.198873	0.0684624	0.16459	0.135041	0.123294	0.109737	0.198873	0.148059	0.0357667	0.501465	0.259992	0.0108861	3	3	3	3	3	3	3	3	3	3
Ank3	NEITHER	NEITHER	NEITHER	33.7716	39.786	36.2304	40.9587	56.519	46.4311	33.7716	39.5412	38.9025	62.2236	48.0218	43.1611	0.0809096	1	24	18	5.34955	0.511111	1	1	22.1818	13.6364	1.98448	0.288889	1.2504	5.52783	2.75147	2.41668	12.4203	5.4829	1.2504	4.70437	2.69417	49.2538	8.8172	13.6903	3	3	3	3	3	3	3	3	3	3
Ccdc6	NEITHER	NEITHER	BOTH	15.6163	10.581	12.7482	16.254	12.822	11.8809	15.6163	11.8627	12.4454	17.2105	14.349	12.7195	0.0475564	1	20	14	1.47297	0.540741	0.0359403	1	20	16	2.08236	0.555556	2.10194	0.92737	1.29896	1.39089	1.2644	1.15058	2.10194	0.959134	0.515108	4.72935	1.7591	1.61275	3	3	3	3	3	3	3	3	3	3
Slc16a9	NEITHER	NEITHER	NEITHER	1.09564	0.918597	0.874572	1.02178	0.978104	1.11633	1.09564	0.783036	0.866938	0.831575	0.790664	0.707315	1	1	22.1818	11.6364	0.0463611	0.0666667	1	1	22.1818	8.36364	0.0557471	0.185185	0.0705869	0.21062	0.189312	0.238448	0.104219	0.373786	0.0705869	0.254285	0.358093	0.34669	0.150315	0.134251	3	3	3	3	3	3	3	3	3	3
Fam13c	NEITHER	Coc-alone	Coc-alone	17.007	15.4306	16.0896	17.2197	20.3791	20.341	17.007	14.076	15.605	16.3809	26.8148	21.3875	0.210777	1	24	18	1.02325	0.451852	0.00115194	1	24	18	1.58427	0.703704	2.08874	1.66403	1.31875	0.399172	4.06254	5.94954	2.08874	0.255338	0.443538	2.76305	5.39124	6.16285	3	3	3	3	3	3	3	3	3	3
[truncated: 15,871 more rows]
[truncated: 8 more columns]

## Sheet: Figure 2b
WT Saline versus Cocaine
Only		Both
Sal_JTK_LAG	Coc_JTK_LAG	Sal_JTK_LAG	Coc_JTK_LAG		ZT	Sal only	Coc only	Sal both	Coc both
18	6	20	18		0	14	5	4	1
18	6	18	18		2	40	11	1	0
18	4	20	20		4	103	49	9	4
4	16	0	12		6	144	146	51	57
[truncated: 1,154 more rows]

## Sheet: Figure 2c
WT_SalONLY														BOTH														WT_CocONLY
[truncated: 773 more rows]

[truncated: 41 more sheets: Figure 2d, Figure 2e, Figure 3a, Figure 3b, Figure 3c, Figure 3d, Figure 3e, Figure 3f, Figure 3g, Figure 3h, Figure 4a, Figure 4b, Figure 4c, Figure 4d, Figure 4e, Figure 5b, Figure 5c, Figure 5e, Figure 6a, Figure 6b …]
